# Supplementary material for: Variation in responses to temperature across admixed genotypes of Populus trichocarpa × P. balsamifera predict geographic shifts in regions where hybrids are favored
Source: bioRxiv. 2025 May 22:2025.05.16.654548. Preprint. [Version 1] doi: 10.1101/2025.05.16.654548 (PMC12139819; doi:10.1101/2025.05.16.654548)
Supplement: Supplement 3 [file media-3.gz]

Archive with 6 entries (6 files):
- climate_PCA_garden_provenance_historic_future.html
- map_best_genotype_by_climate.html
- predict_growth_future_climates.html
- predict_maxi_garden_phenotypes.html
- readme.md
- transfer_function_multiyear_linear_mixed_effects_model.html
