# Supplementary material for: Variation in responses to temperature across admixed genotypes of Populus trichocarpa × P. balsamifera predict geographic shifts in regions where hybrids are favored
Source: bioRxiv. 2025 May 22:2025.05.16.654548. Preprint. [Version 1] doi: 10.1101/2025.05.16.654548 (PMC12139819; doi:10.1101/2025.05.16.654548)
Supplement: Supplement 4 [file media-4.csv]

Unique_ID	MiniCG_Site	Genotype	Plant_ID	Pb	Pt	transect	provenance_latitude	provenance_longitude	provenance_elevation_m	block	row	column	Survival_09_2021	PreFlush_Height_cm_2021	PostSet_Height_cm_2021	GrowthIncrement_2021	RustDisease_2021	MAT_TransferDist	MAP_TransferDist	MiniCG_Site_2022	Unique_ID_2022	Genotype_2022	PLANT_ID_2022	Survival_09_2022	PreFlush_Height_cm_2022	PostSet_Height_cm_2022	GrowthIncrement_2022	RustDisease_2022	Unique_ID_2023	MiniCG_Site_2023	Genotype_2023	block_2023	row_2023	column_2023	Survival_09_2023	PreFlush_Height_cm_2023	PostSet_Height_cm_2023	GrowthIncrement_2023	RustDisease.1.or.0_2023	Notes_2023	total_growth_increment_2021_2022	total_growth_increment_2021_2023	rgr_2021	rgr_2022	rgr_2023	garden_Arboreta.University.Partner	garden_City	garden_State	garden_Latitude
EVERGREEN.206.1.7.4	EVERGREEN	206	206	0.428876	0.571124	Chilcotin	51.8986129	-124.4247207	1064.2	1	7	4	1	12.5	43.3	30.8	0	8.1	357	EVERGREEN	EVERGREEN.206.1.7.4	206	206	1	44.196	39.624	NA	1	EVERGREEN.206.1.7.4	EVERGREEN	206	1	7	4	1	45.72	45.72	0	NA		NA	NA	1.24242399070019	-0.109199291964992	0	Evergreen State	Olympia	WA	47.07159
EVERGREEN.206.2.4.1	EVERGREEN	206	206	0.428876	0.571124	Chilcotin	51.8986129	-124.4247207	1064.2	2	4	1	1	8	45.7	37.7	1	8.1	357	EVERGREEN	EVERGREEN.206.2.4.1	206	206	1	47.244	57.912	10.668	1	EVERGREEN.206.2.4.1	EVERGREEN	206	2	4	1	1	60.96	106.68	45.72	NA		48.368	94.088	1.74265675622032	0.203598955241239	0.559615787935423	Evergreen State	Olympia	WA	47.07159
EVERGREEN.210.1.7.3	EVERGREEN	210	210	0.091567	0.908433	Chilcotin	52.10229	-123.41047	744.4	1	7	3	1	12	42.7	30.7	1	6.6	461	EVERGREEN	EVERGREEN.210.1.7.3	210	210	1	43.5864	51.816	8.2296	1	EVERGREEN.210.1.7.3	EVERGREEN	210	1	7	3	1	47.5488	70.104	22.5552	NA		38.9296	61.4848	1.26929227044658	0.172953806790355	0.388223301673658	Evergreen State	Olympia	WA	47.07159
EVERGREEN.210.2.4.2	EVERGREEN	210	210	0.091567	0.908433	Chilcotin	52.10229	-123.41047	744.4	2	4	2	1	11	45.7	34.7	1	6.6	461	EVERGREEN	EVERGREEN.210.2.4.2	210	210	1	45.72	85.344	39.624	1	EVERGREEN.210.2.4.2	EVERGREEN	210	2	4	2	1	74.9808	140.208	65.2272	NA		74.324	139.5512	1.42420302510179	0.624154309072994	0.625894953550778	Evergreen State	Olympia	WA	47.07159
EVERGREEN.218.1.8.3	EVERGREEN	218	218	0.135628	0.864372	Chilcotin	51.989515	-122.277328	380.9	1	8	3	1	11	36.6	25.6	0	4.8	462	EVERGREEN	EVERGREEN.218.1.8.3	218	218	1	35.052	112.776	77.724	1	EVERGREEN.218.1.8.3	EVERGREEN	218	1	8	3	1	102.4128	128.016	25.6032	NA		103.324	128.9272	1.20215296760895	1.16857087727502	0.22314355131421	Evergreen State	Olympia	WA	47.07159
EVERGREEN.218.2.2.1	EVERGREEN	218	218	0.135628	0.864372	Chilcotin	51.989515	-122.277328	380.9	2	2	1	1	17	36.6	19.6	1	4.8	462	EVERGREEN	EVERGREEN.218.2.2.1	218	218	1	36.8808	51.816	14.9352	1	EVERGREEN.218.2.2.1	EVERGREEN	218	2	2	1	1	59.1312	60.96	1.82879999999999	NA		34.5352	36.364	0.766834896351104	0.340007891453521	0.030459207484709	Evergreen State	Olympia	WA	47.07159
EVERGREEN.233.1.2.5	EVERGREEN	233	233	0.034199	0.965801	Chilcotin	53.283906	-122.492829	676.8	1	2	5	1	12.5	36.6	24.1	0	6.5	176	EVERGREEN	EVERGREEN.233.1.2.5	233	233	1	39.624	73.152	33.528	1	EVERGREEN.233.1.2.5	EVERGREEN	233	1	2	5	1	68.2752	74.676	6.40080000000002	NA		57.628	64.0288	1.07431959609906	0.613104472886409	0.0896121586896879	Evergreen State	Olympia	WA	47.07159
EVERGREEN.233.2.5.2	EVERGREEN	233	233	0.034199	0.965801	Chilcotin	53.283906	-122.492829	676.8	2	5	2	1	17	41.1	24.1	1	6.5	176	EVERGREEN	EVERGREEN.233.2.5.2	233	233	1	42.672	51.816	9.14400000000001	1	EVERGREEN.233.2.5.2	EVERGREEN	233	2	5	2	1	37.7952	48.768	10.9728	NA		33.244	44.2168	0.882794777445973	0.194156014440957	0.25489224962879	Evergreen State	Olympia	WA	47.07159
EVERGREEN.255.1.3.6	EVERGREEN	255	255	0.285118	0.714882	Chilcotin	55.452429	-122.745146	815.8	1	3	6	1	16.5	36.6	20.1	0	9.2	-373	EVERGREEN	EVERGREEN.255.1.3.6	255	255	1	36.8808	45.72	8.8392	1	EVERGREEN.255.1.3.6	EVERGREEN	255	1	3	6	1	45.72	64.008	18.288	NA		28.9392	47.2272	0.796687859500786	0.214844748499515	0.336472236621213	Evergreen State	Olympia	WA	47.07159
EVERGREEN.255.2.3.8	EVERGREEN	255	255	0.285118	0.714882	Chilcotin	55.452429	-122.745146	815.8	2	3	8	1	12	41.1	29.1	1	9.2	-373	EVERGREEN	EVERGREEN.255.2.3.8	255	255	1	41.4528	48.768	7.3152	1	EVERGREEN.255.2.3.8	EVERGREEN	255	2	3	8	1	49.3776	57.912	8.5344	NA		36.4152	44.9496	1.23110147171419	0.162518929497775	0.159427736928102	Evergreen State	Olympia	WA	47.07159
EVERGREEN.258.1.4.6	EVERGREEN	258	258	0.948246	0.051754	Chilcotin	55.617417	-121.834583	596.2	1	4	6	1	10	21.3	11.3	0	8	269	EVERGREEN	EVERGREEN.258.1.4.6	258	258	1	21.0312	30.48	9.4488	1	EVERGREEN.258.1.4.6	EVERGREEN	258	1	4	6	1	35.3568	51.816	16.4592	NA		20.7488	37.208	0.756121979721334	0.371063681390832	0.382208245943897	Evergreen State	Olympia	WA	47.07159
EVERGREEN.258.2.3.11	EVERGREEN	258	258	0.948246	0.051754	Chilcotin	55.617417	-121.834583	596.2	2	3	11	1	15	39.6	24.6	1	8	269	EVERGREEN	EVERGREEN.258.2.3.11	258	258	1	64.008	39.624	NA	1	EVERGREEN.258.2.3.11	EVERGREEN	258	2	3	11	1	38.4048	42.672	4.26719999999999	NA		NA	NA	0.970778917158225	-0.479573080261887	0.105360515657826	Evergreen State	Olympia	WA	47.07159
EVERGREEN.307.1.2.3	EVERGREEN	307	307	1e-05	0.99999	Crowsnest	49.111034	-120.846366	1333.2	1	2	3	0	15	NA	NA	0	7.5	-209	EVERGREEN	EVERGREEN.307.1.2.3	307	307	0	NA	NA	NA	NA	EVERGREEN.307.1.2.3	EVERGREEN	307	1	2	3	NA	0	0	0	NA		NA	NA	NA	NA	NA	Evergreen State	Olympia	WA	47.07159
EVERGREEN.307.2.5.3	EVERGREEN	307	307	1e-05	0.99999	Crowsnest	49.111034	-120.846366	1333.2	2	5	3	1	9	48.8	39.8	0	7.5	-209	EVERGREEN	EVERGREEN.307.2.5.3	307	307	1	48.768	45.72	NA	1	EVERGREEN.307.2.5.3	EVERGREEN	307	2	5	3	1	45.1104	42.672	NA	NA		NA	NA	1.69050573552288	-0.0645385211375715	-0.0555698511548113	Evergreen State	Olympia	WA	47.07159
EVERGREEN.311.1.7.6	EVERGREEN	311	311	1e-05	0.99999	Crowsnest	49.454762	-120.375224	594.4	1	7	6	1	20	42.7	22.7	0	4.1	413	EVERGREEN	EVERGREEN.311.1.7.6	311	311	1	33.528	85.344	51.816	1	EVERGREEN.311.1.7.6	EVERGREEN	311	1	7	6	1	84.7344	109.728	24.9936	NA		74.516	99.5096	0.758466646680588	0.934309237376834	0.258482917759518	Evergreen State	Olympia	WA	47.07159
EVERGREEN.311.2.4.10	EVERGREEN	311	311	1e-05	0.99999	Crowsnest	49.454762	-120.375224	594.4	2	4	10	1	12	46.3	34.3	0	4.1	413	EVERGREEN	EVERGREEN.311.2.4.10	311	311	1	47.244	54.864	7.62	1	EVERGREEN.311.2.4.10	EVERGREEN	311	2	4	10	1	57.912	57.912	0	NA		41.92	41.92	1.35023531130419	0.149531733970964	0	Evergreen State	Olympia	WA	47.07159
EVERGREEN.317.1.6.5	EVERGREEN	317	317	1e-05	0.99999	Crowsnest	49.056415	-118.999945	614.1	1	6	5	1	17	61	44	0	3.5	427	EVERGREEN	EVERGREEN.317.1.6.5	317	317	1	48.768	60.96	12.192	1	EVERGREEN.317.1.6.5	EVERGREEN	317	1	6	5	1	62.1792	60.96	NA	NA		56.192	NA	1.2776605201171	0.22314355131421	-0.0198026272961798	Evergreen State	Olympia	WA	47.07159
EVERGREEN.317.2.3.2	EVERGREEN	317	317	1e-05	0.99999	Crowsnest	49.056415	-118.999945	614.1	2	3	2	1	12	36.6	24.6	0	3.5	427	EVERGREEN	EVERGREEN.317.2.3.2	317	317	1	35.3568	103.632	68.2752	1	EVERGREEN.317.2.3.2	EVERGREEN	317	2	3	2	1	98.4504	131.064	32.6136	NA		92.8752	125.4888	1.11514159061932	1.07535542650384	0.286132885464952	Evergreen State	Olympia	WA	47.07159
EVERGREEN.333.1.5.6	EVERGREEN	333	333	1e-05	0.99999	Crowsnest	49.187165	-117.368733	721.7	1	5	6	1	11	44.2	33.2	1	3.7	-15	EVERGREEN	EVERGREEN.333.1.5.6	333	333	1	44.196	131.064	86.868	1	EVERGREEN.333.1.5.6	EVERGREEN	333	1	5	6	1	67.056	60.96	NA	NA		120.068	NA	1.39082951628528	1.08705146626703	-0.0953101798043248	Evergreen State	Olympia	WA	47.07159
EVERGREEN.333.2.3.4	EVERGREEN	333	333	1e-05	0.99999	Crowsnest	49.187165	-117.368733	721.7	2	3	4	1	12	47.2	35.2	1	3.7	-15	EVERGREEN	EVERGREEN.333.2.3.4	333	333	1	54.864	73.152	18.288	1	EVERGREEN.333.2.3.4	EVERGREEN	333	2	3	4	1	67.6656	67.056	NA	NA		53.488	NA	1.36948724280351	0.287682072451782	-0.00904983551991823	Evergreen State	Olympia	WA	47.07159
EVERGREEN.334.1.3.1	EVERGREEN	334	334	1e-05	0.99999	Crowsnest	49.19239	-117.283603	672.5	1	3	1	1	14	33.5	19.5	1	3.3	87	EVERGREEN	EVERGREEN.334.1.3.1	334	334	1	33.528	51.816	18.288	1	EVERGREEN.334.1.3.1	EVERGREEN	334	1	3	1	1	51.816	48.768	NA	NA		37.788	NA	0.872488109215762	0.435318071257845	-0.0606246218164346	Evergreen State	Olympia	WA	47.07159
EVERGREEN.334.2.2.10	EVERGREEN	334	334	1e-05	0.99999	Crowsnest	49.19239	-117.283603	672.5	2	2	10	1	18	35.1	17.1	0	3.3	87	EVERGREEN	EVERGREEN.334.2.2.10	334	334	1	38.4048	51.816	13.4112	1	EVERGREEN.334.2.2.10	EVERGREEN	334	2	2	10	1	54.864	57.912	3.04799999999999	NA		30.5112	33.5592	0.667829372575655	0.299516530098784	0.0540672212702757	Evergreen State	Olympia	WA	47.07159
EVERGREEN.342.1.3.4	EVERGREEN	342	342	1e-05	0.99999	Crowsnest	49.117229	-116.531242	566.7	1	3	4	1	21	39.6	18.6	0	3	208	EVERGREEN	EVERGREEN.342.1.3.4	342	342	1	41.148	48.768	7.62	1	EVERGREEN.342.1.3.4	EVERGREEN	342	1	3	4	1	49.9872	50.292	0.304799999999993	NA		26.22	26.5248	0.634306680537012	0.169899036795397	0.00607904607638199	Evergreen State	Olympia	WA	47.07159
EVERGREEN.342.2.4.8	EVERGREEN	342	342	1e-05	0.99999	Crowsnest	49.117229	-116.531242	566.7	2	4	8	1	9	50.3	41.3	0	3	208	EVERGREEN	EVERGREEN.342.2.4.8	342	342	1	48.768	57.912	9.144	1	EVERGREEN.342.2.4.8	EVERGREEN	342	2	4	8	1	55.4736	54.864	NA	NA		50.444	NA	1.72078049976947	0.171850256926659	-0.0110498361865847	Evergreen State	Olympia	WA	47.07159
EVERGREEN.353.1.5.4	EVERGREEN	353	353	1e-05	0.99999	Crowsnest	49.206225	-115.978614	916.7	1	5	4	1	14	41.1	27.1	0	5.2	154	EVERGREEN	EVERGREEN.353.1.5.4	353	353	1	42.3672	48.768	6.4008	0	EVERGREEN.353.1.5.4	EVERGREEN	353	1	5	4	1	45.72	57.912	12.192	NA		33.5008	45.6928	1.07695079188693	0.140699882103136	0.23638877806423	Evergreen State	Olympia	WA	47.07159
EVERGREEN.353.2.3.6	EVERGREEN	353	353	1e-05	0.99999	Crowsnest	49.206225	-115.978614	916.7	2	3	6	1	18	33.5	15.5	0	5.2	154	EVERGREEN	EVERGREEN.353.2.3.6	353	353	1	32.9184	48.768	15.8496	0	EVERGREEN.353.2.3.6	EVERGREEN	353	2	3	6	1	48.768	48.768	0	NA		31.3496	31.3496	0.621173680934856	0.393042588109608	0	Evergreen State	Olympia	WA	47.07159
EVERGREEN.364.1.8.5	EVERGREEN	364	364	0.048982	0.951018	Crowsnest	49.29594	-115.107656	935.4	1	8	5	1	10	46	36	0	5.6	205	EVERGREEN	EVERGREEN.364.1.8.5	364	364	1	46.0248	39.624	NA	1	EVERGREEN.364.1.8.5	EVERGREEN	364	1	8	5	1	46.9392	45.72	NA	NA		NA	NA	1.52605630349505	-0.149745386359342	-0.0263173083173736	Evergreen State	Olympia	WA	47.07159
EVERGREEN.364.2.2.6	EVERGREEN	364	364	0.048982	0.951018	Crowsnest	49.29594	-115.107656	935.4	2	2	6	1	11	56.4	45.4	1	5.6	205	EVERGREEN	EVERGREEN.364.2.2.6	364	364	1	56.388	76.2	19.812	1	EVERGREEN.364.2.2.6	EVERGREEN	364	2	2	6	1	82.296	79.248	NA	NA		65.212	NA	1.63457388570564	0.301105092783922	-0.0377403279828465	Evergreen State	Olympia	WA	47.07159
EVERGREEN.374.1.5.1	EVERGREEN	374	374	0.064524	0.935476	Crowsnest	49.700658	-114.827499	NA	1	5	1	1	16	54.9	38.9	0	7.9	197	EVERGREEN	EVERGREEN.374.1.5.1	374	374	1	55.4736	118.872	63.3984	1	EVERGREEN.374.1.5.1	EVERGREEN	374	1	5	1	1	114.6048	118.872	4.26719999999999	NA		102.2984	106.5656	1.2329246262757	0.762140052046896	0.0365575957337976	Evergreen State	Olympia	WA	47.07159
EVERGREEN.374.2.2.2	EVERGREEN	374	374	0.064524	0.935476	Crowsnest	49.700658	-114.827499	NA	2	2	2	1	18	45.7	27.7	1	7.9	197	EVERGREEN	EVERGREEN.374.2.2.2	374	374	1	46.3296	51.816	5.4864	1	EVERGREEN.374.2.2.2	EVERGREEN	374	2	2	2	1	54.2544	NA	NA	NA	Destroyed by lawnmower (5/18/23)	33.1864	NA	0.931726540003995	0.111917916203985	NA	Evergreen State	Olympia	WA	47.07159
EVERGREEN.380.1.4.2	EVERGREEN	380	380	0.18203	0.81797	Crowsnest	49.631144	-114.498086	1316.7	1	4	2	1	17	22.9	5.9	1	8	250	EVERGREEN	EVERGREEN.380.1.4.2	380	380	1	24.6888	82.296	57.6072	1	EVERGREEN.380.1.4.2	EVERGREEN	380	1	4	2	1	75.5904	115.824	40.2336	NA		63.5072	103.7408	0.297923566503978	1.20397280432594	0.426742506555449	Evergreen State	Olympia	WA	47.07159
EVERGREEN.380.2.5.10	EVERGREEN	380	380	0.18203	0.81797	Crowsnest	49.631144	-114.498086	1316.7	2	5	10	1	15	45.7	30.7	0	8	250	EVERGREEN	EVERGREEN.380.2.5.10	380	380	1	39.624	45.72	6.096	1	EVERGREEN.380.2.5.10	EVERGREEN	380	2	5	10	1	47.5488	67.056	19.5072	NA	Deer herbivory - no leaves for SLA/thickness	36.796	56.3032	1.11404809679795	0.143100843640673	0.343771539102824	Evergreen State	Olympia	WA	47.07159
EVERGREEN.381.1.3.3	EVERGREEN	381	381	0.054308	0.945692	Crowsnest	49.634062	-114.49098	NA	1	3	3	1	19	54.9	35.9	1	8.1	253	EVERGREEN	EVERGREEN.381.1.3.3	381	381	1	54.864	70.104	15.24	1	EVERGREEN.381.1.3.3	EVERGREEN	381	1	3	3	1	73.152	91.44	18.288	NA		51.14	69.428	1.06107436934904	0.245122458032985	0.223143551314211	Evergreen State	Olympia	WA	47.07159
EVERGREEN.381.2.5.11	EVERGREEN	381	381	0.054308	0.945692	Crowsnest	49.634062	-114.49098	NA	2	5	11	1	10	41.1	31.1	1	8.1	253	EVERGREEN	EVERGREEN.381.2.5.11	381	381	1	39.624	48.768	9.144	1	EVERGREEN.381.2.5.11	EVERGREEN	381	2	5	11	1	54.2544	79.248	24.9936	NA		40.244	65.2376	1.41342302850814	0.207639364778245	0.378898080723443	Evergreen State	Olympia	WA	47.07159
EVERGREEN.393.1.4.4	EVERGREEN	393	393	NA	NA	Crowsnest	49.79161	-113.122045	890	1	4	4	1	15	22.9	7.9	0	5.4	378	EVERGREEN	EVERGREEN.393.1.4.4	393	393	1	21.336	48.768	27.432	1	EVERGREEN.393.1.4.4	EVERGREEN	393	1	4	4	1	47.5488	48.768	1.21920000000001	NA		35.332	36.5512	0.423086709457984	0.826678573184468	0.02531780798429	Evergreen State	Olympia	WA	47.07159
EVERGREEN.393.2.1.10	EVERGREEN	393	393	NA	NA	Crowsnest	49.79161	-113.122045	890	2	1	10	1	18	21.3	3.3	1	5.4	378	EVERGREEN	EVERGREEN.393.2.1.10	393	393	1	24.384	24.384	0	1	EVERGREEN.393.2.1.10	EVERGREEN	393	2	1	10	1	22.5552	24.384	1.8288	NA		3.3	5.12880000000001	0.168335314819215	0	0.0779615414697119	Evergreen State	Olympia	WA	47.07159
EVERGREEN.405.1.6.4	EVERGREEN	405	405	0.665318	0.334682	Cassiar	60.0516	-128.909711	640	1	6	4	1	12	29	17	0	13.1	374	EVERGREEN	EVERGREEN.405.1.6.4	405	405	1	30.48	27.432	NA	1	EVERGREEN.405.1.6.4	EVERGREEN	405	1	6	4	1	35.9664	35.052	NA	NA		NA	NA	0.882389180198474	-0.105360515657826	-0.0257524961024149	Evergreen State	Olympia	WA	47.07159
EVERGREEN.405.2.3.1	EVERGREEN	405	405	0.665318	0.334682	Cassiar	60.0516	-128.909711	640	2	3	1	1	9	12.2	3.2	0	13.1	374	EVERGREEN	EVERGREEN.405.2.3.1	405	405	1	12.8016	15.24	2.4384	1	EVERGREEN.405.2.3.1	EVERGREEN	405	2	3	1	1	10.9728	12.192	1.2192	NA		5.6384	6.8576	0.304211374402991	0.174353387144778	0.105360515657826	Evergreen State	Olympia	WA	47.07159
EVERGREEN.411.1.4.1	EVERGREEN	411	411	0.706952	0.293048	Cassiar	59.670695	-129.161659	705.4	1	4	1	1	11	13.7	2.7	1	12.1	334	EVERGREEN	EVERGREEN.411.1.4.1	411	411	1	15.8496	30.48	14.6304	1	EVERGREEN.411.1.4.1	EVERGREEN	411	1	4	1	1	35.3568	27.432	NA	NA		17.3304	NA	0.219500560035709	0.653926467406664	-0.253780520776099	Evergreen State	Olympia	WA	47.07159
EVERGREEN.411.2.2.9	EVERGREEN	411	411	0.706952	0.293048	Cassiar	59.670695	-129.161659	705.4	2	2	9	1	10	33.5	23.5	0	12.1	334	EVERGREEN	EVERGREEN.411.2.2.9	411	411	1	35.052	39.624	4.572	0	EVERGREEN.411.2.2.9	EVERGREEN	411	2	2	9	1	40.8432	45.72	4.8768	NA		28.072	32.9488	1.20896034583697	0.122602322092332	0.112795494145344	Evergreen State	Olympia	WA	47.07159
EVERGREEN.416.1.3.5	EVERGREEN	416	416	0.684579	0.315421	Cassiar	59.328977	-129.223796	772.2	1	3	5	1	10.5	18.3	7.8	0	11.4	338	EVERGREEN	EVERGREEN.416.1.3.5	416	416	1	19.812	27.432	7.62	0	EVERGREEN.416.1.3.5	EVERGREEN	416	1	3	5	1	30.48	32.004	1.524	NA		15.42	16.944	0.555525802683898	0.325422400434628	0.0487901641694322	Evergreen State	Olympia	WA	47.07159
EVERGREEN.416.2.1.8	EVERGREEN	416	416	0.684579	0.315421	Cassiar	59.328977	-129.223796	772.2	2	1	8	1	8	27.4	19.4	0	11.4	338	EVERGREEN	EVERGREEN.416.2.1.8	416	416	1	27.7368	33.528	5.7912	0	EVERGREEN.416.2.1.8	EVERGREEN	416	2	1	8	1	34.1376	39.9288	5.79120000000001	NA		25.1912	30.9824	1.23110147171419	0.189620859275566	0.156698451906057	Evergreen State	Olympia	WA	47.07159
EVERGREEN.419.1.7.2	EVERGREEN	419	419	0.675633	0.324367	Cassiar	59.126286	-129.824136	809.4	1	7	2	1	18	37.2	19.2	1	11.7	304	EVERGREEN	EVERGREEN.419.1.7.2	419	419	1	39.624	30.48	NA	1	EVERGREEN.419.1.7.2	EVERGREEN	419	1	7	2	1	32.3088	30.48	NA	NA		NA	NA	0.725937003382937	-0.262364264467491	-0.058268908123976	Evergreen State	Olympia	WA	47.07159
EVERGREEN.419.2.5.9	EVERGREEN	419	419	0.675633	0.324367	Cassiar	59.126286	-129.824136	809.4	2	5	9	1	14	25	11	0	11.7	304	EVERGREEN	EVERGREEN.419.2.5.9	419	419	1	27.432	27.432	0	0	EVERGREEN.419.2.5.9	EVERGREEN	419	2	5	9	1	30.48	27.432	NA	NA		11	NA	0.579818495252942	0	-0.105360515657826	Evergreen State	Olympia	WA	47.07159
EVERGREEN.423.1.2.6	EVERGREEN	423	423	0.566114	0.433886	Cassiar	58.875079	-130.039692	769.4	1	2	6	1	15	13.7	NA	0	11.4	321	EVERGREEN	EVERGREEN.423.1.2.6	423	423	1	13.716	18.288	4.572	0	EVERGREEN.423.1.2.6	EVERGREEN	423	1	2	6	1	20.1168	27.432	7.3152	NA		NA	NA	-0.0906543682681309	0.287682072451781	0.31015492830384	Evergreen State	Olympia	WA	47.07159
EVERGREEN.423.2.5.6	EVERGREEN	423	423	0.566114	0.433886	Cassiar	58.875079	-130.039692	769.4	2	5	6	1	5	22.6	17.6	0	11.4	321	EVERGREEN	EVERGREEN.423.2.5.6	423	423	1	22.86	24.384	1.524	1	EVERGREEN.423.2.5.6	EVERGREEN	423	2	5	6	1	32.3088	27.432	NA	NA		19.124	NA	1.50851199384414	0.0645385211375715	-0.163629423781802	Evergreen State	Olympia	WA	47.07159
EVERGREEN.427.1.5.5	EVERGREEN	427	427	0.494741	0.505259	Cassiar	58.405924	-129.955389	832	1	5	5	1	15	15.2	0.199999999999999	0	11.3	318	EVERGREEN	EVERGREEN.427.1.5.5	427	427	1	18.288	21.336	3.048	1	EVERGREEN.427.1.5.5	EVERGREEN	427	1	5	5	1	23.1648	21.336	NA	NA		3.248	NA	0.0132452267500205	0.154150679827258	-0.0822380982369726	Evergreen State	Olympia	WA	47.07159
EVERGREEN.427.2.3.9	EVERGREEN	427	427	0.494741	0.505259	Cassiar	58.405924	-129.955389	832	2	3	9	1	16	27.4	11.4	0	11.3	318	EVERGREEN	EVERGREEN.427.2.3.9	427	427	1	29.8704	28.956	NA	1	EVERGREEN.427.2.3.9	EVERGREEN	427	2	3	9	1	34.7472	36.576	1.82879999999999	NA		NA	NA	0.537954291154243	-0.0310905870700311	0.0512932943875501	Evergreen State	Olympia	WA	47.07159
EVERGREEN.432.1.2.2	EVERGREEN	432	432	0.642983	0.357017	Cassiar	58.013137	-130.00476	924.9	1	2	2	1	10	30.5	20.5	0	10.6	330	EVERGREEN	EVERGREEN.432.1.2.2	432	432	1	27.432	39.624	12.192	1	EVERGREEN.432.1.2.2	EVERGREEN	432	1	2	2	1	6.096	27.432	21.336	NA		32.692	54.028	1.11514159061932	0.367724780125317	1.50407739677627	Evergreen State	Olympia	WA	47.07159
EVERGREEN.432.2.3.3	EVERGREEN	432	432	0.642983	0.357017	Cassiar	58.013137	-130.00476	924.9	2	3	3	1	13	24.4	11.4	1	10.6	330	EVERGREEN	EVERGREEN.432.2.3.3	432	432	1	26.2128	27.432	1.2192	1	EVERGREEN.432.2.3.3	EVERGREEN	432	2	3	3	1	32.004	39.624	7.62	NA		12.6192	20.2392	0.62963377483762	0.0454623740767572	0.213574100298059	Evergreen State	Olympia	WA	47.07159
EVERGREEN.437.1.2.4	EVERGREEN	437	437	0.066798	0.933202	Cassiar	57.256976	-130.248231	703.1	1	2	4	1	19.5	36.6	17.1	1	9.5	96	EVERGREEN	EVERGREEN.437.1.2.4	437	437	1	39.624	48.768	9.144	1	EVERGREEN.437.1.2.4	EVERGREEN	437	1	2	4	1	43.8912	45.72	1.82879999999999	NA		26.244	28.0728	0.62963377483762	0.207639364778245	0.0408219945202548	Evergreen State	Olympia	WA	47.07159
EVERGREEN.437.2.3.7	EVERGREEN	437	437	0.066798	0.933202	Cassiar	57.256976	-130.248231	703.1	2	3	7	1	13	27.4	14.4	1	9.5	96	EVERGREEN	EVERGREEN.437.2.3.7	437	437	1	29.2608	48.768	19.5072	1	EVERGREEN.437.2.3.7	EVERGREEN	437	2	3	7	1	48.768	50.292	1.52399999999999	NA		33.9072	35.4312	0.745593655932488	0.510825623765991	0.0307716586667532	Evergreen State	Olympia	WA	47.07159
EVERGREEN.443.1.8.1	EVERGREEN	443	443	0.042536	0.957464	Cassiar	56.625448	-129.677487	519.1	1	8	1	1	14	30.5	16.5	1	8.2	-138	EVERGREEN	EVERGREEN.443.1.8.1	443	443	1	32.004	45.72	13.716	1	EVERGREEN.443.1.8.1	EVERGREEN	443	1	8	1	1	33.528	51.816	18.288	NA		30.216	48.504	0.778669353998108	0.356674943938732	0.435318071257845	Evergreen State	Olympia	WA	47.07159
EVERGREEN.443.2.5.5	EVERGREEN	443	443	0.042536	0.957464	Cassiar	56.625448	-129.677487	519.1	2	5	5	1	15	24.4	9.4	1	8.2	-138	EVERGREEN	EVERGREEN.443.2.5.5	443	443	1	24.384	48.768	24.384	1	EVERGREEN.443.2.5.5	EVERGREEN	443	2	5	5	1	48.768	54.864	6.096	NA		33.784	39.88	0.486532931196946	0.693147180559945	0.117783035656383	Evergreen State	Olympia	WA	47.07159
EVERGREEN.453.1.1.2	EVERGREEN	453	453	1e-05	0.99999	Cassiar	56.209344	-129.33631	580.7	1	1	2	1	19	76.2	57.2	1	7.7	-158	EVERGREEN	EVERGREEN.453.1.1.2	453	453	1	70.104	97.536	27.432	1	EVERGREEN.453.1.1.2	EVERGREEN	453	1	1	2	1	101.1936	103.632	2.43839999999999	NA		84.632	87.0704	1.38892248352616	0.330241686870577	0.0238106486937184	Evergreen State	Olympia	WA	47.07159
EVERGREEN.453.2.4.11	EVERGREEN	453	453	1e-05	0.99999	Cassiar	56.209344	-129.33631	580.7	2	4	11	1	18	37.8	19.8	1	7.7	-158	EVERGREEN	EVERGREEN.453.2.4.11	453	453	1	36.8808	65.532	28.6512	1	EVERGREEN.453.2.4.11	EVERGREEN	453	2	4	11	1	62.7888	64.008	1.21920000000001	NA		48.4512	49.6704	0.741937344729378	0.574847482530922	0.0192313619278881	Evergreen State	Olympia	WA	47.07159
EVERGREEN.463.1.5.2	EVERGREEN	463	463	1e-05	0.99999	Cassiar	55.610017	-128.621328	336.1	1	5	2	1	16	30.5	14.5	1	6.1	32	EVERGREEN	EVERGREEN.463.1.5.2	463	463	1	38.4048	54.864	16.4592	1	EVERGREEN.463.1.5.2	EVERGREEN	463	1	5	2	1	59.7408	54.864	NA	NA		30.9592	NA	0.645137961373585	0.356674943938732	-0.0851578083403073	Evergreen State	Olympia	WA	47.07159
EVERGREEN.463.2.4.4	EVERGREEN	463	463	1e-05	0.99999	Cassiar	55.610017	-128.621328	336.1	2	4	4	1	15	61	46	1	6.1	32	EVERGREEN	EVERGREEN.463.2.4.4	463	463	1	54.864	73.152	18.288	1	EVERGREEN.463.2.4.4	EVERGREEN	463	2	4	4	1	64.6176	60.96	NA	NA		64.288	NA	1.4028236630711	0.287682072451782	-0.058268908123976	Evergreen State	Olympia	WA	47.07159
EVERGREEN.469.1.1.4	EVERGREEN	469	469	1e-05	0.99999	Cassiar	55.324941	-128.089761	NA	1	1	4	1	25.5	45.7	20.2	1	6.5	166	EVERGREEN	EVERGREEN.469.1.1.4	469	469	1	44.196	67.056	22.86	1	EVERGREEN.469.1.1.4	EVERGREEN	469	1	1	4	1	49.9872	51.816	1.82879999999999	NA		43.06	44.8888	0.583419845735779	0.416893803931787	0.0359320092260633	Evergreen State	Olympia	WA	47.07159
EVERGREEN.469.2.5.1	EVERGREEN	469	469	1e-05	0.99999	Cassiar	55.324941	-128.089761	NA	2	5	1	1	17	64	47	1	6.5	166	EVERGREEN	EVERGREEN.469.2.5.1	469	469	1	64.008	91.44	27.432	1	EVERGREEN.469.2.5.1	EVERGREEN	469	2	5	1	1	85.344	134.112	48.768	NA		74.432	123.2	1.32566973930346	0.356674943938732	0.451985123743057	Evergreen State	Olympia	WA	47.07159
EVERGREEN.522.1.8.4	EVERGREEN	522	522	0.06136	0.93864	Jasper	51.64974	-120.06664	410.6	1	8	4	1	11	50.3	39.3	0	4.1	343	EVERGREEN	EVERGREEN.522.1.8.4	522	522	1	53.34	51.816	NA	1	EVERGREEN.522.1.8.4	EVERGREEN	522	1	8	4	1	53.0352	73.152	20.1168	NA		NA	NA	1.52010980430732	-0.0289875368732524	0.321583624127462	Evergreen State	Olympia	WA	47.07159
EVERGREEN.522.2.4.7	EVERGREEN	522	522	0.06136	0.93864	Jasper	51.64974	-120.06664	410.6	2	4	7	1	19	64	45	1	4.1	343	EVERGREEN	EVERGREEN.522.2.4.7	522	522	1	67.056	88.392	21.336	1	EVERGREEN.522.2.4.7	EVERGREEN	522	2	4	7	1	87.7824	103.632	15.8496	NA		66.336	82.1856	1.21444410419323	0.276253376628158	0.165985137474261	Evergreen State	Olympia	WA	47.07159
EVERGREEN.533.1.2.1	EVERGREEN	533	533	0.233601	0.766399	Jasper	52.96674	-119.4241	765	1	2	1	1	6.5	41.1	34.6	1	7.2	253	EVERGREEN	EVERGREEN.533.1.2.1	533	533	1	42.672	91.44	48.768	1	EVERGREEN.533.1.2.1	EVERGREEN	533	1	2	1	1	92.6592	109.728	17.0688	NA		83.368	100.4368	1.8442059446006	0.762140052046897	0.169076330043934	Evergreen State	Olympia	WA	47.07159
EVERGREEN.533.2.2.8	EVERGREEN	533	533	0.233601	0.766399	Jasper	52.96674	-119.4241	765	2	2	8	1	12	32	20	1	7.2	253	EVERGREEN	EVERGREEN.533.2.2.8	533	533	1	33.528	15.24	NA	1	EVERGREEN.533.2.2.8	EVERGREEN	533	2	2	8	1	17.0688	82.296	65.2272	NA		NA	NA	0.980829253011726	-0.78845736036427	1.57307026826323	Evergreen State	Olympia	WA	47.07159
EVERGREEN.543.1.8.2	EVERGREEN	543	543	0.368607	0.631393	Jasper	52.86716	-118.25172	1100.3	1	8	2	0	13	12.2	NA	0	9.8	437	EVERGREEN	EVERGREEN.543.1.8.2	543	543	0	NA	NA	NA	NA	EVERGREEN.543.1.8.2	EVERGREEN	543	1	8	2	0	0	NA	NA	NA		NA	NA	-0.0635134057223259	NA	NA	Evergreen State	Olympia	WA	47.07159
EVERGREEN.543.2.2.4	EVERGREEN	543	543	0.368607	0.631393	Jasper	52.86716	-118.25172	1100.3	2	2	4	1	19	42.7	23.7	1	9.8	437	EVERGREEN	EVERGREEN.543.2.2.4	543	543	1	42.672	45.72	3.048	1	EVERGREEN.543.2.2.4	EVERGREEN	543	2	2	4	1	33.528	51.816	18.288	NA		26.748	45.036	0.809759941068139	0.0689928714869512	0.435318071257845	Evergreen State	Olympia	WA	47.07159
EVERGREEN.545.1.7.5	EVERGREEN	545	545	0.219307	0.780693	Jasper	52.91018	-118.0593	1041	1	7	5	1	7	36.6	29.6	0	8	426	EVERGREEN	EVERGREEN.545.1.7.5	545	545	1	39.624	88.392	48.768	1	EVERGREEN.545.1.7.5	EVERGREEN	545	1	7	5	1	78.6384	100.584	21.9456	NA		78.368	100.3136	1.65413809135201	0.802346472524937	0.246133069538908	Evergreen State	Olympia	WA	47.07159
EVERGREEN.545.2.5.8	EVERGREEN	545	545	0.219307	0.780693	Jasper	52.91018	-118.0593	1041	2	5	8	1	6	39.6	33.6	1	8	426	EVERGREEN	EVERGREEN.545.2.5.8	545	545	1	39.624	39.624	0	1	EVERGREEN.545.2.5.8	EVERGREEN	545	2	5	8	1	40.8432	30.48	NA	NA		33.6	NA	1.88706964903238	0	-0.29266961396282	Evergreen State	Olympia	WA	47.07159
EVERGREEN.564.1.5.3	EVERGREEN	564	564	0.479768	0.520232	Jasper	53.53938	-116.81319	981	1	5	3	1	13	41.1	28.1	0	8.1	197	EVERGREEN	EVERGREEN.564.1.5.3	564	564	1	42.672	45.72	3.048	1	EVERGREEN.564.1.5.3	EVERGREEN	564	1	5	3	1	50.5968	48.768	NA	NA		31.148	NA	1.15105876404065	0.0689928714869512	-0.0368139731227162	Evergreen State	Olympia	WA	47.07159
EVERGREEN.564.2.2.7	EVERGREEN	564	564	0.479768	0.520232	Jasper	53.53938	-116.81319	981	2	2	7	1	15	19.8	4.8	0	8.1	197	EVERGREEN	EVERGREEN.564.2.2.7	564	564	1	22.86	42.672	19.812	1	EVERGREEN.564.2.2.7	EVERGREEN	564	2	2	7	1	46.3296	51.816	5.48639999999999	NA		24.612	30.0984	0.27763173659828	0.624154309072994	0.111917916203985	Evergreen State	Olympia	WA	47.07159
EVERGREEN.567.1.6.3	EVERGREEN	567	567	0.907878	0.092122	Jasper	53.56961	-116.65286	945	1	6	3	1	15	27.4	12.4	1	8.2	206	EVERGREEN	EVERGREEN.567.1.6.3	567	567	1	28.3464	27.432	NA	1	EVERGREEN.567.1.6.3	EVERGREEN	567	1	6	3	1	25.146	24.384	NA	NA		NA	NA	0.602492812291815	-0.0327898228229908	-0.0307716586667537	Evergreen State	Olympia	WA	47.07159
EVERGREEN.567.2.4.9	EVERGREEN	567	567	0.907878	0.092122	Jasper	53.56961	-116.65286	945	2	4	9	1	11	19.8	8.8	1	8.2	206	EVERGREEN	EVERGREEN.567.2.4.9	567	567	1	18.288	22.86	4.572	1	EVERGREEN.567.2.4.9	EVERGREEN	567	2	4	9	1	26.8224	48.768	21.9456	NA		13.372	35.3176	0.587786664902119	0.22314355131421	0.597837000755621	Evergreen State	Olympia	WA	47.07159
EVERGREEN.572.1.6.2	EVERGREEN	572	572	0.99999	1e-05	Jasper	53.57516	-116.22867	890.1	1	6	2	1	18	28	10	0	8.1	216	EVERGREEN	EVERGREEN.572.1.6.2	572	572	1	28.956	30.48	1.524	1	EVERGREEN.572.1.6.2	EVERGREEN	572	1	6	2	1	32.3088	30.48	NA	NA		11.524	NA	0.441832752279039	0.0512932943875506	-0.058268908123976	Evergreen State	Olympia	WA	47.07159
EVERGREEN.572.2.2.3	EVERGREEN	572	572	0.99999	1e-05	Jasper	53.57516	-116.22867	890.1	2	2	3	1	15	18	3	0	8.1	216	EVERGREEN	EVERGREEN.572.2.2.3	572	572	1	15.24	18.288	3.048	1	EVERGREEN.572.2.2.3	EVERGREEN	572	2	2	3	1	18.8976	33.528	14.6304	NA		6.048	20.6784	0.182321556793954	0.182321556793954	0.573345980747324	Evergreen State	Olympia	WA	47.07159
EVERGREEN.588.1.7.1	EVERGREEN	588	588	0.81486	0.18514	Jasper	53.57018	-114.02125	703	1	7	1	1	10	34.1	24.1	1	8.2	250	EVERGREEN	EVERGREEN.588.1.7.1	588	588	1	35.052	33.528	NA	1	EVERGREEN.588.1.7.1	EVERGREEN	588	1	7	1	1	32.3088	33.528	1.2192	NA		NA	NA	1.22671229129543	-0.0444517625708341	0.0370412716803488	Evergreen State	Olympia	WA	47.07159
EVERGREEN.588.2.3.5	EVERGREEN	588	588	0.81486	0.18514	Jasper	53.57018	-114.02125	703	2	3	5	1	12	24.4	12.4	1	8.2	250	EVERGREEN	EVERGREEN.588.2.3.5	588	588	1	25.6032	24.384	NA	1	EVERGREEN.588.2.3.5	EVERGREEN	588	2	3	5	1	29.8704	30.48	0.609599999999997	NA		NA	NA	0.709676482511156	-0.0487901641694317	0.0202027073175195	Evergreen State	Olympia	WA	47.07159
EVERGREEN.590.1.4.3	EVERGREEN	590	590	NA	NA	Jasper	53.57027	-113.83358	657	1	4	3	0	9	NA	NA	0	8.2	278	EVERGREEN	EVERGREEN.590.1.4.3	590	590	1	6.096	15.24	9.144	1	EVERGREEN.590.1.4.3	EVERGREEN	590	1	4	3	0	0.3048	0	NA	NA		NA	NA	NA	0.916290731874155	-Inf	Evergreen State	Olympia	WA	47.07159
EVERGREEN.590.2.2.5	EVERGREEN	590	590	NA	NA	Jasper	53.57027	-113.83358	657	2	2	5	1	13	18.3	5.3	0	8.2	278	EVERGREEN	EVERGREEN.590.2.2.5	590	590	1	18.288	16.764	NA	1	EVERGREEN.590.2.2.5	EVERGREEN	590	2	2	5	1	13.4112	12.192	NA	NA		NA	NA	0.341951702385839	-0.0870113769896297	-0.0953101798043252	Evergreen State	Olympia	WA	47.07159
EVERGREEN.601.1.4.5	EVERGREEN	601	601	0.254499	0.745501	Chilcotin	54.917507	-122.9415	702	1	4	5	1	17	38.1	21.1	0	8.5	27	EVERGREEN	EVERGREEN.601.1.4.5	601	601	1	39.624	45.72	6.096	1	EVERGREEN.601.1.4.5	EVERGREEN	601	1	4	5	1	48.768	51.816	3.04799999999999	NA		27.196	30.244	0.807000938076439	0.143100843640673	0.0606246218164346	Evergreen State	Olympia	WA	47.07159
EVERGREEN.601.2.4.6	EVERGREEN	601	601	0.254499	0.745501	Chilcotin	54.917507	-122.9415	702	2	4	6	1	17	33.5	16.5	0	8.5	27	EVERGREEN	EVERGREEN.601.2.4.6	601	601	1	30.48	45.72	15.24	1	EVERGREEN.601.2.4.6	EVERGREEN	601	2	4	6	1	48.768	54.864	6.096	NA		31.74	37.836	0.678332094774805	0.405465108108164	0.117783035656383	Evergreen State	Olympia	WA	47.07159
EVERGREEN.808.1.3.2	EVERGREEN	808	808	0.301814	0.698186	Alaska	60.8249	-149.12595	123.4	1	3	2	1	16	33.5	17.5	1	8.1	-497	EVERGREEN	EVERGREEN.808.1.3.2	808	808	1	34.1376	39.624	5.4864	1	EVERGREEN.808.1.3.2	EVERGREEN	808	1	3	2	1	34.7472	48.768	14.0208	NA		22.9864	37.0072	0.73895671659124	0.149035579160488	0.338975366839331	Evergreen State	Olympia	WA	47.07159
EVERGREEN.808.2.2.11	EVERGREEN	808	808	0.301814	0.698186	Alaska	60.8249	-149.12595	123.4	2	2	11	1	17	37.2	20.2	0	8.1	-497	EVERGREEN	EVERGREEN.808.2.2.11	808	808	1	39.0144	45.72	6.7056	1	EVERGREEN.808.2.2.11	EVERGREEN	808	2	2	11	1	40.5384	48.768	8.2296	NA		26.9056	35.1352	0.783095417222885	0.158605030176638	0.184824687012073	Evergreen State	Olympia	WA	47.07159
EVERGREEN.821.1.6.1	EVERGREEN	821	821	0.676125	0.323875	Alaska	60.66487	-149.48013	384.5	1	6	1	1	15	25.9	10.9	1	8.9	-199	EVERGREEN	EVERGREEN.821.1.6.1	821	821	1	27.432	33.528	6.096	1	EVERGREEN.821.1.6.1	EVERGREEN	821	1	6	1	1	36.576	36.576	0	NA		16.996	16.996	0.546192767603282	0.200670695462151	0	Evergreen State	Olympia	WA	47.07159
EVERGREEN.821.2.4.3	EVERGREEN	821	821	0.676125	0.323875	Alaska	60.66487	-149.48013	384.5	2	4	3	1	15	19.8	4.8	0	8.9	-199	EVERGREEN	EVERGREEN.821.2.4.3	821	821	1	21.336	27.432	6.096	1	EVERGREEN.821.2.4.3	EVERGREEN	821	2	4	3	1	32.3088	36.576	4.26719999999999	NA		10.896	15.1632	0.27763173659828	0.251314428280906	0.124052648669978	Evergreen State	Olympia	WA	47.07159
EVERGREEN.827.1.1.3	EVERGREEN	827	827	0.59597	0.40403	Alaska	61.73377	-148.69745	185.2	1	1	3	1	19	18.3	NA	1	11.3	195	EVERGREEN	EVERGREEN.827.1.1.3	827	827	1	21.336	19.812	NA	1	EVERGREEN.827.1.1.3	EVERGREEN	827	1	1	3	1	23.1648	30.48	7.3152	NA		NA	NA	-0.0375379193190648	-0.0741079721537217	0.27443684570176	Evergreen State	Olympia	WA	47.07159
EVERGREEN.827.2.4.5	EVERGREEN	827	827	0.59597	0.40403	Alaska	61.73377	-148.69745	185.2	2	4	5	1	16	29	13	1	11.3	195	EVERGREEN	EVERGREEN.827.2.4.5	827	827	1	27.432	27.432	0	1	EVERGREEN.827.2.4.5	EVERGREEN	827	2	4	5	1	29.8704	27.432	NA	NA		13	NA	0.594707107746693	0	-0.0851578083403068	Evergreen State	Olympia	WA	47.07159
EVERGREEN.865.1.1.5	EVERGREEN	865	865	0.99999	1e-05	Alaska	64.12973	-149.24907	263	1	1	5	1	9.5	9.1	NA	1	13.3	414	EVERGREEN	EVERGREEN.865.1.1.5	865	865	1	9.144	9.144	0	0	EVERGREEN.865.1.1.5	EVERGREEN	865	1	1	5	1	5.6388	3.048	NA	NA		NA	NA	-0.043017385083691	0	-0.615185639090233	Evergreen State	Olympia	WA	47.07159
EVERGREEN.865.2.3.10	EVERGREEN	865	865	0.99999	1e-05	Alaska	64.12973	-149.24907	263	2	3	10	0	1	NA	NA	0	13.3	414	EVERGREEN	EVERGREEN.865.2.3.10	865	865	0	NA	NA	NA	NA	EVERGREEN.865.2.3.10	EVERGREEN	865	2	3	10	0	0	0	0	NA		NA	NA	NA	NA	NA	Evergreen State	Olympia	WA	47.07159
EVERGREEN.947.1.1.1	EVERGREEN	947	947	NA	NA	Chilcotin	55.46634	-116.95019	595.3	1	1	1	1	15	18.3	3.3	0	8.9	306	EVERGREEN	EVERGREEN.947.1.1.1	947	947	1	18.5928	36.576	17.9832	0	EVERGREEN.947.1.1.1	EVERGREEN	947	1	1	1	1	35.9664	60.96	24.9936	NA		21.2832	46.2768	0.198850858745165	0.676617878608734	0.527632742082372	Evergreen State	Olympia	WA	47.07159
EVERGREEN.947.2.1.9	EVERGREEN	947	947	NA	NA	Chilcotin	55.46634	-116.95019	595.3	2	1	9	1	14	29	15	0	8.9	306	EVERGREEN	EVERGREEN.947.2.1.9	947	947	1	30.1752	51.816	21.6408	1	EVERGREEN.947.2.1.9	EVERGREEN	947	2	1	9	1	42.672	45.72	3.04800000000001	NA		36.6408	39.6888	0.728238500371216	0.540678586915672	0.0689928714869517	Evergreen State	Olympia	WA	47.07159
EVERGREEN.972.1.6.6	EVERGREEN	972	MHCE03	0.471189	0.528811	Crowsnest	49.64656	-110.38362	1210.3	1	6	6	1	19	27.4	8.4	1	6.8	380	EVERGREEN	EVERGREEN.972.1.6.6	972	MHCE03	1	28.0416	70.104	42.0624	1	EVERGREEN.972.1.6.6	EVERGREEN	972	1	6	6	1	71.3232	91.44	20.1168	NA		50.4624	70.5792	0.366104034227584	0.916290731874155	0.2484613592985	Evergreen State	Olympia	WA	47.07159
EVERGREEN.972.2.5.7	EVERGREEN	972	MHCE03	0.471189	0.528811	Crowsnest	49.64656	-110.38362	1210.3	2	5	7	1	18	21.3	3.3	1	6.8	380	EVERGREEN	EVERGREEN.972.2.5.7	972	MHCE03	1	25.908	48.768	22.86	1	EVERGREEN.972.2.5.7	EVERGREEN	972	2	5	7	1	57.3024	88.392	31.0896	NA		26.16	57.2496	0.168335314819215	0.632522558743511	0.433438960150569	Evergreen State	Olympia	WA	47.07159
EVERGREEN.973.1.1.6	EVERGREEN	973	MHCE07	0.913359	0.086641	Crowsnest	49.65783	-110.2608	1280.1	1	1	6	1	14	29	15	1	7.4	355	EVERGREEN	EVERGREEN.973.1.1.6	973	MHCE07	1	29.2608	33.528	4.2672	0	EVERGREEN.973.1.1.6	EVERGREEN	973	1	1	6	1	30.48	33.528	3.04800000000001	NA		19.2672	22.3152	0.728238500371216	0.13613217432458	0.0953101798043248	Evergreen State	Olympia	WA	47.07159
EVERGREEN.973.2.5.4	EVERGREEN	973	MHCE07	0.913359	0.086641	Crowsnest	49.65783	-110.2608	1280.1	2	5	4	1	10	32	22	0	7.4	355	EVERGREEN	EVERGREEN.973.2.5.4	973	MHCE07	1	33.528	36.576	3.048	1	EVERGREEN.973.2.5.4	EVERGREEN	973	2	5	4	1	38.4048	51.816	13.4112	NA		25.048	38.4592	1.16315080980568	0.0870113769896297	0.299516530098784	Evergreen State	Olympia	WA	47.07159
EVERGREEN.NA.1.8.6	EVERGREEN	NA	NA	NA	NA	NA	NA	NA	NA	1	8	6	NA	NA	NA	NA	0	NA	NA	EVERGREEN	EVERGREEN.NA.1.8.6	NA	NA	0	NA	NA	NA	NA	EVERGREEN.NA.1.8.6	EVERGREEN	NA	1	8	6	0	0	0	0	NA		NA	NA	NA	NA	NA	Evergreen State	Olympia	WA	47.07159
EVERGREEN.NA.2.1.1	EVERGREEN	NA	NA	NA	NA	NA	NA	NA	NA	2	1	1	NA	NA	NA	NA	0	NA	NA	EVERGREEN	EVERGREEN.NA.2.1.1	NA	NA	0	91.44	NA	NA	NA	EVERGREEN.NA.2.1.1	EVERGREEN	NA	2	1	1	0	0	0	0	NA		NA	NA	NA	NA	NA	Evergreen State	Olympia	WA	47.07159
EVERGREEN.NA.2.1.11	EVERGREEN	NA	NA	NA	NA	NA	NA	NA	NA	2	1	11	0	NA	NA	NA	0	NA	NA	EVERGREEN	EVERGREEN.NA.2.1.11	NA	NA	0	NA	NA	NA	NA	EVERGREEN.NA.2.1.11	EVERGREEN	NA	2	1	11	0	0	0	0	NA		NA	NA	NA	NA	NA	Evergreen State	Olympia	WA	47.07159
EVERGREEN.NA.2.1.2	EVERGREEN	NA	NA	NA	NA	NA	NA	NA	NA	2	1	2	NA	NA	NA	NA	1	NA	NA	EVERGREEN	EVERGREEN.NA.2.1.2	NA	NA	0	45.72	NA	NA	NA	EVERGREEN.NA.2.1.2	EVERGREEN	NA	2	1	2	0	0	0	0	NA		NA	NA	NA	NA	NA	Evergreen State	Olympia	WA	47.07159
EVERGREEN.NA.2.1.3	EVERGREEN	NA	NA	NA	NA	NA	NA	NA	NA	2	1	3	NA	NA	NA	NA	0	NA	NA	EVERGREEN	EVERGREEN.NA.2.1.3	NA	NA	1	28.956	45.72	16.764	NA	EVERGREEN.NA.2.1.3	EVERGREEN	NA	2	1	3	1	49.3776	79.248	29.8704	NA		NA	NA	NA	0.456758402495715	0.473085295783144	Evergreen State	Olympia	WA	47.07159
EVERGREEN.NA.2.1.4	EVERGREEN	NA	NA	NA	NA	NA	NA	NA	NA	2	1	4	NA	NA	NA	NA	0	NA	NA	EVERGREEN	EVERGREEN.NA.2.1.4	NA	NA	1	21.336	48.768	27.432	NA	EVERGREEN.NA.2.1.4	EVERGREEN	NA	2	1	4	1	49.9872	45.72	NA	NA		NA	NA	NA	0.826678573184468	-0.0892311337279428	Evergreen State	Olympia	WA	47.07159
EVERGREEN.NA.2.1.5	EVERGREEN	NA	NA	NA	NA	NA	NA	NA	NA	2	1	5	NA	NA	NA	NA	0	NA	NA	EVERGREEN	EVERGREEN.NA.2.1.5	NA	NA	1	24.384	39.624	15.24	NA	EVERGREEN.NA.2.1.5	EVERGREEN	NA	2	1	5	1	42.672	48.768	6.09600000000002	NA		NA	NA	NA	0.485507815781701	0.133531392624523	Evergreen State	Olympia	WA	47.07159
EVERGREEN.NA.2.1.6	EVERGREEN	NA	NA	NA	NA	NA	NA	NA	NA	2	1	6	NA	NA	NA	NA	0	NA	NA	EVERGREEN	EVERGREEN.NA.2.1.6	NA	NA	0	7.62	NA	NA	NA	EVERGREEN.NA.2.1.6	EVERGREEN	NA	2	1	6	0	0	0	0	NA		NA	NA	NA	NA	NA	Evergreen State	Olympia	WA	47.07159
EVERGREEN.NA.2.1.7	EVERGREEN	NA	NA	NA	NA	NA	NA	NA	NA	2	1	7	NA	NA	NA	NA	0	NA	NA	EVERGREEN	EVERGREEN.NA.2.1.7	NA	NA	0	NA	NA	NA	NA	EVERGREEN.NA.2.1.7	EVERGREEN	NA	2	1	7	0	0	0	0	NA		NA	NA	NA	NA	NA	Evergreen State	Olympia	WA	47.07159
ID.206.1.7.4	ID	206	206	0.428876	0.571124	Chilcotin	51.8986129	-124.4247207	1064.2	1	7	4	0	13.2	NA	NA	NA	5.5	234	ID	ID.206.1.7.4	206	206	0	NA	NA	NA	NA	ID.206.1.7.4	ID	206	1	7	4	0	NA	NA	NA	NA		NA	NA	NA	NA	NA	University of Idaho	Moscow	ID	46.735334
ID.206.2.5.1	ID	206	206	0.428876	0.571124	Chilcotin	51.8986129	-124.4247207	1064.2	2	5	1	1	14	62.992	48.992	NA	5.5	234	ID	ID.206.2.5.1	206	206	1	63.5	122.555	59.055	0	ID.206.2.5.1	ID	206	2	5	1	1	121.92	146.685	24.765	NA		108.047	132.812	1.50395040458612	0.657520002916795	0.184922338494012	University of Idaho	Moscow	ID	46.735334
ID.210.1.4.2	ID	210	210	0.091567	0.908433	Chilcotin	52.10229	-123.41047	744.4	1	4	2	1	13.2	60.96	47.76	NA	4	338	ID	ID.210.1.4.2	210	210	1	59.69	200.025	140.335	1	ID.210.1.4.2	ID	210	1	4	2	1	195.58	249.555	53.975	NA		188.095	242.07	1.53000108178607	1.20927785655563	0.243709828895687	University of Idaho	Moscow	ID	46.735334
ID.210.2.6.1	ID	210	210	0.091567	0.908433	Chilcotin	52.10229	-123.41047	744.4	2	6	1	1	18.3	58.674	40.374	NA	4	338	ID	ID.210.2.6.1	210	210	1	58.42	150.495	92.075	1	ID.210.2.6.1	ID	210	2	6	1	1	151.892	188.2775	36.3855	NA		132.449	168.8345	1.16509563871082	0.94627156408609	0.214747196361303	University of Idaho	Moscow	ID	46.735334
ID.218.1.6.2	ID	218	218	0.135628	0.864372	Chilcotin	51.989515	-122.277328	380.9	1	6	2	1	17.3	73.152	55.852	NA	2.2	339	ID	ID.218.1.6.2	218	218	1	71.755	97.79	26.035	0	ID.218.1.6.2	ID	218	1	6	2	1	122.555	142.875	20.32	NA		81.887	102.207	1.44183296666861	0.309564783701289	0.153410213299535	University of Idaho	Moscow	ID	46.735334
ID.218.2.5.3	ID	218	218	0.135628	0.864372	Chilcotin	51.989515	-122.277328	380.9	2	5	3	1	15.5	68.326	52.826	NA	2.2	339	ID	ID.218.2.5.3	218	218	1	68.58	106.045	37.465	1	ID.218.2.5.3	ID	218	2	5	3	1	105.41	142.24	36.83	NA		90.291	127.121	1.48345034371304	0.435862585292536	0.299658263498497	University of Idaho	Moscow	ID	46.735334
ID.233.1.7.1	ID	233	233	0.034199	0.965801	Chilcotin	53.283906	-122.492829	676.8	1	7	1	1	16.5	90.424	73.924	NA	3.9	53	ID	ID.233.1.7.1	233	233	1	92.71	183.515	90.805	0	ID.233.1.7.1	ID	233	1	7	1	1	180.34	206.06	25.72	NA		164.729	190.449	1.7011493379819	0.682820066404095	0.133323430445162	University of Idaho	Moscow	ID	46.735334
ID.233.2.1.2	ID	233	233	0.034199	0.965801	Chilcotin	53.283906	-122.492829	676.8	2	1	2	1	13	77.47	64.47	NA	3.9	53	ID	ID.233.2.1.2	233	233	1	76.2	168.91	92.71	0	ID.233.2.1.2	ID	233	2	1	2	1	172.72	187.96	15.24	NA		157.18	172.42	1.78494140718227	0.796004565999653	0.0845573880280632	University of Idaho	Moscow	ID	46.735334
ID.255.1.9.4	ID	255	255	0.285118	0.714882	Chilcotin	55.452429	-122.745146	815.8	1	9	4	1	10.7	33.02	22.32	NA	6.6	-496	ID	ID.255.1.9.4	255	255	1	33.02	66.675	33.655	0	ID.255.1.9.4	ID	255	1	9	4	1	68.58	115.57	46.99	NA		55.975	102.965	1.12686969702412	0.702716631576096	0.521875459952576	University of Idaho	Moscow	ID	46.735334
ID.255.2.10.5	ID	255	255	0.285118	0.714882	Chilcotin	55.452429	-122.745146	815.8	2	10	5	1	17.8	29.464	11.664	NA	6.6	-496	ID	ID.255.2.10.5	255	255	1	50.8	36.195	NA	0	ID.255.2.10.5	ID	255	2	10	5	0	38.608	NA	NA	NA	Recovered from black stem 2022; Did not sruvive the late freeze	NA	NA	0.503970721844725	-0.338975366839331	NA	University of Idaho	Moscow	ID	46.735334
ID.258.1.8.5	ID	258	258	0.948246	0.051754	Chilcotin	55.617417	-121.834583	596.2	1	8	5	1	10.7	32.004	21.304	NA	5.4	146	ID	ID.258.1.8.5	258	258	1	33.02	71.755	38.735	1	ID.258.1.8.5	ID	258	1	8	5	1	72.39	105.7402	33.3502	NA		60.039	93.3892	1.09561715352002	0.776144100130913	0.37891697393228	University of Idaho	Moscow	ID	46.735334
ID.258.2.2.4	ID	258	258	0.948246	0.051754	Chilcotin	55.617417	-121.834583	596.2	2	2	4	1	15.2	44.45	29.25	NA	5.4	146	ID	ID.258.2.2.4	258	258	1	44.45	33.02	NA	1	ID.258.2.2.4	ID	258	2	2	4	1	111.252	151.46	40.208	NA		NA	NA	1.07306953410768	-0.297251523467932	0.308523665272832	University of Idaho	Moscow	ID	46.735334
ID.307.1.2.4	ID	307	307	1e-05	0.99999	Crowsnest	49.111034	-120.846366	1333.2	1	2	4	1	14.5	63.5	49	NA	4.9	-332	ID	ID.307.1.2.4	307	307	1	63.5	142.24	78.74	1	ID.307.1.2.4	ID	307	1	2	4	1	136.652	181.2925	44.6405	NA		127.74	172.3805	1.47689125647212	0.806475865866949	0.282674200808435	University of Idaho	Moscow	ID	46.735334
ID.307.2.9.3	ID	307	307	1e-05	0.99999	Crowsnest	49.111034	-120.846366	1333.2	2	9	3	0	8.9	25.908	17.008	NA	4.9	-332	ID	ID.307.2.9.3	307	307	0	21.336	NA	NA	NA	ID.307.2.9.3	ID	307	2	9	3	0	NA	NA	NA	NA		NA	NA	1.06850052458258	NA	NA	University of Idaho	Moscow	ID	46.735334
ID.311.1.10.4	ID	311	311	1e-05	0.99999	Crowsnest	49.454762	-120.375224	594.4	1	10	4	1	12.7	32.512	19.812	NA	1.5	290	ID	ID.311.1.10.4	311	311	1	32.385	71.12	38.735	0	ID.311.1.10.4	ID	311	1	10	4	1	73.66	119.0752	45.4152	NA		58.547	103.9622	0.940007258491471	0.786673238570769	0.480295315282283	University of Idaho	Moscow	ID	46.735334
ID.311.2.1.1	ID	311	311	1e-05	0.99999	Crowsnest	49.454762	-120.375224	594.4	2	1	1	1	15.5	46.228	30.728	NA	1.5	290	ID	ID.311.2.1.1	311	311	1	45.72	145.415	99.695	1	ID.311.2.1.1	ID	311	2	1	1	1	146.05	149.5552	3.5052	NA		130.423	133.9282	1.09274565118799	1.15705588453818	0.0237165266173154	University of Idaho	Moscow	ID	46.735334
ID.317.1.10.5	ID	317	317	1e-05	0.99999	Crowsnest	49.056415	-118.999945	614.1	1	10	5	1	10.2	34.544	24.344	NA	0.899999999999999	304	ID	ID.317.1.10.5	317	317	1	33.02	69.215	36.195	0	ID.317.1.10.5	ID	317	1	10	5	1	71.12	98.7425	27.6225	NA		60.539	88.1615	1.21984615348223	0.740104163647716	0.328146860324194	University of Idaho	Moscow	ID	46.735334
ID.317.2.5.2	ID	317	317	1e-05	0.99999	Crowsnest	49.056415	-118.999945	614.1	2	5	2	1	17.3	73.152	55.852	NA	0.899999999999999	304	ID	ID.317.2.5.2	317	317	1	72.39	168.275	95.885	0	ID.317.2.5.2	ID	317	2	5	2	1	176.53	215.265	38.735	NA		151.737	190.472	1.44183296666861	0.843531377591727	0.198378993689813	University of Idaho	Moscow	ID	46.735334
ID.333.1.6.3	ID	333	333	1e-05	0.99999	Crowsnest	49.187165	-117.368733	721.7	1	6	3	1	18.5	104.648	86.148	NA	1.1	-138	ID	ID.333.1.6.3	333	333	1	102.87	153.0096	50.1396	1	ID.333.1.6.3	ID	333	1	6	3	1	153.035	186.055	33.02	NA		136.2876	169.3076	1.73283160530165	0.397034609379145	0.195375675526412	University of Idaho	Moscow	ID	46.735334
ID.333.2.8.2	ID	333	333	1e-05	0.99999	Crowsnest	49.187165	-117.368733	721.7	2	8	2	1	13	47.244	34.244	NA	1.1	-138	ID	ID.333.2.8.2	333	333	1	50.165	71.755	21.59	0	ID.333.2.8.2	ID	333	2	8	2	1	73.66	119.7102	46.0502	NA		55.834	101.8842	1.29037630428806	0.357939966245319	0.485613910949166	University of Idaho	Moscow	ID	46.735334
ID.334.1.5.2	ID	334	334	1e-05	0.99999	Crowsnest	49.19239	-117.283603	672.5	1	5	2	1	15	121.412	106.412	NA	0.7	-36	ID	ID.334.1.5.2	334	334	1	120.65	198.755	78.105	1	ID.334.1.5.2	ID	334	1	5	2	1	179.07	229.87	50.8	NA		184.517	235.317	2.09113951942565	0.499179118379667	0.249737140887658	University of Idaho	Moscow	ID	46.735334
ID.334.2.4.4	ID	334	334	1e-05	0.99999	Crowsnest	49.19239	-117.283603	672.5	2	4	4	1	18	70.358	52.358	NA	0.7	-36	ID	ID.334.2.4.4	334	334	1	71.12	52.705	NA	0	ID.334.2.4.4	ID	334	2	4	4	0	124.46	0	NA	NA		NA	NA	1.36322473632757	-0.299658263498496	-Inf	University of Idaho	Moscow	ID	46.735334
ID.342.1.2.2	ID	342	342	1e-05	0.99999	Crowsnest	49.117229	-116.531242	566.7	1	2	2	1	12.7	35.56	22.86	NA	0.399999999999999	85	ID	ID.342.1.2.2	342	342	1	34.29	102.87	68.58	0	ID.342.1.2.2	ID	342	1	2	2	1	102.235	123.825	21.59	NA		91.44	113.03	1.02961941718116	1.09861228866811	0.191595193579284	University of Idaho	Moscow	ID	46.735334
ID.342.2.7.2	ID	342	342	1e-05	0.99999	Crowsnest	49.117229	-116.531242	566.7	2	7	2	1	15.2	30.226	15.026	NA	0.399999999999999	85	ID	ID.342.2.7.2	342	342	1	29.845	78.105	48.26	1	ID.342.2.7.2	ID	342	2	7	2	1	78.486	116.205	37.719	NA		63.286	101.005	0.687407053295698	0.962036753662359	0.392435607817831	University of Idaho	Moscow	ID	46.735334
ID.353.1.1.2	ID	353	353	1e-05	0.99999	Crowsnest	49.206225	-115.978614	916.7	1	1	2	0	17.8	NA	NA	NA	2.6	31	ID	ID.353.1.1.2	353	353	0	NA	NA	NA	NA	ID.353.1.1.2	ID	353	1	1	2	0	NA	NA	NA	NA		NA	NA	NA	NA	NA	University of Idaho	Moscow	ID	46.735334
ID.353.2.5.5	ID	353	353	1e-05	0.99999	Crowsnest	49.206225	-115.978614	916.7	2	5	5	0	17.8	NA	NA	NA	2.6	31	ID	ID.353.2.5.5	353	353	0	18.415	NA	NA	NA	ID.353.2.5.5	ID	353	2	5	5	0	NA	NA	NA	NA		NA	NA	NA	NA	NA	University of Idaho	Moscow	ID	46.735334
ID.364.1.9.5	ID	364	364	0.048982	0.951018	Crowsnest	49.29594	-115.107656	935.4	1	9	5	1	9.7	27.94	18.24	NA	3	82	ID	ID.364.1.9.5	364	364	0	NA	NA	NA	NA	ID.364.1.9.5	ID	364	1	9	5	0	NA	NA	NA	NA		NA	NA	1.05793346831948	NA	NA	University of Idaho	Moscow	ID	46.735334
ID.364.2.3.3	ID	364	364	0.048982	0.951018	Crowsnest	49.29594	-115.107656	935.4	2	3	3	1	15.2	72.39	57.19	NA	3	82	ID	ID.364.2.3.3	364	364	1	73.66	156.21	82.55	0	ID.364.2.3.3	ID	364	2	3	3	1	101.6	157.1752	55.5752	NA	1st stem died; preflush height taken on the tallest living stem.	139.74	195.3152	1.56077274045282	0.751741344825998	0.436317571590929	University of Idaho	Moscow	ID	46.735334
ID.374.1.2.5	ID	374	374	0.064524	0.935476	Crowsnest	49.700658	-114.827499	NA	1	2	5	1	15	86.614	71.614	NA	5.3	74	ID	ID.374.1.2.5	374	374	1	88.265	185.42	97.155	1	ID.374.1.2.5	ID	374	1	2	5	1	187.452	248.285	60.833	NA		168.769	229.602	1.75341126421771	0.74227986913759	0.281054467259048	University of Idaho	Moscow	ID	46.735334
ID.374.2.7.1	ID	374	374	0.064524	0.935476	Crowsnest	49.700658	-114.827499	NA	2	7	1	1	12.4	57.15	44.75	NA	5.3	74	ID	ID.374.2.7.1	374	374	1	55.245	99.695	44.45	1	ID.374.2.7.1	ID	374	2	7	1	1	102.235	154.6352	52.4002	NA		89.2	141.6002	1.52798291762983	0.590337686693724	0.413794709688857	University of Idaho	Moscow	ID	46.735334
ID.380.1.8.3	ID	380	380	0.18203	0.81797	Crowsnest	49.631144	-114.498086	1316.7	1	8	3	1	10.4	56.388	45.988	NA	5.4	127	ID	ID.380.1.8.3	380	380	1	56.515	93.98	37.465	1	ID.380.1.8.3	ID	380	1	8	3	1	94.615	108.2675	13.6525	NA		83.453	97.1055	1.69045056376135	0.508575904031975	0.134788990778112	University of Idaho	Moscow	ID	46.735334
ID.380.2.7.5	ID	380	380	0.18203	0.81797	Crowsnest	49.631144	-114.498086	1316.7	2	7	5	1	14.2	30.988	16.788	NA	5.4	127	ID	ID.380.2.7.5	380	380	1	33.02	81.915	48.895	1	ID.380.2.7.5	ID	380	2	7	5	1	84.074	108.585	24.511	NA		65.683	90.194	0.780358068162441	0.908568685780245	0.255835912999752	University of Idaho	Moscow	ID	46.735334
ID.381.1.9.1	ID	381	381	0.054308	0.945692	Crowsnest	49.634062	-114.49098	NA	1	9	1	1	16.5	51.308	34.808	NA	5.5	130	ID	ID.381.1.9.1	381	381	1	50.8	102.87	52.07	1	ID.381.1.9.1	ID	381	1	9	1	1	111.76	115.316	3.556	NA		86.878	90.434	1.13448630453107	0.705569700558502	0.031322471129041	University of Idaho	Moscow	ID	46.735334
ID.381.2.7.3	ID	381	381	0.054308	0.945692	Crowsnest	49.634062	-114.49098	NA	2	7	3	1	15.7	50.292	34.592	NA	5.5	130	ID	ID.381.2.7.3	381	381	1	49.53	93.345	43.815	0	ID.381.2.7.3	ID	381	2	7	3	1	41.91	88.5952	46.6852	NA	1st stem died; preflush height taken on the tallest living stem.	78.407	125.0922	1.16418530637667	0.633723760089145	0.748553218134244	University of Idaho	Moscow	ID	46.735334
ID.393.1.4.4	ID	393	393	NA	NA	Crowsnest	49.79161	-113.122045	890	1	4	4	1	12.4	31.75	19.35	NA	2.8	255	ID	ID.393.1.4.4	393	393	1	30.48	121.92	91.44	1	ID.393.1.4.4	ID	393	1	4	4	1	107.95	181.2925	73.3425	NA		110.79	184.1325	0.94019625272771	1.38629436111989	0.518443592045803	University of Idaho	Moscow	ID	46.735334
ID.393.2.3.1	ID	393	393	NA	NA	Crowsnest	49.79161	-113.122045	890	2	3	1	1	12.4	40.386	27.986	NA	2.8	255	ID	ID.393.2.3.1	393	393	1	40.64	114.3	73.66	1	ID.393.2.3.1	ID	393	2	3	1	1	116.84	128.27	11.43	NA		101.646	113.076	1.18078671764564	1.03407376753054	0.0933319397922192	University of Idaho	Moscow	ID	46.735334
ID.405.1.5.1	ID	405	405	0.665318	0.334682	Cassiar	60.0516	-128.909711	640	1	5	1	1	9.9	12.954	3.054	NA	10.5	251	ID	ID.405.1.5.1	405	405	1	16.51	35.56	19.05	0	ID.405.1.5.1	ID	405	1	5	1	1	62.23	96.2025	33.9725	NA		22.104	56.0765	0.268869863620181	0.767255152713668	0.435618146278852	University of Idaho	Moscow	ID	46.735334
ID.405.2.1.3	ID	405	405	0.665318	0.334682	Cassiar	60.0516	-128.909711	640	2	1	3	1	10.2	17.272	7.072	NA	10.5	251	ID	ID.405.2.1.3	405	405	1	17.78	44.45	26.67	0	ID.405.2.1.3	ID	405	2	1	3	1	44.45	61.2902	16.8402	NA		33.742	50.5822	0.526698972922281	0.916290731874155	0.321254998707472	University of Idaho	Moscow	ID	46.735334
ID.411.1.5.3	ID	411	411	0.706952	0.293048	Cassiar	59.670695	-129.161659	705.4	1	5	3	1	10.2	37.338	27.138	NA	9.5	211	ID	ID.411.1.5.3	411	411	1	36.83	76.835	40.005	1	ID.411.1.5.3	ID	411	1	5	3	1	77.47	125.4125	47.9425	NA		67.143	115.0855	1.29762385452491	0.735347535050321	0.481717539607921	University of Idaho	Moscow	ID	46.735334
ID.411.2.6.5	ID	411	411	0.706952	0.293048	Cassiar	59.670695	-129.161659	705.4	2	6	5	1	13.2	35.306	22.106	NA	9.5	211	ID	ID.411.2.6.5	411	411	1	33.655	63.5	29.845	0	ID.411.2.6.5	ID	411	2	6	5	1	66.04	105.41	39.37	NA		51.951	91.321	0.983836091574766	0.634878272435969	0.46759688921517	University of Idaho	Moscow	ID	46.735334
ID.416.1.8.2	ID	416	416	0.684579	0.315421	Cassiar	59.328977	-129.223796	772.2	1	8	2	1	13	61.722	48.722	NA	8.8	215	ID	ID.416.1.8.2	416	416	1	60.96	86.995	26.035	0	ID.416.1.8.2	ID	416	1	8	2	1	89.535	130.4925	40.9575	NA		74.757	115.7145	1.55769107391541	0.355632734360289	0.376686143558121	University of Idaho	Moscow	ID	46.735334
ID.416.2.10.4	ID	416	416	0.684579	0.315421	Cassiar	59.328977	-129.223796	772.2	2	10	4	1	13	32.258	19.258	NA	8.8	215	ID	ID.416.2.10.4	416	416	1	30.48	162.56	132.08	0	ID.416.2.10.4	ID	416	2	10	4	0	55.88	0	NA	NA	Weed wacked by maintenance crew mid-summer.	151.338	NA	0.908816717033454	1.67397643357167	-Inf	University of Idaho	Moscow	ID	46.735334
ID.419.1.6.5	ID	419	419	0.675633	0.324367	Cassiar	59.126286	-129.824136	809.4	1	6	5	1	14.7	50.8	36.1	NA	9.1	181	ID	ID.419.1.6.5	419	419	1	50.8	106.045	55.245	0	ID.419.1.6.5	ID	419	1	6	5	1	109.855	146.3675	36.5125	NA		91.345	127.8575	1.24004886079975	0.735967177742873	0.286959267938925	University of Idaho	Moscow	ID	46.735334
ID.419.2.8.4	ID	419	419	0.675633	0.324367	Cassiar	59.126286	-129.824136	809.4	2	8	4	1	12.7	49.276	36.576	NA	9.1	181	ID	ID.419.2.8.4	419	419	1	46.99	73.66	26.67	0	ID.419.2.8.4	ID	419	2	8	4	1	62.992	102.87	39.878	NA		63.246	103.124	1.35583515363518	0.449525097902195	0.490458320941557	University of Idaho	Moscow	ID	46.735334
ID.423.1.5.4	ID	423	423	0.566114	0.433886	Cassiar	58.875079	-130.039692	769.4	1	5	4	1	4.8	40.894	36.094	NA	8.8	198	ID	ID.423.1.5.4	423	423	1	40.64	NA	NA	NA	ID.423.1.5.4	ID	423	1	5	4	0	NA	41.275	NA	NA		NA	NA	2.14236743510702	NA	NA	University of Idaho	Moscow	ID	46.735334
ID.423.2.2.3	ID	423	423	0.566114	0.433886	Cassiar	58.875079	-130.039692	769.4	2	2	3	1	11.2	32.512	21.312	NA	8.8	198	ID	ID.423.2.2.3	423	423	1	31.75	57.15	25.4	0	ID.423.2.2.3	ID	423	2	2	3	1	57.15	53.34	NA	NA	1st stem died; post set height taken on the tallest living stem.	46.712	NA	1.06569547365497	0.587786664902119	-0.0689928714869517	University of Idaho	Moscow	ID	46.735334
ID.427.1.2.1	ID	427	427	0.494741	0.505259	Cassiar	58.405924	-129.955389	832	1	2	1	1	8.9	20.066	11.166	NA	8.7	195	ID	ID.427.1.2.1	427	427	1	18.415	44.45	26.035	0	ID.427.1.2.1	ID	427	1	2	1	1	46.99	86.36	39.37	NA		37.201	76.571	0.812975563765327	0.881199412062885	0.608589792531882	University of Idaho	Moscow	ID	46.735334
ID.427.2.4.2	ID	427	427	0.494741	0.505259	Cassiar	58.405924	-129.955389	832	2	4	2	0	2.5	5.334	2.834	NA	8.7	195	ID	ID.427.2.4.2	427	427	1	6.35	11.43	5.08	0	ID.427.2.4.2	ID	427	2	4	2	1	12.7	49.8475	37.1475	NA		7.914	45.0615	0.757810693885667	0.587786664902119	1.36736635123437	University of Idaho	Moscow	ID	46.735334
ID.432.1.1.5	ID	432	432	0.642983	0.357017	Cassiar	58.013137	-130.00476	924.9	1	1	5	1	3	30.226	27.226	NA	8	207	ID	ID.432.1.1.5	432	432	1	29.21	105.41	76.2	1	ID.432.1.1.5	ID	432	1	1	5	1	111.76	148.59	36.83	NA		103.426	140.256	2.31009019247982	1.28334639186745	0.284837120319549	University of Idaho	Moscow	ID	46.735334
ID.432.2.4.3	ID	432	432	0.642983	0.357017	Cassiar	58.013137	-130.00476	924.9	2	4	3	1	11.4	62.484	51.084	NA	8	207	ID	ID.432.2.4.3	432	432	1	64.77	97.79	33.02	1	ID.432.2.4.3	ID	432	2	4	3	1	102.235	115.57	13.335	NA		84.104	97.439	1.70129716856831	0.411979789129358	0.122602322092332	University of Idaho	Moscow	ID	46.735334
ID.437.1.9.2	ID	437	437	0.066798	0.933202	Cassiar	57.256976	-130.248231	703.1	1	9	2	1	17.8	80.772	62.972	NA	6.9	-27	ID	ID.437.1.9.2	437	437	1	83.82	106.045	22.225	1	ID.437.1.9.2	ID	437	1	9	2	1	104.775	159.385	54.61	NA		85.197	139.807	1.51243191351854	0.235191889830384	0.419507465231203	University of Idaho	Moscow	ID	46.735334
ID.437.2.8.1	ID	437	437	0.066798	0.933202	Cassiar	57.256976	-130.248231	703.1	2	8	1	0	12.7	NA	NA	NA	6.9	-27	ID	ID.437.2.8.1	437	437	0	NA	NA	NA	NA	ID.437.2.8.1	ID	437	2	8	1	0	NA	NA	NA	NA		NA	NA	NA	NA	NA	University of Idaho	Moscow	ID	46.735334
ID.443.1.3.5	ID	443	443	0.042536	0.957464	Cassiar	56.625448	-129.677487	519.1	1	3	5	1	15.2	81.28	66.08	NA	5.6	-261	ID	ID.443.1.3.5	443	443	1	83.185	133.35	50.165	1	ID.443.1.3.5	ID	443	1	3	5	1	129.54	222.25	92.71	NA		116.245	208.955	1.67660455597794	0.471910207516317	0.539813160639243	University of Idaho	Moscow	ID	46.735334
ID.443.2.9.4	ID	443	443	0.042536	0.957464	Cassiar	56.625448	-129.677487	519.1	2	9	4	1	17.5	30.226	12.726	NA	5.6	-261	ID	ID.443.2.9.4	443	443	1	29.21	NA	NA	NA	ID.443.2.9.4	ID	443	2	9	4	0	NA	0	NA	NA	pocket gopher	NA	NA	0.54650160021846	NA	NA	University of Idaho	Moscow	ID	46.735334
ID.453.1.2.3	ID	453	453	1e-05	0.99999	Cassiar	56.209344	-129.33631	580.7	1	2	3	1	12.7	60.452	47.752	NA	5.1	-281	ID	ID.453.1.2.3	453	453	1	61.595	158.75	97.155	1	ID.453.1.2.3	ID	453	1	2	3	1	158.75	219.71	60.96	NA		144.907	205.867	1.56024766824333	0.946749939358863	0.324977857195478	University of Idaho	Moscow	ID	46.735334
ID.453.2.6.4	ID	453	453	1e-05	0.99999	Cassiar	56.209344	-129.33631	580.7	2	6	4	1	16	89.154	73.154	NA	5.1	-281	ID	ID.453.2.6.4	453	453	1	88.9	83.82	NA	1	ID.453.2.6.4	ID	453	2	6	4	1	166.624	225.12	58.496	NA		NA	NA	1.71777648926248	-0.0588405000229333	0.300893816385591	University of Idaho	Moscow	ID	46.735334
ID.463.1.4.5	ID	463	463	1e-05	0.99999	Cassiar	55.610017	-128.621328	336.1	1	4	5	1	12.7	68.326	55.626	NA	3.5	-91	ID	ID.463.1.4.5	463	463	1	68.58	219.075	150.495	1	ID.463.1.4.5	ID	463	1	4	5	1	224.155	264.16	40.005	NA		206.121	246.126	1.68268837417369	1.16141318990714	0.164217203327967	University of Idaho	Moscow	ID	46.735334
ID.463.2.2.1	ID	463	463	1e-05	0.99999	Cassiar	55.610017	-128.621328	336.1	2	2	1	1	8.9	56.134	47.234	NA	3.5	-91	ID	ID.463.2.2.1	463	463	1	55.88	156.845	100.965	1	ID.463.2.2.1	ID	463	2	2	1	1	162.56	197.485	34.925	NA		148.199	183.124	1.84169041281606	1.03205152214977	0.194615467699672	University of Idaho	Moscow	ID	46.735334
ID.469.1.8.1	ID	469	469	1e-05	0.99999	Cassiar	55.324941	-128.089761	NA	1	8	1	1	15	60.96	45.96	NA	3.9	43	ID	ID.469.1.8.1	469	469	1	60.325	99.06	38.735	0	ID.469.1.8.1	ID	469	1	8	1	1	101.6	143.51	41.91	NA		84.695	126.605	1.40216771027618	0.495979115648996	0.345361184038459	University of Idaho	Moscow	ID	46.735334
ID.469.2.2.5	ID	469	469	1e-05	0.99999	Cassiar	55.324941	-128.089761	NA	2	2	5	1	13	58.674	45.674	NA	3.9	43	ID	ID.469.2.2.5	469	469	1	57.15	190.5	133.35	1	ID.469.2.2.5	ID	469	2	2	5	1	191.77	246.7102	54.9402	NA		179.024	233.9642	1.50704734109666	1.20397280432594	0.25191763115926	University of Idaho	Moscow	ID	46.735334
ID.522.1.3.3	ID	522	522	0.06136	0.93864	Jasper	51.64974	-120.06664	410.6	1	3	3	1	13	105.664	92.664	NA	1.5	220	ID	ID.522.1.3.3	522	522	1	107.95	209.55	101.6	0	ID.522.1.3.3	ID	522	1	3	3	1	211.455	237.1725	25.7175	NA		194.264	219.9815	2.09531489083613	0.663294217410265	0.114775514592428	University of Idaho	Moscow	ID	46.735334
ID.522.2.1.5	ID	522	522	0.06136	0.93864	Jasper	51.64974	-120.06664	410.6	2	1	5	1	16	73.406	57.406	NA	1.5	220	ID	ID.522.2.1.5	522	522	1	68.58	150.495	81.915	1	ID.522.2.1.5	ID	522	2	1	5	1	152.4	167.9702	15.5702	NA		139.321	154.8912	1.52341695390905	0.785928914010912	0.0972779394644698	University of Idaho	Moscow	ID	46.735334
ID.533.1.8.4	ID	533	533	0.233601	0.766399	Jasper	52.96674	-119.4241	765	1	8	4	1	5.6	73.914	68.314	NA	4.6	130	ID	ID.533.1.8.4	533	533	1	74.93	111.125	36.195	1	ID.533.1.8.4	ID	533	1	8	4	1	135.89	167.3352	31.4452	NA		104.509	135.9542	2.58013565746679	0.394101349457849	0.208153251407478	University of Idaho	Moscow	ID	46.735334
ID.533.2.4.5	ID	533	533	0.233601	0.766399	Jasper	52.96674	-119.4241	765	2	4	5	1	8.4	75.184	66.784	NA	4.6	130	ID	ID.533.2.4.5	533	533	1	77.47	157.48	80.01	0	ID.533.2.4.5	ID	533	2	4	5	1	136.144	194.31	58.166	NA		146.794	204.96	2.19170673651119	0.709407701431726	0.355741672755734	University of Idaho	Moscow	ID	46.735334
ID.543.1.4.1	ID	543	543	0.368607	0.631393	Jasper	52.86716	-118.25172	1100.3	1	4	1	1	8.4	74.168	65.768	NA	7.2	314	ID	ID.543.1.4.1	543	543	1	76.2	133.985	57.785	1	ID.543.1.4.1	ID	543	1	4	1	1	134.62	187.96	53.34	NA		123.553	176.893	2.17810108445541	0.564366390694021	0.333773179652048	University of Idaho	Moscow	ID	46.735334
ID.543.2.3.5	ID	543	543	0.368607	0.631393	Jasper	52.86716	-118.25172	1100.3	2	3	5	1	11.4	107.95	96.55	NA	7.2	314	ID	ID.543.2.3.5	543	543	1	98.425	157.48	59.055	0	ID.543.2.3.5	ID	543	2	3	5	1	160.655	213.36	52.705	NA		155.605	208.31	2.24805480156037	0.470003629245736	0.283721671235684	University of Idaho	Moscow	ID	46.735334
ID.545.1.7.5	ID	545	545	0.219307	0.780693	Jasper	52.91018	-118.0593	1041	1	7	5	1	11.7	142.24	130.54	NA	5.4	303	ID	ID.545.1.7.5	545	545	1	120.015	139.065	19.05	0	ID.545.1.7.5	ID	545	1	7	5	1	142.875	197.485	54.61	NA		149.59	204.2	2.49792692996188	0.147324714756859	0.323692509974814	University of Idaho	Moscow	ID	46.735334
ID.545.2.9.1	ID	545	545	0.219307	0.780693	Jasper	52.91018	-118.0593	1041	2	9	1	0	11.2	NA	NA	NA	5.4	303	ID	ID.545.2.9.1	545	545	0	NA	NA	NA	NA	ID.545.2.9.1	ID	545	2	9	1	0	NA	NA	NA	NA		NA	NA	NA	NA	NA	University of Idaho	Moscow	ID	46.735334
ID.564.1.3.2	ID	564	564	0.479768	0.520232	Jasper	53.53938	-116.81319	981	1	3	2	1	9.9	61.722	51.822	NA	5.5	74	ID	ID.564.1.3.2	564	564	1	60.96	160.02	99.06	1	ID.564.1.3.2	ID	564	1	3	2	1	163.83	221.615	57.785	NA		150.882	208.667	1.8301056742364	0.965080896043587	0.30211233728081	University of Idaho	Moscow	ID	46.735334
ID.564.2.6.3	ID	564	564	0.479768	0.520232	Jasper	53.53938	-116.81319	981	2	6	3	1	16.5	52.832	36.332	NA	5.5	74	ID	ID.564.2.6.3	564	564	1	55.88	107.315	51.435	0	ID.564.2.6.3	ID	564	2	6	3	0	105.664	110.49	4.82599999999999	NA		87.767	92.593	1.16375668683118	0.652561900444868	0.0446607708274209	University of Idaho	Moscow	ID	46.735334
ID.567.1.6.4	ID	567	567	0.907878	0.092122	Jasper	53.56961	-116.65286	945	1	6	4	1	5.3	48.768	43.468	NA	5.6	83	ID	ID.567.1.6.4	567	567	1	49.53	86.995	37.465	1	ID.567.1.6.4	ID	567	1	6	4	1	88.392	113.03	24.638	NA		80.933	105.571	2.21936753950611	0.563272099138534	0.245871802391767	University of Idaho	Moscow	ID	46.735334
ID.567.2.2.2	ID	567	567	0.907878	0.092122	Jasper	53.56961	-116.65286	945	2	2	2	1	10.7	47.244	36.544	NA	5.6	83	ID	ID.567.2.2.2	567	567	1	49.53	84.455	34.925	0	ID.567.2.2.2	ID	567	2	2	2	1	86.36	110.8075	24.4475	NA		71.469	95.9165	1.48508192028174	0.533640301532162	0.24926985590643	University of Idaho	Moscow	ID	46.735334
ID.572.1.4.3	ID	572	572	0.99999	1e-05	Jasper	53.57516	-116.22867	890.1	1	4	3	1	16.5	35.814	19.314	NA	5.5	93	ID	ID.572.1.4.3	572	572	1	38.1	100.965	62.865	0	ID.572.1.4.3	ID	572	1	4	3	1	102.87	137.795	34.925	NA		82.179	117.104	0.774978497508033	0.974559639998131	0.292301018308075	University of Idaho	Moscow	ID	46.735334
ID.572.2.9.2	ID	572	572	0.99999	1e-05	Jasper	53.57516	-116.22867	890.1	2	9	2	1	17.8	NA	NA	NA	5.5	93	ID	ID.572.2.9.2	572	572	0	NA	NA	NA	NA	ID.572.2.9.2	ID	572	2	9	2	0	NA	NA	NA	NA		NA	NA	NA	NA	NA	University of Idaho	Moscow	ID	46.735334
ID.588.1.3.4	ID	588	588	0.81486	0.18514	Jasper	53.57018	-114.02125	703	1	3	4	1	10.4	56.134	45.734	NA	5.6	127	ID	ID.588.1.3.4	588	588	1	60.96	131.445	70.485	1	ID.588.1.3.4	ID	588	1	3	4	1	132.08	156.5275	24.4475	NA		116.219	140.6665	1.68593588340683	0.768370601797533	0.169823913781427	University of Idaho	Moscow	ID	46.735334
ID.588.2.3.2	ID	588	588	0.81486	0.18514	Jasper	53.57018	-114.02125	703	2	3	2	1	14	62.484	48.484	NA	5.6	127	ID	ID.588.2.3.2	588	588	1	62.23	111.125	48.895	1	ID.588.2.3.2	ID	588	2	3	2	1	114.3	135.255	20.955	NA		97.379	118.334	1.4958531943535	0.579818495252942	0.168335314819214	University of Idaho	Moscow	ID	46.735334
ID.590.1.6.1	ID	590	590	NA	NA	Jasper	53.57027	-113.83358	657	1	6	1	0	14	48.514	34.514	NA	5.6	155	ID	ID.590.1.6.1	590	590	0	55.245	NA	NA	NA	ID.590.1.6.1	ID	590	1	6	1	0	NA	48.895	NA	NA		NA	NA	1.24279508646777	NA	NA	University of Idaho	Moscow	ID	46.735334
ID.590.2.9.5	ID	590	590	NA	NA	Jasper	53.57027	-113.83358	657	2	9	5	0	3.6	NA	NA	NA	5.6	155	ID	ID.590.2.9.5	590	590	0	34.29	NA	NA	NA	ID.590.2.9.5	ID	590	2	9	5	0	NA	NA	NA	NA		NA	NA	NA	NA	NA	University of Idaho	Moscow	ID	46.735334
ID.601.1.5.5	ID	601	601	0.254499	0.745501	Chilcotin	54.917507	-122.9415	702	1	5	5	1	15.2	53.594	38.394	NA	5.9	-96	ID	ID.601.1.5.5	601	601	1	52.07	120.65	68.58	1	ID.601.1.5.5	ID	601	1	5	5	1	123.19	167.64	44.45	NA		106.974	151.424	1.26014169366024	0.840304824896233	0.308090944082988	University of Idaho	Moscow	ID	46.735334
ID.601.2.5.4	ID	601	601	0.254499	0.745501	Chilcotin	54.917507	-122.9415	702	2	5	4	1	15	32.004	17.004	NA	5.9	-96	ID	ID.601.2.5.4	601	601	1	32.385	162.56	130.175	0	ID.601.2.5.4	ID	601	2	5	4	1	87.63	139.7	52.07	NA		147.179	199.249	0.757810693885667	1.61335181175524	0.466373861195157	University of Idaho	Moscow	ID	46.735334
ID.808.1.7.2	ID	808	808	0.301814	0.698186	Alaska	60.8249	-149.12595	123.4	1	7	2	1	13.2	75.184	61.984	NA	5.5	-620	ID	ID.808.1.7.2	808	808	1	72.39	74.295	1.905	0	ID.808.1.7.2	ID	808	1	7	2	1	77.47	113.9952	36.5252	NA		63.889	100.4142	1.73972161276813	0.0259754864032606	0.386265577601075	University of Idaho	Moscow	ID	46.735334
ID.808.2.7.4	ID	808	808	0.301814	0.698186	Alaska	60.8249	-149.12595	123.4	2	7	4	1	7.1	45.466	38.366	NA	5.5	-620	ID	ID.808.2.7.4	808	808	1	44.45	114.3	69.85	0	ID.808.2.7.4	ID	808	2	7	4	1	57.404	106.04	48.636	NA		108.216	156.852	1.85687000982988	0.944461608840852	0.613702394112139	University of Idaho	Moscow	ID	46.735334
ID.821.1.1.3	ID	821	821	0.676125	0.323875	Alaska	60.66487	-149.48013	384.5	1	1	3	1	13.2	37.084	23.884	NA	6.3	-322	ID	ID.821.1.1.3	821	821	1	36.83	67.31	30.48	0	ID.821.1.1.3	ID	821	1	1	3	1	71.12	88.5952	17.4752	NA		54.364	71.8392	1.03296878015241	0.602996083565648	0.219709088865575	University of Idaho	Moscow	ID	46.735334
ID.821.2.3.4	ID	821	821	0.676125	0.323875	Alaska	60.66487	-149.48013	384.5	2	3	4	1	17.8	53.086	35.286	NA	6.3	-322	ID	ID.821.2.3.4	821	821	1	52.07	67.31	15.24	0	ID.821.2.3.4	ID	821	2	3	4	0	72.644	73.66	1.01599999999999	NA		50.526	51.542	1.09271478270317	0.256719846847814	0.0138891121606672	University of Idaho	Moscow	ID	46.735334
ID.827.1.1.1	ID	827	827	0.59597	0.40403	Alaska	61.73377	-148.69745	185.2	1	1	1	1	20.6	58.42	37.82	NA	8.7	72	ID	ID.827.1.1.1	827	827	1	58.42	74.93	16.51	1	ID.827.1.1.1	ID	827	1	1	1	1	77.47	103.8225	26.3525	NA		54.33	80.6825	1.04236722116406	0.248896047416624	0.292791945604052	University of Idaho	Moscow	ID	46.735334
ID.827.2.8.5	ID	827	827	0.59597	0.40403	Alaska	61.73377	-148.69745	185.2	2	8	5	1	17	36.576	19.576	NA	8.7	72	ID	ID.827.2.8.5	827	827	1	35.56	43.815	8.255	0	ID.827.2.8.5	ID	827	2	8	5	1	46.99	87.3125	40.3225	NA		27.831	68.1535	0.766178943556184	0.20875481386211	0.619558823902456	University of Idaho	Moscow	ID	46.735334
ID.865.1.9.3	ID	865	865	0.99999	1e-05	Alaska	64.12973	-149.24907	263	1	9	3	1	1.3	5.334	4.034	NA	10.7	291	ID	ID.865.1.9.3	865	865	1	3.81	4.445	0.635	0	ID.865.1.9.3	ID	865	1	9	3	1	71.12	12.7	NA	NA		4.669	NA	1.41173716129233	0.154150679827258	-1.7227665977411	University of Idaho	Moscow	ID	46.735334
ID.865.2.4.1	ID	865	865	0.99999	1e-05	Alaska	64.12973	-149.24907	263	2	4	1	1	7.9	8.128	0.228	NA	10.7	291	ID	ID.865.2.4.1	865	865	1	8.255	17.78	9.525	0	ID.865.2.4.1	ID	865	2	4	1	0	21.59	NA	NA	NA		9.753	NA	0.0284521313631498	0.767255152713667	NA	University of Idaho	Moscow	ID	46.735334
ID.947.1.1.4	ID	947	947	NA	NA	Chilcotin	55.46634	-116.95019	595.3	1	1	4	1	15	68.58	53.58	NA	6.3	183	ID	ID.947.1.1.4	947	947	1	69.85	157.48	87.63	1	ID.947.1.1.4	ID	947	1	1	4	1	159.512	201.295	41.783	NA		141.21	182.993	1.51995074593256	0.812948380372566	0.232652339283237	University of Idaho	Moscow	ID	46.735334
ID.947.2.8.3	ID	947	947	NA	NA	Chilcotin	55.46634	-116.95019	595.3	2	8	3	1	15.2	43.18	27.98	NA	6.3	183	ID	ID.947.2.8.3	947	947	1	43.18	43.18	0	0	ID.947.2.8.3	ID	947	2	8	3	1	46.99	75.2602	28.2702	NA		27.98	56.2502	1.04408199723443	0	0.471016629501195	University of Idaho	Moscow	ID	46.735334
ID.972.1.7.3	ID	972	MHCE03	0.471189	0.528811	Crowsnest	49.64656	-110.38362	1210.3	1	7	3	1	13	89.662	76.662	NA	4.2	257	ID	ID.972.1.7.3	972	MHCE03	1	88.9	141.605	52.705	1	ID.972.1.7.3	ID	972	1	7	3	1	142.24	158.4325	16.1925	NA		129.367	145.5595	1.93109768750816	0.465529348850814	0.107812863336534	University of Idaho	Moscow	ID	46.735334
ID.972.2.1.4	ID	972	MHCE03	0.471189	0.528811	Crowsnest	49.64656	-110.38362	1210.3	2	1	4	1	12.7	67.564	54.864	NA	4.2	257	ID	ID.972.2.1.4	972	MHCE03	1	67.31	40.005	NA	0	ID.972.2.1.4	ID	972	2	1	4	1	162.052	206.38	44.328	NA		NA	NA	1.67147330335355	-0.520304367720534	0.241801858306379	University of Idaho	Moscow	ID	46.735334
ID.973.1.3.1	ID	973	MHCE07	0.913359	0.086641	Crowsnest	49.65783	-110.2608	1280.1	1	3	1	1	2.5	38.354	35.854	NA	4.8	232	ID	ID.973.1.3.1	973	MHCE07	1	41.275	77.47	36.195	0	ID.973.1.3.1	ID	973	1	3	1	1	80.01	123.19	43.18	NA		72.049	115.229	2.73056809297717	0.629633774837619	0.43157625211185	University of Idaho	Moscow	ID	46.735334
ID.973.2.6.2	ID	973	MHCE07	0.913359	0.086641	Crowsnest	49.65783	-110.2608	1280.1	2	6	2	1	17	50.8	33.8	NA	4.8	232	ID	ID.973.2.6.2	973	MHCE07	1	50.165	66.04	15.875	0	ID.973.2.6.2	ID	973	2	6	2	0	68.58	68.91	0.329999999999998	NA		49.675	50.005	1.09468301052822	0.274943046674351	0.004800358334343	University of Idaho	Moscow	ID	46.735334
LOCK.206.1.1.3	LOCK	206	206	0.428876	0.571124	Chilcotin	51.8986129	-124.4247207	1064.2	1	1	3	1	15.875	20.32	4.445	NA	15.3	757	NA	NA	NA	NA	NA	NA	NA	NA	NA	NA	NA	NA	NA	NA	NA	NA	NA	NA	NA	NA	NA	NA	NA	0.246860077931526	NA	NA	Lockerly Arboretum	Milledgeville	GA	33.072279
LOCK.206.2.1.7	LOCK	206	206	0.428876	0.571124	Chilcotin	51.8986129	-124.4247207	1064.2	2	1	7	1	15.748	21.59	5.842	NA	15.3	757	NA	NA	NA	NA	NA	NA	NA	NA	NA	NA	NA	NA	NA	NA	NA	NA	NA	NA	NA	NA	NA	NA	NA	0.315516871445225	NA	NA	Lockerly Arboretum	Milledgeville	GA	33.072279
LOCK.210.1.2.1	LOCK	210	210	0.091567	0.908433	Chilcotin	52.10229	-123.41047	744.4	1	2	1	0	16.002	NA	NA	NA	13.8	861	NA	NA	NA	NA	NA	NA	NA	NA	NA	NA	NA	NA	NA	NA	NA	NA	NA	NA	NA	NA	NA	NA	NA	NA	NA	NA	Lockerly Arboretum	Milledgeville	GA	33.072279
LOCK.210.2.2.5	LOCK	210	210	0.091567	0.908433	Chilcotin	52.10229	-123.41047	744.4	2	2	5	1	13.716	38.1	24.384	NA	13.8	861	NA	NA	NA	NA	NA	NA	NA	NA	NA	NA	NA	NA	NA	NA	NA	NA	NA	NA	NA	NA	NA	NA	NA	1.02165124753198	NA	NA	Lockerly Arboretum	Milledgeville	GA	33.072279
LOCK.218.1.2.4	LOCK	218	218	0.135628	0.864372	Chilcotin	51.989515	-122.277328	380.9	1	2	4	1	16.256	15.24	NA	NA	12	862	NA	NA	NA	NA	NA	NA	NA	NA	NA	NA	NA	NA	NA	NA	NA	NA	NA	NA	NA	NA	NA	NA	NA	-0.0645385211375711	NA	NA	Lockerly Arboretum	Milledgeville	GA	33.072279
LOCK.218.2.2.10	LOCK	218	218	0.135628	0.864372	Chilcotin	51.989515	-122.277328	380.9	2	2	10	1	6.858	19.05	12.192	NA	12	862	NA	NA	NA	NA	NA	NA	NA	NA	NA	NA	NA	NA	NA	NA	NA	NA	NA	NA	NA	NA	NA	NA	NA	1.02165124753198	NA	NA	Lockerly Arboretum	Milledgeville	GA	33.072279
LOCK.233.1.2.7	LOCK	233	233	0.034199	0.965801	Chilcotin	53.283906	-122.492829	676.8	1	2	7	1	17.145	15.24	NA	NA	13.7	576	NA	NA	NA	NA	NA	NA	NA	NA	NA	NA	NA	NA	NA	NA	NA	NA	NA	NA	NA	NA	NA	NA	NA	-0.117783035656383	NA	NA	Lockerly Arboretum	Milledgeville	GA	33.072279
LOCK.233.2.4.8	LOCK	233	233	0.034199	0.965801	Chilcotin	53.283906	-122.492829	676.8	2	4	8	1	15.494	16.51	1.016	NA	13.7	576	NA	NA	NA	NA	NA	NA	NA	NA	NA	NA	NA	NA	NA	NA	NA	NA	NA	NA	NA	NA	NA	NA	NA	0.0635134057223259	NA	NA	Lockerly Arboretum	Milledgeville	GA	33.072279
LOCK.255.1.3.10	LOCK	255	255	0.285118	0.714882	Chilcotin	55.452429	-122.745146	815.8	1	3	10	0	13.97	NA	NA	NA	16.4	27	NA	NA	NA	NA	NA	NA	NA	NA	NA	NA	NA	NA	NA	NA	NA	NA	NA	NA	NA	NA	NA	NA	NA	NA	NA	NA	Lockerly Arboretum	Milledgeville	GA	33.072279
LOCK.255.2.1.2	LOCK	255	255	0.285118	0.714882	Chilcotin	55.452429	-122.745146	815.8	2	1	2	1	10.414	17.78	7.366	NA	16.4	27	NA	NA	NA	NA	NA	NA	NA	NA	NA	NA	NA	NA	NA	NA	NA	NA	NA	NA	NA	NA	NA	NA	NA	0.534923175345051	NA	NA	Lockerly Arboretum	Milledgeville	GA	33.072279
LOCK.258.1.1.1	LOCK	258	258	0.948246	0.051754	Chilcotin	55.617417	-121.834583	596.2	1	1	1	0	16.51	NA	NA	NA	15.2	669	NA	NA	NA	NA	NA	NA	NA	NA	NA	NA	NA	NA	NA	NA	NA	NA	NA	NA	NA	NA	NA	NA	NA	NA	NA	NA	Lockerly Arboretum	Milledgeville	GA	33.072279
LOCK.258.2.2.6	LOCK	258	258	0.948246	0.051754	Chilcotin	55.617417	-121.834583	596.2	2	2	6	1	14.986	13.97	NA	NA	15.2	669	NA	NA	NA	NA	NA	NA	NA	NA	NA	NA	NA	NA	NA	NA	NA	NA	NA	NA	NA	NA	NA	NA	NA	-0.0702042586732485	NA	NA	Lockerly Arboretum	Milledgeville	GA	33.072279
LOCK.307.1.4.4	LOCK	307	307	1e-05	0.99999	Crowsnest	49.111034	-120.846366	1333.2	1	4	4	0	14.478	NA	NA	NA	14.7	191	NA	NA	NA	NA	NA	NA	NA	NA	NA	NA	NA	NA	NA	NA	NA	NA	NA	NA	NA	NA	NA	NA	NA	NA	NA	NA	Lockerly Arboretum	Milledgeville	GA	33.072279
LOCK.307.2.1.6	LOCK	307	307	1e-05	0.99999	Crowsnest	49.111034	-120.846366	1333.2	2	1	6	1	13.208	26.035	12.827	NA	14.7	191	NA	NA	NA	NA	NA	NA	NA	NA	NA	NA	NA	NA	NA	NA	NA	NA	NA	NA	NA	NA	NA	NA	NA	0.678619079997036	NA	NA	Lockerly Arboretum	Milledgeville	GA	33.072279
LOCK.311.1.4.1	LOCK	311	311	1e-05	0.99999	Crowsnest	49.454762	-120.375224	594.4	1	4	1	1	19.304	15.24	NA	NA	11.3	813	NA	NA	NA	NA	NA	NA	NA	NA	NA	NA	NA	NA	NA	NA	NA	NA	NA	NA	NA	NA	NA	NA	NA	-0.23638877806423	NA	NA	Lockerly Arboretum	Milledgeville	GA	33.072279
LOCK.311.2.2.7	LOCK	311	311	1e-05	0.99999	Crowsnest	49.454762	-120.375224	594.4	2	2	7	0	17.78	NA	NA	NA	11.3	813	NA	NA	NA	NA	NA	NA	NA	NA	NA	NA	NA	NA	NA	NA	NA	NA	NA	NA	NA	NA	NA	NA	NA	NA	NA	NA	Lockerly Arboretum	Milledgeville	GA	33.072279
LOCK.317.1.2.3	LOCK	317	317	1e-05	0.99999	Crowsnest	49.056415	-118.999945	614.1	1	2	3	0	17.78	NA	NA	NA	10.7	827	NA	NA	NA	NA	NA	NA	NA	NA	NA	NA	NA	NA	NA	NA	NA	NA	NA	NA	NA	NA	NA	NA	NA	NA	NA	NA	Lockerly Arboretum	Milledgeville	GA	33.072279
LOCK.317.2.1.8	LOCK	317	317	1e-05	0.99999	Crowsnest	49.056415	-118.999945	614.1	2	1	8	1	15.748	25.4	9.652	NA	10.7	827	NA	NA	NA	NA	NA	NA	NA	NA	NA	NA	NA	NA	NA	NA	NA	NA	NA	NA	NA	NA	NA	NA	NA	0.478035800943	NA	NA	Lockerly Arboretum	Milledgeville	GA	33.072279
LOCK.333.1.3.4	LOCK	333	333	1e-05	0.99999	Crowsnest	49.187165	-117.368733	721.7	1	3	4	1	15.748	39.37	23.622	NA	10.9	385	NA	NA	NA	NA	NA	NA	NA	NA	NA	NA	NA	NA	NA	NA	NA	NA	NA	NA	NA	NA	NA	NA	NA	0.916290731874155	NA	NA	Lockerly Arboretum	Milledgeville	GA	33.072279
LOCK.333.2.4.5	LOCK	333	333	1e-05	0.99999	Crowsnest	49.187165	-117.368733	721.7	2	4	5	1	16.256	15.24	NA	NA	10.9	385	NA	NA	NA	NA	NA	NA	NA	NA	NA	NA	NA	NA	NA	NA	NA	NA	NA	NA	NA	NA	NA	NA	NA	-0.0645385211375711	NA	NA	Lockerly Arboretum	Milledgeville	GA	33.072279
LOCK.334.1.4.2	LOCK	334	334	1e-05	0.99999	Crowsnest	49.19239	-117.283603	672.5	1	4	2	1	15.24	15.24	0	NA	10.5	487	NA	NA	NA	NA	NA	NA	NA	NA	NA	NA	NA	NA	NA	NA	NA	NA	NA	NA	NA	NA	NA	NA	NA	0	NA	NA	Lockerly Arboretum	Milledgeville	GA	33.072279
LOCK.334.2.5.6	LOCK	334	334	1e-05	0.99999	Crowsnest	49.19239	-117.283603	672.5	2	5	6	0	20.32	NA	NA	NA	10.5	487	NA	NA	NA	NA	NA	NA	NA	NA	NA	NA	NA	NA	NA	NA	NA	NA	NA	NA	NA	NA	NA	NA	NA	NA	NA	NA	Lockerly Arboretum	Milledgeville	GA	33.072279
LOCK.342.1.1.6	LOCK	342	342	1e-05	0.99999	Crowsnest	49.117229	-116.531242	566.7	1	1	6	1	15.24	17.78	2.54	NA	10.2	608	NA	NA	NA	NA	NA	NA	NA	NA	NA	NA	NA	NA	NA	NA	NA	NA	NA	NA	NA	NA	NA	NA	NA	0.154150679827258	NA	NA	Lockerly Arboretum	Milledgeville	GA	33.072279
LOCK.342.2.3.1	LOCK	342	342	1e-05	0.99999	Crowsnest	49.117229	-116.531242	566.7	2	3	1	0	18.034	NA	NA	NA	10.2	608	NA	NA	NA	NA	NA	NA	NA	NA	NA	NA	NA	NA	NA	NA	NA	NA	NA	NA	NA	NA	NA	NA	NA	NA	NA	NA	Lockerly Arboretum	Milledgeville	GA	33.072279
LOCK.353.1.5.9	LOCK	353	353	1e-05	0.99999	Crowsnest	49.206225	-115.978614	916.7	1	5	9	0	16.002	NA	NA	NA	12.4	554	NA	NA	NA	NA	NA	NA	NA	NA	NA	NA	NA	NA	NA	NA	NA	NA	NA	NA	NA	NA	NA	NA	NA	NA	NA	NA	Lockerly Arboretum	Milledgeville	GA	33.072279
LOCK.353.2.3.6	LOCK	353	353	1e-05	0.99999	Crowsnest	49.206225	-115.978614	916.7	2	3	6	1	18.542	17.78	NA	NA	12.4	554	NA	NA	NA	NA	NA	NA	NA	NA	NA	NA	NA	NA	NA	NA	NA	NA	NA	NA	NA	NA	NA	NA	NA	-0.041964199099032	NA	NA	Lockerly Arboretum	Milledgeville	GA	33.072279
LOCK.364.1.3.1	LOCK	364	364	0.048982	0.951018	Crowsnest	49.29594	-115.107656	935.4	1	3	1	1	15.24	22.225	6.985	NA	12.8	605	NA	NA	NA	NA	NA	NA	NA	NA	NA	NA	NA	NA	NA	NA	NA	NA	NA	NA	NA	NA	NA	NA	NA	0.377294231141468	NA	NA	Lockerly Arboretum	Milledgeville	GA	33.072279
LOCK.364.2.2.4	LOCK	364	364	0.048982	0.951018	Crowsnest	49.29594	-115.107656	935.4	2	2	4	1	11.684	27.305	15.621	NA	12.8	605	NA	NA	NA	NA	NA	NA	NA	NA	NA	NA	NA	NA	NA	NA	NA	NA	NA	NA	NA	NA	NA	NA	NA	0.848849451078622	NA	NA	Lockerly Arboretum	Milledgeville	GA	33.072279
LOCK.374.1.1.4	LOCK	374	374	0.064524	0.935476	Crowsnest	49.700658	-114.827499	NA	1	1	4	1	12.7	17.145	4.445	NA	15.1	597	NA	NA	NA	NA	NA	NA	NA	NA	NA	NA	NA	NA	NA	NA	NA	NA	NA	NA	NA	NA	NA	NA	NA	0.300104592450338	NA	NA	Lockerly Arboretum	Milledgeville	GA	33.072279
LOCK.374.2.2.2	LOCK	374	374	0.064524	0.935476	Crowsnest	49.700658	-114.827499	NA	2	2	2	0	10.414	NA	NA	NA	15.1	597	NA	NA	NA	NA	NA	NA	NA	NA	NA	NA	NA	NA	NA	NA	NA	NA	NA	NA	NA	NA	NA	NA	NA	NA	NA	NA	Lockerly Arboretum	Milledgeville	GA	33.072279
LOCK.380.1.3.5	LOCK	380	380	0.18203	0.81797	Crowsnest	49.631144	-114.498086	1316.7	1	3	5	1	16.51	11.43	NA	NA	15.2	650	NA	NA	NA	NA	NA	NA	NA	NA	NA	NA	NA	NA	NA	NA	NA	NA	NA	NA	NA	NA	NA	NA	NA	-0.367724780125317	NA	NA	Lockerly Arboretum	Milledgeville	GA	33.072279
LOCK.380.2.2.3	LOCK	380	380	0.18203	0.81797	Crowsnest	49.631144	-114.498086	1316.7	2	2	3	1	15.24	13.97	NA	NA	15.2	650	NA	NA	NA	NA	NA	NA	NA	NA	NA	NA	NA	NA	NA	NA	NA	NA	NA	NA	NA	NA	NA	NA	NA	-0.0870113769896297	NA	NA	Lockerly Arboretum	Milledgeville	GA	33.072279
LOCK.381.1.5.8	LOCK	381	381	0.054308	0.945692	Crowsnest	49.634062	-114.49098	NA	1	5	8	0	17.525	NA	NA	NA	15.3	653	NA	NA	NA	NA	NA	NA	NA	NA	NA	NA	NA	NA	NA	NA	NA	NA	NA	NA	NA	NA	NA	NA	NA	NA	NA	NA	Lockerly Arboretum	Milledgeville	GA	33.072279
LOCK.381.2.3.9	LOCK	381	381	0.054308	0.945692	Crowsnest	49.634062	-114.49098	NA	2	3	9	0	16.002	NA	NA	NA	15.3	653	NA	NA	NA	NA	NA	NA	NA	NA	NA	NA	NA	NA	NA	NA	NA	NA	NA	NA	NA	NA	NA	NA	NA	NA	NA	NA	Lockerly Arboretum	Milledgeville	GA	33.072279
LOCK.393.1.4.10	LOCK	393	393	NA	NA	Crowsnest	49.79161	-113.122045	890	1	4	10	1	11.43	13.97	2.54	NA	12.6	778	NA	NA	NA	NA	NA	NA	NA	NA	NA	NA	NA	NA	NA	NA	NA	NA	NA	NA	NA	NA	NA	NA	NA	0.200670695462151	NA	NA	Lockerly Arboretum	Milledgeville	GA	33.072279
LOCK.393.2.4.3	LOCK	393	393	NA	NA	Crowsnest	49.79161	-113.122045	890	2	4	3	0	13.462	NA	NA	NA	12.6	778	NA	NA	NA	NA	NA	NA	NA	NA	NA	NA	NA	NA	NA	NA	NA	NA	NA	NA	NA	NA	NA	NA	NA	NA	NA	NA	Lockerly Arboretum	Milledgeville	GA	33.072279
LOCK.405.1.2.9	LOCK	405	405	0.665318	0.334682	Cassiar	60.0516	-128.909711	640	1	2	9	1	10.16	16.0782	5.9182	NA	20.3	774	NA	NA	NA	NA	NA	NA	NA	NA	NA	NA	NA	NA	NA	NA	NA	NA	NA	NA	NA	NA	NA	NA	NA	0.459005875036194	NA	NA	Lockerly Arboretum	Milledgeville	GA	33.072279
LOCK.405.2.5.10	LOCK	405	405	0.665318	0.334682	Cassiar	60.0516	-128.909711	640	2	5	10	0	10.922	NA	NA	NA	20.3	774	NA	NA	NA	NA	NA	NA	NA	NA	NA	NA	NA	NA	NA	NA	NA	NA	NA	NA	NA	NA	NA	NA	NA	NA	NA	NA	Lockerly Arboretum	Milledgeville	GA	33.072279
LOCK.411.1.2.10	LOCK	411	411	0.706952	0.293048	Cassiar	59.670695	-129.161659	705.4	1	2	10	0	9.525	NA	NA	NA	19.3	734	NA	NA	NA	NA	NA	NA	NA	NA	NA	NA	NA	NA	NA	NA	NA	NA	NA	NA	NA	NA	NA	NA	NA	NA	NA	NA	Lockerly Arboretum	Milledgeville	GA	33.072279
LOCK.411.2.3.4	LOCK	411	411	0.706952	0.293048	Cassiar	59.670695	-129.161659	705.4	2	3	4	1	16.764	22.86	6.096	NA	19.3	734	NA	NA	NA	NA	NA	NA	NA	NA	NA	NA	NA	NA	NA	NA	NA	NA	NA	NA	NA	NA	NA	NA	NA	0.310154928303839	NA	NA	Lockerly Arboretum	Milledgeville	GA	33.072279
LOCK.416.1.2.5	LOCK	416	416	0.684579	0.315421	Cassiar	59.328977	-129.223796	772.2	1	2	5	1	13.335	12.065	NA	NA	18.6	738	NA	NA	NA	NA	NA	NA	NA	NA	NA	NA	NA	NA	NA	NA	NA	NA	NA	NA	NA	NA	NA	NA	NA	-0.100083458556982	NA	NA	Lockerly Arboretum	Milledgeville	GA	33.072279
LOCK.416.2.5.9	LOCK	416	416	0.684579	0.315421	Cassiar	59.328977	-129.223796	772.2	2	5	9	1	9.652	12.7	3.048	NA	18.6	738	NA	NA	NA	NA	NA	NA	NA	NA	NA	NA	NA	NA	NA	NA	NA	NA	NA	NA	NA	NA	NA	NA	NA	0.27443684570176	NA	NA	Lockerly Arboretum	Milledgeville	GA	33.072279
LOCK.419.1.1.10	LOCK	419	419	0.675633	0.324367	Cassiar	59.126286	-129.824136	809.4	1	1	10	0	14.986	NA	NA	NA	18.9	704	NA	NA	NA	NA	NA	NA	NA	NA	NA	NA	NA	NA	NA	NA	NA	NA	NA	NA	NA	NA	NA	NA	NA	NA	NA	NA	Lockerly Arboretum	Milledgeville	GA	33.072279
LOCK.419.2.3.3	LOCK	419	419	0.675633	0.324367	Cassiar	59.126286	-129.824136	809.4	2	3	3	1	14.986	20.32	5.334	NA	18.9	704	NA	NA	NA	NA	NA	NA	NA	NA	NA	NA	NA	NA	NA	NA	NA	NA	NA	NA	NA	NA	NA	NA	NA	0.304489190768162	NA	NA	Lockerly Arboretum	Milledgeville	GA	33.072279
LOCK.423.1.1.5	LOCK	423	423	0.566114	0.433886	Cassiar	58.875079	-130.039692	769.4	1	1	5	0	13.335	NA	NA	NA	18.6	721	NA	NA	NA	NA	NA	NA	NA	NA	NA	NA	NA	NA	NA	NA	NA	NA	NA	NA	NA	NA	NA	NA	NA	NA	NA	NA	Lockerly Arboretum	Milledgeville	GA	33.072279
LOCK.423.2.5.5	LOCK	423	423	0.566114	0.433886	Cassiar	58.875079	-130.039692	769.4	2	5	5	1	6.604	12.7	6.096	NA	18.6	721	NA	NA	NA	NA	NA	NA	NA	NA	NA	NA	NA	NA	NA	NA	NA	NA	NA	NA	NA	NA	NA	NA	NA	0.653926467406664	NA	NA	Lockerly Arboretum	Milledgeville	GA	33.072279
LOCK.427.1.5.3	LOCK	427	427	0.494741	0.505259	Cassiar	58.405924	-129.955389	832	1	5	3	0	15.748	NA	NA	NA	18.5	718	NA	NA	NA	NA	NA	NA	NA	NA	NA	NA	NA	NA	NA	NA	NA	NA	NA	NA	NA	NA	NA	NA	NA	NA	NA	NA	Lockerly Arboretum	Milledgeville	GA	33.072279
LOCK.427.2.1.3	LOCK	427	427	0.494741	0.505259	Cassiar	58.405924	-129.955389	832	2	1	3	0	11.176	NA	NA	NA	18.5	718	NA	NA	NA	NA	NA	NA	NA	NA	NA	NA	NA	NA	NA	NA	NA	NA	NA	NA	NA	NA	NA	NA	NA	NA	NA	NA	Lockerly Arboretum	Milledgeville	GA	33.072279
LOCK.432.1.1.9	LOCK	432	432	0.642983	0.357017	Cassiar	58.013137	-130.00476	924.9	1	1	9	0	10.414	NA	NA	NA	17.8	730	NA	NA	NA	NA	NA	NA	NA	NA	NA	NA	NA	NA	NA	NA	NA	NA	NA	NA	NA	NA	NA	NA	NA	NA	NA	NA	Lockerly Arboretum	Milledgeville	GA	33.072279
LOCK.432.2.2.9	LOCK	432	432	0.642983	0.357017	Cassiar	58.013137	-130.00476	924.9	2	2	9	0	11.938	NA	NA	NA	17.8	730	NA	NA	NA	NA	NA	NA	NA	NA	NA	NA	NA	NA	NA	NA	NA	NA	NA	NA	NA	NA	NA	NA	NA	NA	NA	NA	Lockerly Arboretum	Milledgeville	GA	33.072279
LOCK.437.1.4.5	LOCK	437	437	0.066798	0.933202	Cassiar	57.256976	-130.248231	703.1	1	4	5	0	14.478	NA	NA	NA	16.7	496	NA	NA	NA	NA	NA	NA	NA	NA	NA	NA	NA	NA	NA	NA	NA	NA	NA	NA	NA	NA	NA	NA	NA	NA	NA	NA	Lockerly Arboretum	Milledgeville	GA	33.072279
LOCK.437.2.4.4	LOCK	437	437	0.066798	0.933202	Cassiar	57.256976	-130.248231	703.1	2	4	4	0	NA	NA	NA	NA	16.7	496	NA	NA	NA	NA	NA	NA	NA	NA	NA	NA	NA	NA	NA	NA	NA	NA	NA	NA	NA	NA	NA	NA	NA	NA	NA	NA	Lockerly Arboretum	Milledgeville	GA	33.072279
LOCK.443.1.4.3	LOCK	443	443	0.042536	0.957464	Cassiar	56.625448	-129.677487	519.1	1	4	3	1	12.446	13.97	1.524	NA	15.4	262	NA	NA	NA	NA	NA	NA	NA	NA	NA	NA	NA	NA	NA	NA	NA	NA	NA	NA	NA	NA	NA	NA	NA	0.115512887121844	NA	NA	Lockerly Arboretum	Milledgeville	GA	33.072279
LOCK.443.2.5.4	LOCK	443	443	0.042536	0.957464	Cassiar	56.625448	-129.677487	519.1	2	5	4	0	16.256	NA	NA	NA	15.4	262	NA	NA	NA	NA	NA	NA	NA	NA	NA	NA	NA	NA	NA	NA	NA	NA	NA	NA	NA	NA	NA	NA	NA	NA	NA	NA	Lockerly Arboretum	Milledgeville	GA	33.072279
LOCK.453.1.4.6	LOCK	453	453	1e-05	0.99999	Cassiar	56.209344	-129.33631	580.7	1	4	6	0	16.51	NA	NA	NA	14.9	242	NA	NA	NA	NA	NA	NA	NA	NA	NA	NA	NA	NA	NA	NA	NA	NA	NA	NA	NA	NA	NA	NA	NA	NA	NA	NA	Lockerly Arboretum	Milledgeville	GA	33.072279
LOCK.453.2.1.4	LOCK	453	453	1e-05	0.99999	Cassiar	56.209344	-129.33631	580.7	2	1	4	0	6.096	NA	NA	NA	14.9	242	NA	NA	NA	NA	NA	NA	NA	NA	NA	NA	NA	NA	NA	NA	NA	NA	NA	NA	NA	NA	NA	NA	NA	NA	NA	NA	Lockerly Arboretum	Milledgeville	GA	33.072279
LOCK.463.1.5.2	LOCK	463	463	1e-05	0.99999	Cassiar	55.610017	-128.621328	336.1	1	5	2	0	15.24	NA	NA	NA	13.3	432	NA	NA	NA	NA	NA	NA	NA	NA	NA	NA	NA	NA	NA	NA	NA	NA	NA	NA	NA	NA	NA	NA	NA	NA	NA	NA	Lockerly Arboretum	Milledgeville	GA	33.072279
LOCK.463.2.3.5	LOCK	463	463	1e-05	0.99999	Cassiar	55.610017	-128.621328	336.1	2	3	5	1	19.304	30.48	11.176	NA	13.3	432	NA	NA	NA	NA	NA	NA	NA	NA	NA	NA	NA	NA	NA	NA	NA	NA	NA	NA	NA	NA	NA	NA	NA	0.456758402495715	NA	NA	Lockerly Arboretum	Milledgeville	GA	33.072279
LOCK.469.1.3.6	LOCK	469	469	1e-05	0.99999	Cassiar	55.324941	-128.089761	NA	1	3	6	1	13.208	25.4	12.192	NA	13.7	566	NA	NA	NA	NA	NA	NA	NA	NA	NA	NA	NA	NA	NA	NA	NA	NA	NA	NA	NA	NA	NA	NA	NA	0.653926467406664	NA	NA	Lockerly Arboretum	Milledgeville	GA	33.072279
LOCK.469.2.4.1	LOCK	469	469	1e-05	0.99999	Cassiar	55.324941	-128.089761	NA	2	4	1	1	20.066	24.765	4.699	NA	13.7	566	NA	NA	NA	NA	NA	NA	NA	NA	NA	NA	NA	NA	NA	NA	NA	NA	NA	NA	NA	NA	NA	NA	NA	0.21040452553678	NA	NA	Lockerly Arboretum	Milledgeville	GA	33.072279
LOCK.522.1.4.7	LOCK	522	522	0.06136	0.93864	Jasper	51.64974	-120.06664	410.6	1	4	7	0	NA	NA	NA	NA	11.3	743	NA	NA	NA	NA	NA	NA	NA	NA	NA	NA	NA	NA	NA	NA	NA	NA	NA	NA	NA	NA	NA	NA	NA	NA	NA	NA	Lockerly Arboretum	Milledgeville	GA	33.072279
LOCK.522.2.3.7	LOCK	522	522	0.06136	0.93864	Jasper	51.64974	-120.06664	410.6	2	3	7	0	15.494	NA	NA	NA	11.3	743	NA	NA	NA	NA	NA	NA	NA	NA	NA	NA	NA	NA	NA	NA	NA	NA	NA	NA	NA	NA	NA	NA	NA	NA	NA	NA	Lockerly Arboretum	Milledgeville	GA	33.072279
LOCK.533.1.1.7	LOCK	533	533	0.233601	0.766399	Jasper	52.96674	-119.4241	765	1	1	7	1	12.19	9.525	NA	NA	14.4	653	NA	NA	NA	NA	NA	NA	NA	NA	NA	NA	NA	NA	NA	NA	NA	NA	NA	NA	NA	NA	NA	NA	NA	-0.246696022480416	NA	NA	Lockerly Arboretum	Milledgeville	GA	33.072279
LOCK.533.2.4.6	LOCK	533	533	0.233601	0.766399	Jasper	52.96674	-119.4241	765	2	4	6	0	6.096	NA	NA	NA	14.4	653	NA	NA	NA	NA	NA	NA	NA	NA	NA	NA	NA	NA	NA	NA	NA	NA	NA	NA	NA	NA	NA	NA	NA	NA	NA	NA	Lockerly Arboretum	Milledgeville	GA	33.072279
LOCK.543.1.3.3	LOCK	543	543	0.368607	0.631393	Jasper	52.86716	-118.25172	1100.3	1	3	3	1	15.494	13.97	NA	NA	17	837	NA	NA	NA	NA	NA	NA	NA	NA	NA	NA	NA	NA	NA	NA	NA	NA	NA	NA	NA	NA	NA	NA	NA	-0.10354067894084	NA	NA	Lockerly Arboretum	Milledgeville	GA	33.072279
LOCK.543.2.5.1	LOCK	543	543	0.368607	0.631393	Jasper	52.86716	-118.25172	1100.3	2	5	1	1	16.51	16.51	0	NA	17	837	NA	NA	NA	NA	NA	NA	NA	NA	NA	NA	NA	NA	NA	NA	NA	NA	NA	NA	NA	NA	NA	NA	NA	0	NA	NA	Lockerly Arboretum	Milledgeville	GA	33.072279
LOCK.545.1.1.8	LOCK	545	545	0.219307	0.780693	Jasper	52.91018	-118.0593	1041	1	1	8	1	15.24	14.605	NA	NA	15.2	826	NA	NA	NA	NA	NA	NA	NA	NA	NA	NA	NA	NA	NA	NA	NA	NA	NA	NA	NA	NA	NA	NA	NA	-0.0425596144187961	NA	NA	Lockerly Arboretum	Milledgeville	GA	33.072279
LOCK.545.2.5.8	LOCK	545	545	0.219307	0.780693	Jasper	52.91018	-118.0593	1041	2	5	8	1	15.494	19.685	4.191	NA	15.2	826	NA	NA	NA	NA	NA	NA	NA	NA	NA	NA	NA	NA	NA	NA	NA	NA	NA	NA	NA	NA	NA	NA	NA	0.23940407218599	NA	NA	Lockerly Arboretum	Milledgeville	GA	33.072279
LOCK.564.1.2.2	LOCK	564	564	0.479768	0.520232	Jasper	53.53938	-116.81319	981	1	2	2	1	12.954	9.525	NA	NA	15.3	597	NA	NA	NA	NA	NA	NA	NA	NA	NA	NA	NA	NA	NA	NA	NA	NA	NA	NA	NA	NA	NA	NA	NA	-0.307484699747961	NA	NA	Lockerly Arboretum	Milledgeville	GA	33.072279
LOCK.564.2.5.3	LOCK	564	564	0.479768	0.520232	Jasper	53.53938	-116.81319	981	2	5	3	1	15.24	28.575	13.335	NA	15.3	597	NA	NA	NA	NA	NA	NA	NA	NA	NA	NA	NA	NA	NA	NA	NA	NA	NA	NA	NA	NA	NA	NA	NA	0.628608659422374	NA	NA	Lockerly Arboretum	Milledgeville	GA	33.072279
LOCK.567.1.5.7	LOCK	567	567	0.907878	0.092122	Jasper	53.56961	-116.65286	945	1	5	7	0	11.43	NA	NA	NA	15.4	606	NA	NA	NA	NA	NA	NA	NA	NA	NA	NA	NA	NA	NA	NA	NA	NA	NA	NA	NA	NA	NA	NA	NA	NA	NA	NA	Lockerly Arboretum	Milledgeville	GA	33.072279
LOCK.567.2.4.2	LOCK	567	567	0.907878	0.092122	Jasper	53.56961	-116.65286	945	2	4	2	0	11.43	NA	NA	NA	15.4	606	NA	NA	NA	NA	NA	NA	NA	NA	NA	NA	NA	NA	NA	NA	NA	NA	NA	NA	NA	NA	NA	NA	NA	NA	NA	NA	Lockerly Arboretum	Milledgeville	GA	33.072279
LOCK.572.1.3.7	LOCK	572	572	0.99999	1e-05	Jasper	53.57516	-116.22867	890.1	1	3	7	0	11.684	NA	NA	NA	15.3	616	NA	NA	NA	NA	NA	NA	NA	NA	NA	NA	NA	NA	NA	NA	NA	NA	NA	NA	NA	NA	NA	NA	NA	NA	NA	NA	Lockerly Arboretum	Milledgeville	GA	33.072279
LOCK.572.2.4.9	LOCK	572	572	0.99999	1e-05	Jasper	53.57516	-116.22867	890.1	2	4	9	1	17.526	16.51	NA	NA	15.3	616	NA	NA	NA	NA	NA	NA	NA	NA	NA	NA	NA	NA	NA	NA	NA	NA	NA	NA	NA	NA	NA	NA	NA	-0.0597192347016224	NA	NA	Lockerly Arboretum	Milledgeville	GA	33.072279
LOCK.588.1.3.9	LOCK	588	588	0.81486	0.18514	Jasper	53.57018	-114.02125	703	1	3	9	0	4.064	NA	NA	NA	15.4	650	NA	NA	NA	NA	NA	NA	NA	NA	NA	NA	NA	NA	NA	NA	NA	NA	NA	NA	NA	NA	NA	NA	NA	NA	NA	NA	Lockerly Arboretum	Milledgeville	GA	33.072279
LOCK.588.2.2.1	LOCK	588	588	0.81486	0.18514	Jasper	53.57018	-114.02125	703	2	2	1	0	13.208	NA	NA	NA	15.4	650	NA	NA	NA	NA	NA	NA	NA	NA	NA	NA	NA	NA	NA	NA	NA	NA	NA	NA	NA	NA	NA	NA	NA	NA	NA	NA	Lockerly Arboretum	Milledgeville	GA	33.072279
LOCK.590.1.3.8	LOCK	590	590	NA	NA	Jasper	53.57027	-113.83358	657	1	3	8	1	NA	10.16	NA	NA	15.4	678	NA	NA	NA	NA	NA	NA	NA	NA	NA	NA	NA	NA	NA	NA	NA	NA	NA	NA	NA	NA	NA	NA	NA	NA	NA	NA	Lockerly Arboretum	Milledgeville	GA	33.072279
LOCK.590.2.4.10	LOCK	590	590	NA	NA	Jasper	53.57027	-113.83358	657	2	4	10	0	12.954	NA	NA	NA	15.4	678	NA	NA	NA	NA	NA	NA	NA	NA	NA	NA	NA	NA	NA	NA	NA	NA	NA	NA	NA	NA	NA	NA	NA	NA	NA	NA	Lockerly Arboretum	Milledgeville	GA	33.072279
LOCK.601.1.4.9	LOCK	601	601	0.254499	0.745501	Chilcotin	54.917507	-122.9415	702	1	4	9	0	9.398	NA	NA	NA	15.7	427	NA	NA	NA	NA	NA	NA	NA	NA	NA	NA	NA	NA	NA	NA	NA	NA	NA	NA	NA	NA	NA	NA	NA	NA	NA	NA	Lockerly Arboretum	Milledgeville	GA	33.072279
LOCK.601.2.2.8	LOCK	601	601	0.254499	0.745501	Chilcotin	54.917507	-122.9415	702	2	2	8	1	11.43	19.685	8.255	NA	15.7	427	NA	NA	NA	NA	NA	NA	NA	NA	NA	NA	NA	NA	NA	NA	NA	NA	NA	NA	NA	NA	NA	NA	NA	0.543615446588981	NA	NA	Lockerly Arboretum	Milledgeville	GA	33.072279
LOCK.808.1.4.8	LOCK	808	808	0.301814	0.698186	Alaska	60.8249	-149.12595	123.4	1	4	8	0	12.446	NA	NA	NA	15.3	-97	NA	NA	NA	NA	NA	NA	NA	NA	NA	NA	NA	NA	NA	NA	NA	NA	NA	NA	NA	NA	NA	NA	NA	NA	NA	NA	Lockerly Arboretum	Milledgeville	GA	33.072279
LOCK.808.2.3.10	LOCK	808	808	0.301814	0.698186	Alaska	60.8249	-149.12595	123.4	2	3	10	1	13.97	20.995	7.025	NA	15.3	-97	NA	NA	NA	NA	NA	NA	NA	NA	NA	NA	NA	NA	NA	NA	NA	NA	NA	NA	NA	NA	NA	NA	NA	0.407372140867286	NA	NA	Lockerly Arboretum	Milledgeville	GA	33.072279
LOCK.821.1.5.6	LOCK	821	821	0.676125	0.323875	Alaska	60.66487	-149.48013	384.5	1	5	6	0	7.366	NA	NA	NA	16.1	201	NA	NA	NA	NA	NA	NA	NA	NA	NA	NA	NA	NA	NA	NA	NA	NA	NA	NA	NA	NA	NA	NA	NA	NA	NA	NA	Lockerly Arboretum	Milledgeville	GA	33.072279
LOCK.821.2.1.1	LOCK	821	821	0.676125	0.323875	Alaska	60.66487	-149.48013	384.5	2	1	1	0	14.732	NA	NA	NA	16.1	201	NA	NA	NA	NA	NA	NA	NA	NA	NA	NA	NA	NA	NA	NA	NA	NA	NA	NA	NA	NA	NA	NA	NA	NA	NA	NA	Lockerly Arboretum	Milledgeville	GA	33.072279
LOCK.827.1.5.4	LOCK	827	827	0.59597	0.40403	Alaska	61.73377	-148.69745	185.2	1	5	4	0	16.256	NA	NA	NA	18.5	595	NA	NA	NA	NA	NA	NA	NA	NA	NA	NA	NA	NA	NA	NA	NA	NA	NA	NA	NA	NA	NA	NA	NA	NA	NA	NA	Lockerly Arboretum	Milledgeville	GA	33.072279
LOCK.827.2.5.7	LOCK	827	827	0.59597	0.40403	Alaska	61.73377	-148.69745	185.2	2	5	7	1	17.018	17.35	0.332000000000001	NA	18.5	595	NA	NA	NA	NA	NA	NA	NA	NA	NA	NA	NA	NA	NA	NA	NA	NA	NA	NA	NA	NA	NA	NA	NA	0.0193208989655029	NA	NA	Lockerly Arboretum	Milledgeville	GA	33.072279
LOCK.865.1.5.10	LOCK	865	865	0.99999	1e-05	Alaska	64.12973	-149.24907	263	1	5	10	1	15.24	7.62	NA	NA	20.5	814	NA	NA	NA	NA	NA	NA	NA	NA	NA	NA	NA	NA	NA	NA	NA	NA	NA	NA	NA	NA	NA	NA	NA	-0.693147180559945	NA	NA	Lockerly Arboretum	Milledgeville	GA	33.072279
LOCK.865.2.3.8	LOCK	865	865	0.99999	1e-05	Alaska	64.12973	-149.24907	263	2	3	8	0	12.446	NA	NA	NA	20.5	814	NA	NA	NA	NA	NA	NA	NA	NA	NA	NA	NA	NA	NA	NA	NA	NA	NA	NA	NA	NA	NA	NA	NA	NA	NA	NA	Lockerly Arboretum	Milledgeville	GA	33.072279
LOCK.947.1.5.1	LOCK	947	947	NA	NA	Chilcotin	55.46634	-116.95019	595.3	1	5	1	0	15.24	NA	NA	NA	16.1	706	NA	NA	NA	NA	NA	NA	NA	NA	NA	NA	NA	NA	NA	NA	NA	NA	NA	NA	NA	NA	NA	NA	NA	NA	NA	NA	Lockerly Arboretum	Milledgeville	GA	33.072279
LOCK.947.2.5.2	LOCK	947	947	NA	NA	Chilcotin	55.46634	-116.95019	595.3	2	5	2	1	17.526	21.59	4.064	NA	16.1	706	NA	NA	NA	NA	NA	NA	NA	NA	NA	NA	NA	NA	NA	NA	NA	NA	NA	NA	NA	NA	NA	NA	NA	0.208544751893057	NA	NA	Lockerly Arboretum	Milledgeville	GA	33.072279
LOCK.972.1.2.6	LOCK	972	MHCE03	0.471189	0.528811	Crowsnest	49.64656	-110.38362	1210.3	1	2	6	1	17.145	11.43	NA	NA	14	780	NA	NA	NA	NA	NA	NA	NA	NA	NA	NA	NA	NA	NA	NA	NA	NA	NA	NA	NA	NA	NA	NA	NA	-0.405465108108164	NA	NA	Lockerly Arboretum	Milledgeville	GA	33.072279
LOCK.972.2.4.7	LOCK	972	MHCE03	0.471189	0.528811	Crowsnest	49.64656	-110.38362	1210.3	2	4	7	1	14.732	22.86	8.128	NA	14	780	NA	NA	NA	NA	NA	NA	NA	NA	NA	NA	NA	NA	NA	NA	NA	NA	NA	NA	NA	NA	NA	NA	NA	0.439366659783845	NA	NA	Lockerly Arboretum	Milledgeville	GA	33.072279
LOCK.973.1.2.8	LOCK	973	MHCE07	0.913359	0.086641	Crowsnest	49.65783	-110.2608	1280.1	1	2	8	1	12.7	12.065	NA	NA	14.6	755	NA	NA	NA	NA	NA	NA	NA	NA	NA	NA	NA	NA	NA	NA	NA	NA	NA	NA	NA	NA	NA	NA	NA	-0.0512932943875506	NA	NA	Lockerly Arboretum	Milledgeville	GA	33.072279
LOCK.973.2.3.2	LOCK	973	MHCE07	0.913359	0.086641	Crowsnest	49.65783	-110.2608	1280.1	2	3	2	1	12.192	20.32	8.128	NA	14.6	755	NA	NA	NA	NA	NA	NA	NA	NA	NA	NA	NA	NA	NA	NA	NA	NA	NA	NA	NA	NA	NA	NA	NA	0.51082562376599	NA	NA	Lockerly Arboretum	Milledgeville	GA	33.072279
LOCK.NA.1.1.2	LOCK	NA	NA	NA	NA	NA	NA	NA	NA	1	1	2	NA	NA	NA	NA	NA	NA	NA	NA	NA	NA	NA	NA	NA	NA	NA	NA	NA	NA	NA	NA	NA	NA	NA	NA	NA	NA	NA	NA	NA	NA	NA	NA	NA	Lockerly Arboretum	Milledgeville	GA	33.072279
LOCK.NA.1.3.2	LOCK	NA	NA	NA	NA	NA	NA	NA	NA	1	3	2	NA	NA	NA	NA	NA	NA	NA	NA	NA	NA	NA	NA	NA	NA	NA	NA	NA	NA	NA	NA	NA	NA	NA	NA	NA	NA	NA	NA	NA	NA	NA	NA	NA	Lockerly Arboretum	Milledgeville	GA	33.072279
LOCK.NA.1.5.5	LOCK	NA	NA	NA	NA	NA	NA	NA	NA	1	5	5	NA	NA	NA	NA	NA	NA	NA	NA	NA	NA	NA	NA	NA	NA	NA	NA	NA	NA	NA	NA	NA	NA	NA	NA	NA	NA	NA	NA	NA	NA	NA	NA	NA	Lockerly Arboretum	Milledgeville	GA	33.072279
LOCK.NA.2.1.10	LOCK	NA	NA	NA	NA	NA	NA	NA	NA	2	1	10	NA	NA	NA	NA	NA	NA	NA	NA	NA	NA	NA	NA	NA	NA	NA	NA	NA	NA	NA	NA	NA	NA	NA	NA	NA	NA	NA	NA	NA	NA	NA	NA	NA	Lockerly Arboretum	Milledgeville	GA	33.072279
LOCK.NA.2.1.5	LOCK	NA	NA	NA	NA	NA	NA	NA	NA	2	1	5	NA	NA	NA	NA	NA	NA	NA	NA	NA	NA	NA	NA	NA	NA	NA	NA	NA	NA	NA	NA	NA	NA	NA	NA	NA	NA	NA	NA	NA	NA	NA	NA	NA	Lockerly Arboretum	Milledgeville	GA	33.072279
LOCK.NA.2.1.9	LOCK	NA	NA	NA	NA	NA	NA	NA	NA	2	1	9	NA	NA	NA	NA	NA	NA	NA	NA	NA	NA	NA	NA	NA	NA	NA	NA	NA	NA	NA	NA	NA	NA	NA	NA	NA	NA	NA	NA	NA	NA	NA	NA	NA	Lockerly Arboretum	Milledgeville	GA	33.072279
MORTON.206.1.2.6	MORTON	206	206	0.428876	0.571124	Chilcotin	51.8986129	-124.4247207	1064.2	1	2	6	0	12	NA	NA	NA	7.2	517	MORTON	MORTON.206.1.2.6	206	206	NA	NA	NA	NA	NA	MORTON.206.1.2.6	MORTON	206	1	2	6	0	NA	NA	NA	NA		NA	NA	NA	NA	NA	Morton Arboretum	Lisle	IL	41.80114
MORTON.206.2.2.2	MORTON	206	206	0.428876	0.571124	Chilcotin	51.8986129	-124.4247207	1064.2	2	2	2	1	10	67	57	0	7.2	517	MORTON	MORTON.206.2.2.2	206	206	1	69	109	40	NA	MORTON.206.2.2.2	MORTON	206	2	2	2	1	84	60	NA	115		97	NA	1.90210752639692	0.457241377631884	-0.336472236621213	Morton Arboretum	Lisle	IL	41.80114
MORTON.210.1.4.6	MORTON	210	210	0.091567	0.908433	Chilcotin	52.10229	-123.41047	744.4	1	4	6	1	19	20	1	0	5.7	621	MORTON	MORTON.210.1.4.6	210	210	0	22	NA	NA	NA	MORTON.210.1.4.6	MORTON	210	1	4	6	0	NA	NA	NA	NA		NA	NA	0.0512932943875506	NA	NA	Morton Arboretum	Lisle	IL	41.80114
MORTON.210.2.3.1	MORTON	210	210	0.091567	0.908433	Chilcotin	52.10229	-123.41047	744.4	2	3	1	1	17	56	39	0	5.7	621	MORTON	MORTON.210.2.3.1	210	210	1	56	73	17	NA	MORTON.210.2.3.1	MORTON	210	2	3	1	1	57	52	NA	104		56	NA	1.19213834667893	0.265107750413241	-0.0918075492531227	Morton Arboretum	Lisle	IL	41.80114
MORTON.218.1.5.1	MORTON	218	218	0.135628	0.864372	Chilcotin	51.989515	-122.277328	380.9	1	5	1	1	18	54	36	0	3.9	622	MORTON	MORTON.218.1.5.1	218	218	1	52	58	6	NA	MORTON.218.1.5.1	MORTON	218	1	5	1	1	57	74	17	NA		42	59	1.09861228866811	0.109199291964992	0.26101382536962	Morton Arboretum	Lisle	IL	41.80114
MORTON.218.2.5.6	MORTON	218	218	0.135628	0.864372	Chilcotin	51.989515	-122.277328	380.9	2	5	6	1	20	54	34	0	3.9	622	MORTON	MORTON.218.2.5.6	218	218	1	54	70	16	NA	MORTON.218.2.5.6	MORTON	218	2	5	6	1	56	30	NA	104		50	NA	0.993251773010284	0.259511195485085	-0.624154309072994	Morton Arboretum	Lisle	IL	41.80114
MORTON.233.1.1.1	MORTON	233	233	0.034199	0.965801	Chilcotin	53.283906	-122.492829	676.8	1	1	1	0	18	NA	NA	NA	5.6	336	MORTON	MORTON.233.1.1.1	233	233	NA	NA	NA	NA	NA	MORTON.233.1.1.1	MORTON	233	1	1	1	0	NA	NA	NA	NA		NA	NA	NA	NA	NA	Morton Arboretum	Lisle	IL	41.80114
MORTON.233.2.1.4	MORTON	233	233	0.034199	0.965801	Chilcotin	53.283906	-122.492829	676.8	2	1	4	0	15	NA	NA	NA	5.6	336	MORTON	MORTON.233.2.1.4	233	233	NA	NA	NA	NA	NA	MORTON.233.2.1.4	MORTON	233	2	1	4	0	NA	NA	NA	NA		NA	NA	NA	NA	NA	Morton Arboretum	Lisle	IL	41.80114
MORTON.255.1.2.8	MORTON	255	255	0.285118	0.714882	Chilcotin	55.452429	-122.745146	815.8	1	2	8	1	14	74	60	0	8.3	-213	MORTON	MORTON.255.1.2.8	255	255	1	74	91	17	NA	MORTON.255.1.2.8	MORTON	255	1	2	8	1	74.5	78	3.5	104		77	80.5	1.66500776358891	0.20679441331268	0.0459097013040779	Morton Arboretum	Lisle	IL	41.80114
MORTON.255.2.2.5	MORTON	255	255	0.285118	0.714882	Chilcotin	55.452429	-122.745146	815.8	2	2	5	1	20	19	NA	0	8.3	-213	MORTON	MORTON.255.2.2.5	255	255	1	20	30	10	NA	MORTON.255.2.2.5	MORTON	255	2	2	5	1	25	32	7	104		NA	NA	-0.0512932943875506	0.405465108108165	0.246860077931526	Morton Arboretum	Lisle	IL	41.80114
MORTON.258.1.6.6	MORTON	258	258	0.948246	0.051754	Chilcotin	55.617417	-121.834583	596.2	1	6	6	0	15	NA	NA	NA	7.1	429	MORTON	MORTON.258.1.6.6	258	258	NA	20	NA	NA	NA	MORTON.258.1.6.6	MORTON	258	1	6	6	0	NA	NA	NA	NA		NA	NA	NA	NA	NA	Morton Arboretum	Lisle	IL	41.80114
MORTON.258.2.5.5	MORTON	258	258	0.948246	0.051754	Chilcotin	55.617417	-121.834583	596.2	2	5	5	1	18	23	5	NA	7.1	429	MORTON	MORTON.258.2.5.5	258	258	0	20	NA	NA	NA	MORTON.258.2.5.5	MORTON	258	2	5	5	0	NA	NA	NA	NA		NA	NA	0.245122458032985	NA	NA	Morton Arboretum	Lisle	IL	41.80114
MORTON.307.1.6.5	MORTON	307	307	1e-05	0.99999	Crowsnest	49.111034	-120.846366	1333.2	1	6	5	1	17	44	27	0	6.6	-49	MORTON	MORTON.307.1.6.5	307	307	1	45	60	15	NA	MORTON.307.1.6.5	MORTON	307	1	6	5	1	48	60	12	104		42	54	0.950976289862045	0.287682072451781	0.223143551314209	Morton Arboretum	Lisle	IL	41.80114
MORTON.307.2.1.2	MORTON	307	307	1e-05	0.99999	Crowsnest	49.111034	-120.846366	1333.2	2	1	2	1	12	64	52	0	6.6	-49	MORTON	MORTON.307.2.1.2	307	307	1	65	110	45	NA	MORTON.307.2.1.2	MORTON	307	2	1	2	1	89	71	NA	104		97	NA	1.67397643357167	0.52609309589678	-0.225956492690824	Morton Arboretum	Lisle	IL	41.80114
MORTON.311.1.5.6	MORTON	311	311	1e-05	0.99999	Crowsnest	49.454762	-120.375224	594.4	1	5	6	1	21	58	37	0	3.2	573	MORTON	MORTON.311.1.5.6	311	311	1	61	91	30	NA	MORTON.311.1.5.6	MORTON	311	1	5	6	1	81.5	78	NA	108		67	NA	1.015920572823	0.399985642343538	-0.0438941935572252	Morton Arboretum	Lisle	IL	41.80114
MORTON.311.2.2.1	MORTON	311	311	1e-05	0.99999	Crowsnest	49.454762	-120.375224	594.4	2	2	1	1	16	96	80	0	3.2	573	MORTON	MORTON.311.2.2.1	311	311	1	96	126	30	NA	MORTON.311.2.2.1	MORTON	311	2	2	1	1	116	73	NA	115		110	NA	1.79175946922805	0.271933715483642	-0.463130749957974	Morton Arboretum	Lisle	IL	41.80114
MORTON.317.1.3.3	MORTON	317	317	1e-05	0.99999	Crowsnest	49.056415	-118.999945	614.1	1	3	3	1	17	22	5	0	2.6	587	MORTON	MORTON.317.1.3.3	317	317	0	23	NA	NA	NA	MORTON.317.1.3.3	MORTON	317	1	3	3	0	NA	NA	NA	NA		NA	NA	0.2578291093021	NA	NA	Morton Arboretum	Lisle	IL	41.80114
MORTON.317.2.3.5	MORTON	317	317	1e-05	0.99999	Crowsnest	49.056415	-118.999945	614.1	2	3	5	1	16	70	54	0	2.6	587	MORTON	MORTON.317.2.3.5	317	317	1	69	113	44	NA	MORTON.317.2.3.5	MORTON	317	2	3	5	1	38	87	49	126	broken top (preflush height)	98	147	1.47590651980958	0.493281314115081	0.828321958928198	Morton Arboretum	Lisle	IL	41.80114
MORTON.333.1.4.8	MORTON	333	333	1e-05	0.99999	Crowsnest	49.187165	-117.368733	721.7	1	4	8	0	25	NA	NA	NA	2.8	145	MORTON	MORTON.333.1.4.8	333	333	NA	NA	NA	NA	NA	MORTON.333.1.4.8	MORTON	333	1	4	8	0	NA	NA	NA	NA		NA	NA	NA	NA	NA	Morton Arboretum	Lisle	IL	41.80114
MORTON.333.2.8.5	MORTON	333	333	1e-05	0.99999	Crowsnest	49.187165	-117.368733	721.7	2	8	5	0	15	NA	NA	NA	2.8	145	MORTON	MORTON.333.2.8.5	333	333	NA	NA	NA	NA	NA	MORTON.333.2.8.5	MORTON	333	2	8	5	0	NA	NA	NA	NA		NA	NA	NA	NA	NA	Morton Arboretum	Lisle	IL	41.80114
MORTON.334.1.3.4	MORTON	334	334	1e-05	0.99999	Crowsnest	49.19239	-117.283603	672.5	1	3	4	0	21	NA	NA	NA	2.4	247	MORTON	MORTON.334.1.3.4	334	334	NA	NA	NA	NA	NA	MORTON.334.1.3.4	MORTON	334	1	3	4	0	NA	NA	NA	NA		NA	NA	NA	NA	NA	Morton Arboretum	Lisle	IL	41.80114
MORTON.334.2.6.4	MORTON	334	334	1e-05	0.99999	Crowsnest	49.19239	-117.283603	672.5	2	6	4	0	18	NA	NA	NA	2.4	247	MORTON	MORTON.334.2.6.4	334	334	NA	NA	NA	NA	NA	MORTON.334.2.6.4	MORTON	334	2	6	4	0	NA	NA	NA	NA		NA	NA	NA	NA	NA	Morton Arboretum	Lisle	IL	41.80114
MORTON.342.1.1.3	MORTON	342	342	1e-05	0.99999	Crowsnest	49.117229	-116.531242	566.7	1	1	3	0	19	NA	NA	NA	2.1	368	MORTON	MORTON.342.1.1.3	342	342	NA	NA	NA	NA	NA	MORTON.342.1.1.3	MORTON	342	1	1	3	0	NA	NA	NA	NA		NA	NA	NA	NA	NA	Morton Arboretum	Lisle	IL	41.80114
MORTON.342.2.7.3	MORTON	342	342	1e-05	0.99999	Crowsnest	49.117229	-116.531242	566.7	2	7	3	1	15	86	71	0	2.1	368	MORTON	MORTON.342.2.7.3	342	342	1	86	118	32	NA	MORTON.342.2.7.3	MORTON	342	2	7	3	1	67	71	4	126	broken top (preflush height)	103	107	1.7462970951513	0.316337328212158	0.0579872576503497	Morton Arboretum	Lisle	IL	41.80114
MORTON.353.1.4.1	MORTON	353	353	1e-05	0.99999	Crowsnest	49.206225	-115.978614	916.7	1	4	1	0	12	NA	NA	NA	4.3	314	MORTON	MORTON.353.1.4.1	353	353	NA	NA	NA	NA	NA	MORTON.353.1.4.1	MORTON	353	1	4	1	0	NA	NA	NA	NA		NA	NA	NA	NA	NA	Morton Arboretum	Lisle	IL	41.80114
MORTON.353.2.4.1	MORTON	353	353	1e-05	0.99999	Crowsnest	49.206225	-115.978614	916.7	2	4	1	1	22	82	60	0	4.3	314	MORTON	MORTON.353.2.4.1	353	353	1	82	94	12	NA	MORTON.353.2.4.1	MORTON	353	2	4	1	1	44	40	NA	108	broken top (preflush height)	72	NA	1.31567679390594	0.13657553500575	-0.0953101798043248	Morton Arboretum	Lisle	IL	41.80114
MORTON.364.1.2.2	MORTON	364	364	0.048982	0.951018	Crowsnest	49.29594	-115.107656	935.4	1	2	2	1	19	20	1	0	4.7	365	MORTON	MORTON.364.1.2.2	364	364	0	22	NA	NA	NA	MORTON.364.1.2.2	MORTON	364	1	2	2	0	NA	NA	NA	NA		NA	NA	0.0512932943875506	NA	NA	Morton Arboretum	Lisle	IL	41.80114
MORTON.364.2.1.6	MORTON	364	364	0.048982	0.951018	Crowsnest	49.29594	-115.107656	935.4	2	1	6	1	14	115	101	0	4.7	365	MORTON	MORTON.364.2.1.6	364	364	1	115	133	18	NA	MORTON.364.2.1.6	MORTON	364	2	1	6	1	94	85	NA	104	broken top (preflush height)	119	NA	2.10587479874799	0.145416999858504	-0.100643525779687	Morton Arboretum	Lisle	IL	41.80114
MORTON.374.1.1.8	MORTON	374	374	0.064524	0.935476	Crowsnest	49.700658	-114.827499	NA	1	1	8	0	21	NA	NA	NA	7	357	MORTON	MORTON.374.1.1.8	374	374	NA	23	NA	NA	NA	MORTON.374.1.1.8	MORTON	374	1	1	8	0	NA	NA	NA	NA		NA	NA	NA	NA	NA	Morton Arboretum	Lisle	IL	41.80114
MORTON.374.2.7.2	MORTON	374	374	0.064524	0.935476	Crowsnest	49.700658	-114.827499	NA	2	7	2	0	19	NA	NA	NA	7	357	MORTON	MORTON.374.2.7.2	374	374	NA	NA	NA	NA	NA	MORTON.374.2.7.2	MORTON	374	2	7	2	0	NA	NA	NA	NA		NA	NA	NA	NA	NA	Morton Arboretum	Lisle	IL	41.80114
MORTON.380.1.6.2	MORTON	380	380	0.18203	0.81797	Crowsnest	49.631144	-114.498086	1316.7	1	6	2	1	15	75	60	0	7.1	410	MORTON	MORTON.380.1.6.2	380	380	1	74	77	3	NA	MORTON.380.1.6.2	MORTON	380	1	6	2	1	41	50	9	115		63	72	1.6094379124341	0.0397403286495139	0.198450938723838	Morton Arboretum	Lisle	IL	41.80114
MORTON.380.2.3.3	MORTON	380	380	0.18203	0.81797	Crowsnest	49.631144	-114.498086	1316.7	2	3	3	1	17	50	33	0	7.1	410	MORTON	MORTON.380.2.3.3	380	380	1	47	74	27	NA	MORTON.380.2.3.3	MORTON	380	2	3	3	1	48	53	5	108		60	65	1.07880966137193	0.453917491494112	0.0990909026442308	Morton Arboretum	Lisle	IL	41.80114
MORTON.381.1.1.5	MORTON	381	381	0.054308	0.945692	Crowsnest	49.634062	-114.49098	NA	1	1	5	1	16	73	57	0	7.2	413	MORTON	MORTON.381.1.1.5	381	381	1	73	104	31	NA	MORTON.381.1.1.5	MORTON	381	1	1	5	1	47	46	NA	NA	broken top (preflush height)	88	NA	1.51787071890861	0.353931457992982	-0.0215062052209634	Morton Arboretum	Lisle	IL	41.80114
MORTON.381.2.4.2	MORTON	381	381	0.054308	0.945692	Crowsnest	49.634062	-114.49098	NA	2	4	2	1	17	26	9	0	7.2	413	MORTON	MORTON.381.2.4.2	381	381	1	25	50	25	NA	MORTON.381.2.4.2	MORTON	381	2	4	2	1	39	37	NA	132		34	NA	0.424883193965266	0.693147180559945	-0.052643733485422	Morton Arboretum	Lisle	IL	41.80114
MORTON.393.1.3.7	MORTON	393	393	NA	NA	Crowsnest	49.79161	-113.122045	890	1	3	7	1	16	56	40	0	4.5	538	MORTON	MORTON.393.1.3.7	393	393	1	58	58	0	NA	MORTON.393.1.3.7	MORTON	393	1	3	7	1	20	36	16	111		40	56	1.25276296849537	0	0.587786664902119	Morton Arboretum	Lisle	IL	41.80114
MORTON.393.2.3.2	MORTON	393	393	NA	NA	Crowsnest	49.79161	-113.122045	890	2	3	2	1	15	59	44	0	4.5	538	MORTON	MORTON.393.2.3.2	393	393	1	59	63	4	NA	MORTON.393.2.3.2	MORTON	393	2	3	2	1	47	37	NA	126		48	NA	1.36948724280351	0.0655972824858129	-0.239229689065834	Morton Arboretum	Lisle	IL	41.80114
MORTON.405.1.1.2	MORTON	405	405	0.665318	0.334682	Cassiar	60.0516	-128.909711	640	1	1	2	0	18	NA	NA	NA	12.2	534	MORTON	MORTON.405.1.1.2	405	405	NA	NA	NA	NA	NA	MORTON.405.1.1.2	MORTON	405	1	1	2	0	NA	NA	NA	NA		NA	NA	NA	NA	NA	Morton Arboretum	Lisle	IL	41.80114
MORTON.405.2.1.1	MORTON	405	405	0.665318	0.334682	Cassiar	60.0516	-128.909711	640	2	1	1	0	9	NA	NA	NA	12.2	534	MORTON	MORTON.405.2.1.1	405	405	NA	NA	NA	NA	NA	MORTON.405.2.1.1	MORTON	405	2	1	1	0	NA	NA	NA	NA		NA	NA	NA	NA	NA	Morton Arboretum	Lisle	IL	41.80114
MORTON.411.1.6.4	MORTON	411	411	0.706952	0.293048	Cassiar	59.670695	-129.161659	705.4	1	6	4	1	16	19	3	0	11.2	494	MORTON	MORTON.411.1.6.4	411	411	1	23	29	6	NA	MORTON.411.1.6.4	MORTON	411	1	6	4	1	20	33	13	100		9	22	0.171850256926659	0.231801614057324	0.500775287912489	Morton Arboretum	Lisle	IL	41.80114
MORTON.411.2.5.1	MORTON	411	411	0.706952	0.293048	Cassiar	59.670695	-129.161659	705.4	2	5	1	1	13	45	32	0	11.2	494	MORTON	MORTON.411.2.5.1	411	411	1	45	70	25	NA	MORTON.411.2.5.1	MORTON	411	2	5	1	1	52	50	NA	100		57	NA	1.24171313230878	0.44183275227904	-0.0392207131532816	Morton Arboretum	Lisle	IL	41.80114
MORTON.416.1.4.7	MORTON	416	416	0.684579	0.315421	Cassiar	59.328977	-129.223796	772.2	1	4	7	1	17	38	21	0	10.5	498	MORTON	MORTON.416.1.4.7	416	416	1	42	52	10	NA	MORTON.416.1.4.7	MORTON	416	1	4	7	1	43.5	36	NA	104		31	NA	0.804372815670169	0.213574100298059	-0.189241999638528	Morton Arboretum	Lisle	IL	41.80114
MORTON.416.2.2.6	MORTON	416	416	0.684579	0.315421	Cassiar	59.328977	-129.223796	772.2	2	2	6	0	8	NA	NA	NA	10.5	498	MORTON	MORTON.416.2.2.6	416	416	NA	NA	NA	NA	NA	MORTON.416.2.2.6	MORTON	416	2	2	6	0	NA	NA	NA	NA		NA	NA	NA	NA	NA	Morton Arboretum	Lisle	IL	41.80114
MORTON.419.1.1.4	MORTON	419	419	0.675633	0.324367	Cassiar	59.126286	-129.824136	809.4	1	1	4	1	18	23	5	0	10.8	464	MORTON	MORTON.419.1.1.4	419	419	0	23	NA	NA	NA	MORTON.419.1.1.4	MORTON	419	1	1	4	1	28	14	NA	104	Mowed after 4-17-23, resprout 6-1, stage 3 on 6-25	NA	NA	0.245122458032985	NA	-0.693147180559945	Morton Arboretum	Lisle	IL	41.80114
MORTON.419.2.6.6	MORTON	419	419	0.675633	0.324367	Cassiar	59.126286	-129.824136	809.4	2	6	6	1	19	46	27	0	10.8	464	MORTON	MORTON.419.2.6.6	419	419	1	46	50	4	NA	MORTON.419.2.6.6	MORTON	419	2	6	6	1	50	49	NA	104		31	NA	0.884202417322655	0.0833816089390509	-0.0202027073175195	Morton Arboretum	Lisle	IL	41.80114
MORTON.423.1.5.2	MORTON	423	423	0.566114	0.433886	Cassiar	58.875079	-130.039692	769.4	1	5	2	0	11	NA	NA	NA	10.5	481	MORTON	MORTON.423.1.5.2	423	423	NA	NA	NA	NA	NA	MORTON.423.1.5.2	MORTON	423	1	5	2	0	NA	NA	NA	NA		NA	NA	NA	NA	NA	Morton Arboretum	Lisle	IL	41.80114
MORTON.423.2.7.5	MORTON	423	423	0.566114	0.433886	Cassiar	58.875079	-130.039692	769.4	2	7	5	1	10	10	0	0	10.5	481	MORTON	MORTON.423.2.7.5	423	423	1	10	26	16	NA	MORTON.423.2.7.5	MORTON	423	2	7	5	1	15	9	NA	97	Mowed 08/09/2023	16	NA	0	0.955511445027436	-0.51082562376599	Morton Arboretum	Lisle	IL	41.80114
MORTON.427.1.3.1	MORTON	427	427	0.494741	0.505259	Cassiar	58.405924	-129.955389	832	1	3	1	1	13	23	10	0	10.4	478	MORTON	MORTON.427.1.3.1	427	427	0	24	NA	NA	NA	MORTON.427.1.3.1	MORTON	427	1	3	1	0	NA	NA	NA	NA		NA	NA	0.570544858467613	NA	NA	Morton Arboretum	Lisle	IL	41.80114
MORTON.427.2.2.4	MORTON	427	427	0.494741	0.505259	Cassiar	58.405924	-129.955389	832	2	2	4	0	12	NA	NA	NA	10.4	478	MORTON	MORTON.427.2.2.4	427	427	1	8	25	17	NA	MORTON.427.2.2.4	MORTON	427	2	2	4	1	17	24	7	104		NA	NA	NA	1.13943428318836	0.34484048629173	Morton Arboretum	Lisle	IL	41.80114
MORTON.432.1.1.6	MORTON	432	432	0.642983	0.357017	Cassiar	58.013137	-130.00476	924.9	1	1	6	1	9	16	7	0	9.7	490	MORTON	MORTON.432.1.1.6	432	432	NA	15	NA	NA	NA	MORTON.432.1.1.6	MORTON	432	1	1	6	0	NA	NA	NA	NA		NA	NA	0.575364144903562	NA	NA	Morton Arboretum	Lisle	IL	41.80114
MORTON.432.2.4.3	MORTON	432	432	0.642983	0.357017	Cassiar	58.013137	-130.00476	924.9	2	4	3	1	7	21	14	0	9.7	490	MORTON	MORTON.432.2.4.3	432	432	1	22	33	11	NA	MORTON.432.2.4.3	MORTON	432	2	4	3	1	16	30	14	111		25	39	1.09861228866811	0.405465108108164	0.628608659422374	Morton Arboretum	Lisle	IL	41.80114
MORTON.437.1.2.7	MORTON	437	437	0.066798	0.933202	Cassiar	57.256976	-130.248231	703.1	1	2	7	1	20	48	28	0	8.6	256	MORTON	MORTON.437.1.2.7	437	437	1	48	81	33	NA	MORTON.437.1.2.7	MORTON	437	1	2	7	1	49	37	NA	104		61	NA	0.8754687373539	0.523248143764548	-0.280902385466402	Morton Arboretum	Lisle	IL	41.80114
MORTON.437.2.4.5	MORTON	437	437	0.066798	0.933202	Cassiar	57.256976	-130.248231	703.1	2	4	5	0	18	NA	NA	NA	8.6	256	MORTON	MORTON.437.2.4.5	437	437	NA	NA	NA	NA	NA	MORTON.437.2.4.5	MORTON	437	2	4	5	0	NA	NA	NA	NA		NA	NA	NA	NA	NA	Morton Arboretum	Lisle	IL	41.80114
MORTON.443.1.2.3	MORTON	443	443	0.042536	0.957464	Cassiar	56.625448	-129.677487	519.1	1	2	3	1	12	12	0	NA	7.3	22	MORTON	MORTON.443.1.2.3	443	443	NA	NA	NA	NA	NA	MORTON.443.1.2.3	MORTON	443	1	2	3	0	NA	NA	NA	NA		NA	NA	0	NA	NA	Morton Arboretum	Lisle	IL	41.80114
MORTON.443.2.3.6	MORTON	443	443	0.042536	0.957464	Cassiar	56.625448	-129.677487	519.1	2	3	6	1	19	20	1	0	7.3	22	MORTON	MORTON.443.2.3.6	443	443	1	16	58	42	NA	MORTON.443.2.3.6	MORTON	443	2	3	6	1	47	42	NA	104		43	NA	0.0512932943875506	1.28785428830664	-0.11247798342669	Morton Arboretum	Lisle	IL	41.80114
MORTON.453.1.5.7	MORTON	453	453	1e-05	0.99999	Cassiar	56.209344	-129.33631	580.7	1	5	7	1	17	36	19	0	6.8	2	MORTON	MORTON.453.1.5.7	453	453	1	35	41	6	NA	MORTON.453.1.5.7	MORTON	453	1	5	7	1	30	36	6	104		25	31	0.750305594399894	0.158224005214894	0.182321556793954	Morton Arboretum	Lisle	IL	41.80114
MORTON.453.2.8.6	MORTON	453	453	1e-05	0.99999	Cassiar	56.209344	-129.33631	580.7	2	8	6	0	19	NA	NA	NA	6.8	2	MORTON	MORTON.453.2.8.6	453	453	NA	NA	NA	NA	NA	MORTON.453.2.8.6	MORTON	453	2	8	6	0	NA	NA	NA	NA		NA	NA	NA	NA	NA	Morton Arboretum	Lisle	IL	41.80114
MORTON.463.1.6.1	MORTON	463	463	1e-05	0.99999	Cassiar	55.610017	-128.621328	336.1	1	6	1	0	14	NA	NA	NA	5.2	192	MORTON	MORTON.463.1.6.1	463	463	NA	17	NA	NA	NA	MORTON.463.1.6.1	MORTON	463	1	6	1	0	NA	NA	NA	NA		NA	NA	NA	NA	NA	Morton Arboretum	Lisle	IL	41.80114
MORTON.463.2.7.4	MORTON	463	463	1e-05	0.99999	Cassiar	55.610017	-128.621328	336.1	2	7	4	1	14	39	25	0	5.2	192	MORTON	MORTON.463.2.7.4	463	463	1	37	61	24	NA	MORTON.463.2.7.4	MORTON	463	2	7	4	1	49	45	NA	NA		49	NA	1.02450431651439	0.499955951529087	-0.0851578083403068	Morton Arboretum	Lisle	IL	41.80114
MORTON.469.1.2.4	MORTON	469	469	1e-05	0.99999	Cassiar	55.324941	-128.089761	NA	1	2	4	1	17	73	56	0	5.6	326	MORTON	MORTON.469.1.2.4	469	469	1	74	107	33	NA	MORTON.469.1.2.4	MORTON	469	1	2	4	1	83	82	NA	129		89	NA	1.45724609709217	0.368763741257736	-0.0121213605323449	Morton Arboretum	Lisle	IL	41.80114
MORTON.469.2.8.4	MORTON	469	469	1e-05	0.99999	Cassiar	55.324941	-128.089761	NA	2	8	4	1	17	44	27	0	5.6	326	MORTON	MORTON.469.2.8.4	469	469	1	44	88	44	NA	MORTON.469.2.8.4	MORTON	469	2	8	4	1	74.5	62	NA	108		71	NA	0.950976289862045	0.693147180559946	-0.183664740340422	Morton Arboretum	Lisle	IL	41.80114
MORTON.522.1.5.8	MORTON	522	522	0.06136	0.93864	Jasper	51.64974	-120.06664	410.6	1	5	8	0	17	NA	NA	NA	3.2	503	MORTON	MORTON.522.1.5.8	522	522	NA	NA	NA	NA	NA	MORTON.522.1.5.8	MORTON	522	1	5	8	0	NA	NA	NA	NA		NA	NA	NA	NA	NA	Morton Arboretum	Lisle	IL	41.80114
MORTON.522.2.5.4	MORTON	522	522	0.06136	0.93864	Jasper	51.64974	-120.06664	410.6	2	5	4	1	13	69	56	0	3.2	503	MORTON	MORTON.522.2.5.4	522	522	1	70	85	15	NA	MORTON.522.2.5.4	MORTON	522	2	5	4	1	75	78	3	104		71	74	1.66915714713572	0.194156014440957	0.0392207131532816	Morton Arboretum	Lisle	IL	41.80114
MORTON.533.1.5.4	MORTON	533	533	0.233601	0.766399	Jasper	52.96674	-119.4241	765	1	5	4	0	13	NA	NA	NA	6.3	413	MORTON	MORTON.533.1.5.4	533	533	NA	NA	NA	NA	NA	MORTON.533.1.5.4	MORTON	533	1	5	4	0	NA	NA	NA	NA		NA	NA	NA	NA	NA	Morton Arboretum	Lisle	IL	41.80114
MORTON.533.2.7.6	MORTON	533	533	0.233601	0.766399	Jasper	52.96674	-119.4241	765	2	7	6	0	14	NA	NA	NA	6.3	413	MORTON	MORTON.533.2.7.6	533	533	NA	NA	NA	NA	NA	MORTON.533.2.7.6	MORTON	533	2	7	6	0	NA	NA	NA	NA		NA	NA	NA	NA	NA	Morton Arboretum	Lisle	IL	41.80114
MORTON.543.1.3.2	MORTON	543	543	0.368607	0.631393	Jasper	52.86716	-118.25172	1100.3	1	3	2	0	16	NA	NA	NA	8.9	597	MORTON	MORTON.543.1.3.2	543	543	NA	NA	NA	NA	NA	MORTON.543.1.3.2	MORTON	543	1	3	2	0	NA	NA	NA	NA		NA	NA	NA	NA	NA	Morton Arboretum	Lisle	IL	41.80114
MORTON.543.2.2.3	MORTON	543	543	0.368607	0.631393	Jasper	52.86716	-118.25172	1100.3	2	2	3	1	13	92	79	0	8.9	597	MORTON	MORTON.543.2.2.3	543	543	1	93	112	19	NA	MORTON.543.2.2.3	MORTON	543	2	2	3	1	69	62	NA	104	broken top (preflush height)	98	NA	1.9568392195875	0.185899378141838	-0.106972119552168	Morton Arboretum	Lisle	IL	41.80114
MORTON.545.1.4.3	MORTON	545	545	0.219307	0.780693	Jasper	52.91018	-118.0593	1041	1	4	3	0	15	NA	NA	NA	7.1	586	MORTON	MORTON.545.1.4.3	545	545	NA	NA	NA	NA	NA	MORTON.545.1.4.3	MORTON	545	1	4	3	0	NA	NA	NA	NA		NA	NA	NA	NA	NA	Morton Arboretum	Lisle	IL	41.80114
MORTON.545.2.3.4	MORTON	545	545	0.219307	0.780693	Jasper	52.91018	-118.0593	1041	2	3	4	1	17	78	61	0	7.1	586	MORTON	MORTON.545.2.3.4	545	545	1	80	117	37	NA	MORTON.545.2.3.4	MORTON	545	2	3	4	1	59	73	14	108	broken top (preflush height)	98	112	1.52349548263338	0.380147300123875	0.212921997242671	Morton Arboretum	Lisle	IL	41.80114
MORTON.564.1.5.5	MORTON	564	564	0.479768	0.520232	Jasper	53.53938	-116.81319	981	1	5	5	0	11	NA	NA	NA	7.2	357	MORTON	MORTON.564.1.5.5	564	564	NA	NA	NA	NA	NA	MORTON.564.1.5.5	MORTON	564	1	5	5	0	NA	NA	NA	NA		NA	NA	NA	NA	NA	Morton Arboretum	Lisle	IL	41.80114
MORTON.564.2.6.5	MORTON	564	564	0.479768	0.520232	Jasper	53.53938	-116.81319	981	2	6	5	1	15	8	NA	0	7.2	357	MORTON	MORTON.564.2.6.5	564	564	1	8	25	17	NA	MORTON.564.2.6.5	MORTON	564	2	6	5	1	14	39	25	104		NA	NA	-0.628608659422374	1.13943428318836	1.02450431651439	Morton Arboretum	Lisle	IL	41.80114
MORTON.567.1.2.5	MORTON	567	567	0.907878	0.092122	Jasper	53.56961	-116.65286	945	1	2	5	1	8	32	24	0	7.3	366	MORTON	MORTON.567.1.2.5	567	567	1	32	61	29	NA	MORTON.567.1.2.5	MORTON	567	1	2	5	1	40	33	NA	104		53	NA	1.38629436111989	0.645137961373585	-0.192371892647456	Morton Arboretum	Lisle	IL	41.80114
MORTON.567.2.7.1	MORTON	567	567	0.907878	0.092122	Jasper	53.56961	-116.65286	945	2	7	1	1	11	31	20	0	7.3	366	MORTON	MORTON.567.2.7.1	567	567	1	33	67	34	NA	MORTON.567.2.7.1	MORTON	567	2	7	1	1	55	53	NA	100		54	NA	1.03609193168678	0.708185057924485	-0.0370412716803492	Morton Arboretum	Lisle	IL	41.80114
MORTON.572.1.3.6	MORTON	572	572	0.99999	1e-05	Jasper	53.57516	-116.22867	890.1	1	3	6	0	22	NA	NA	NA	7.2	376	MORTON	MORTON.572.1.3.6	572	572	NA	NA	NA	NA	NA	MORTON.572.1.3.6	MORTON	572	1	3	6	1	8	31	23	97		NA	NA	NA	NA	1.35454566280531	Morton Arboretum	Lisle	IL	41.80114
MORTON.572.2.6.1	MORTON	572	572	0.99999	1e-05	Jasper	53.57516	-116.22867	890.1	2	6	1	1	15	54	39	0	7.2	376	MORTON	MORTON.572.2.6.1	572	572	1	54	71	17	NA	MORTON.572.2.6.1	MORTON	572	2	6	1	1	59	56	NA	104		56	NA	1.28093384546206	0.273695830477041	-0.0521857531705701	Morton Arboretum	Lisle	IL	41.80114
MORTON.588.1.3.8	MORTON	588	588	0.81486	0.18514	Jasper	53.57018	-114.02125	703	1	3	8	1	15	31	16	0	7.3	410	MORTON	MORTON.588.1.3.8	588	588	1	30	82	52	NA	MORTON.588.1.3.8	MORTON	588	1	3	8	1	50	50	0	104		68	68	0.725937003382936	1.0055218656021	0	Morton Arboretum	Lisle	IL	41.80114
MORTON.588.2.5.3	MORTON	588	588	0.81486	0.18514	Jasper	53.57018	-114.02125	703	2	5	3	1	12	14	2	0	7.3	410	MORTON	MORTON.588.2.5.3	588	588	1	16	53	37	NA	MORTON.588.2.5.3	MORTON	588	2	5	3	1	32	28	NA	104		39	NA	0.154150679827258	1.19770319131234	-0.133531392624523	Morton Arboretum	Lisle	IL	41.80114
MORTON.590.1.6.7	MORTON	590	590	NA	NA	Jasper	53.57027	-113.83358	657	1	6	7	1	9	43	34	0	7.3	438	MORTON	MORTON.590.1.6.7	590	590	0	45	NA	NA	NA	MORTON.590.1.6.7	MORTON	590	1	6	7	0	NA	NA	NA	NA		NA	NA	1.56397553835734	NA	NA	Morton Arboretum	Lisle	IL	41.80114
MORTON.590.2.1.3	MORTON	590	590	NA	NA	Jasper	53.57027	-113.83358	657	2	1	3	0	14	NA	NA	NA	7.3	438	MORTON	MORTON.590.2.1.3	590	590	NA	NA	NA	NA	NA	MORTON.590.2.1.3	MORTON	590	2	1	3	0	NA	NA	NA	NA		NA	NA	NA	NA	NA	Morton Arboretum	Lisle	IL	41.80114
MORTON.601.1.6.3	MORTON	601	601	0.254499	0.745501	Chilcotin	54.917507	-122.9415	702	1	6	3	1	16	23	7	0	7.6	187	MORTON	MORTON.601.1.6.3	601	601	1	31	41	10	NA	MORTON.601.1.6.3	MORTON	601	1	6	3	1	31	43	12	104		17	29	0.362905493689369	0.279584862219162	0.327212911208416	Morton Arboretum	Lisle	IL	41.80114
MORTON.601.2.6.2	MORTON	601	601	0.254499	0.745501	Chilcotin	54.917507	-122.9415	702	2	6	2	1	8	25	17	0	7.6	187	MORTON	MORTON.601.2.6.2	601	601	1	26	70	44	NA	MORTON.601.2.6.2	MORTON	601	2	6	2	1	56.5	56	NA	104		61	NA	1.13943428318836	0.990398704027877	-0.00888894741724577	Morton Arboretum	Lisle	IL	41.80114
MORTON.808.1.4.5	MORTON	808	808	0.301814	0.698186	Alaska	60.8249	-149.12595	123.4	1	4	5	1	20	38	18	0	7.2	-337	MORTON	MORTON.808.1.4.5	808	808	1	36	52	16	NA	MORTON.808.1.4.5	MORTON	808	1	4	5	1	41	17	NA	124		34	NA	0.641853886172395	0.367724780125318	-0.880358722648092	Morton Arboretum	Lisle	IL	41.80114
MORTON.808.2.8.2	MORTON	808	808	0.301814	0.698186	Alaska	60.8249	-149.12595	123.4	2	8	2	1	13	46	33	0	7.2	-337	MORTON	MORTON.808.2.8.2	808	808	1	46	70	24	NA	MORTON.808.2.8.2	MORTON	808	2	8	2	1	38	33	NA	115	broken top (preflush height)	57	NA	1.26369203902756	0.419853845560264	-0.141078598259905	Morton Arboretum	Lisle	IL	41.80114
MORTON.821.1.3.5	MORTON	821	821	0.676125	0.323875	Alaska	60.66487	-149.48013	384.5	1	3	5	0	18	NA	NA	NA	8	-39	MORTON	MORTON.821.1.3.5	821	821	NA	NA	NA	NA	NA	MORTON.821.1.3.5	MORTON	821	1	3	5	0	NA	NA	NA	NA		NA	NA	NA	NA	NA	Morton Arboretum	Lisle	IL	41.80114
MORTON.821.2.1.5	MORTON	821	821	0.676125	0.323875	Alaska	60.66487	-149.48013	384.5	2	1	5	1	14	19	5	0	8	-39	MORTON	MORTON.821.2.1.5	821	821	0	18	NA	NA	NA	MORTON.821.2.1.5	MORTON	821	2	1	5	0	NA	NA	NA	NA		NA	NA	0.305381649551182	NA	NA	Morton Arboretum	Lisle	IL	41.80114
MORTON.827.1.2.1	MORTON	827	827	0.59597	0.40403	Alaska	61.73377	-148.69745	185.2	1	2	1	1	20	44	24	0	10.4	355	MORTON	MORTON.827.1.2.1	827	827	1	43	78	35	NA	MORTON.827.1.2.1	MORTON	827	1	2	1	1	43	60	17	104		59	76	0.78845736036427	0.595508710996029	0.333144446528538	Morton Arboretum	Lisle	IL	41.80114
MORTON.827.2.6.3	MORTON	827	827	0.59597	0.40403	Alaska	61.73377	-148.69745	185.2	2	6	3	1	14	23	9	0	10.4	355	MORTON	MORTON.827.2.6.3	827	827	1	23	48	25	NA	MORTON.827.2.6.3	MORTON	827	2	6	3	1	22	44	22	100		34	56	0.496436886313891	0.735706794978741	0.693147180559945	Morton Arboretum	Lisle	IL	41.80114
MORTON.865.1.1.7	MORTON	865	865	0.99999	1e-05	Alaska	64.12973	-149.24907	263	1	1	7	0	11	NA	NA	NA	12.4	574	MORTON	MORTON.865.1.1.7	865	865	NA	NA	NA	NA	NA	MORTON.865.1.1.7	MORTON	865	1	1	7	0	NA	NA	NA	NA		NA	NA	NA	NA	NA	Morton Arboretum	Lisle	IL	41.80114
MORTON.865.2.4.6	MORTON	865	865	0.99999	1e-05	Alaska	64.12973	-149.24907	263	2	4	6	0	16	NA	NA	NA	12.4	574	MORTON	MORTON.865.2.4.6	865	865	NA	NA	NA	NA	NA	MORTON.865.2.4.6	MORTON	865	2	4	6	0	NA	NA	NA	NA		NA	NA	NA	NA	NA	Morton Arboretum	Lisle	IL	41.80114
MORTON.947.1.4.2	MORTON	947	947	NA	NA	Chilcotin	55.46634	-116.95019	595.3	1	4	2	0	12	NA	NA	NA	8	466	MORTON	MORTON.947.1.4.2	947	947	NA	NA	NA	NA	NA	MORTON.947.1.4.2	MORTON	947	1	4	2	0	NA	NA	NA	NA		NA	NA	NA	NA	NA	Morton Arboretum	Lisle	IL	41.80114
MORTON.947.2.4.4	MORTON	947	947	NA	NA	Chilcotin	55.46634	-116.95019	595.3	2	4	4	0	16	NA	NA	NA	8	466	MORTON	MORTON.947.2.4.4	947	947	NA	NA	NA	NA	NA	MORTON.947.2.4.4	MORTON	947	2	4	4	0	NA	NA	NA	NA		NA	NA	NA	NA	NA	Morton Arboretum	Lisle	IL	41.80114
MORTON.972.1.5.3	MORTON	972	MHCE03	0.471189	0.528811	Crowsnest	49.64656	-110.38362	1210.3	1	5	3	1	18	34	16	0	5.9	540	MORTON	MORTON.972.1.5.3	972	MHCE03	1	32	58	26	NA	MORTON.972.1.5.3	MORTON	972	1	5	3	1	36	35	NA	104		42	NA	0.635988766719997	0.594707107746693	-0.0281708769666964	Morton Arboretum	Lisle	IL	41.80114
MORTON.972.2.8.3	MORTON	972	MHCE03	0.471189	0.528811	Crowsnest	49.64656	-110.38362	1210.3	2	8	3	0	17	NA	NA	NA	5.9	540	MORTON	MORTON.972.2.8.3	972	MHCE03	NA	NA	NA	NA	NA	MORTON.972.2.8.3	MORTON	972	2	8	3	0	NA	NA	NA	NA		NA	NA	NA	NA	NA	Morton Arboretum	Lisle	IL	41.80114
MORTON.973.1.4.4	MORTON	973	MHCE07	0.913359	0.086641	Crowsnest	49.65783	-110.2608	1280.1	1	4	4	1	14	31	17	0	6.5	515	MORTON	MORTON.973.1.4.4	973	MHCE07	1	31	46	15	NA	MORTON.973.1.4.4	MORTON	973	1	4	4	1	36	37	1	104		32	33	0.794929874869888	0.394654192003949	0.0273989741881144	Morton Arboretum	Lisle	IL	41.80114
MORTON.973.2.5.2	MORTON	973	MHCE07	0.913359	0.086641	Crowsnest	49.65783	-110.2608	1280.1	2	5	2	0	8	NA	NA	NA	6.5	515	MORTON	MORTON.973.2.5.2	973	MHCE07	NA	NA	NA	NA	NA	MORTON.973.2.5.2	MORTON	973	2	5	2	0	NA	NA	NA	NA		NA	NA	NA	NA	NA	Morton Arboretum	Lisle	IL	41.80114
MORTON.NA.1.6.8	MORTON	NA	NA	NA	NA	NA	NA	NA	NA	1	6	8	0	NA	NA	NA	NA	NA	NA	MORTON	MORTON.NA.1.6.8	NA	NA	NA	NA	NA	NA	NA	MORTON.NA.1.6.8	MORTON	NA	1	6	8	0	NA	NA	NA	NA		NA	NA	NA	NA	NA	Morton Arboretum	Lisle	IL	41.80114
MORTON.NA.2.8.1	MORTON	NA	NA	NA	NA	NA	NA	NA	NA	2	8	1	0	NA	NA	NA	NA	NA	NA	MORTON	MORTON.NA.2.8.1	NA	NA	NA	NA	NA	NA	NA	MORTON.NA.2.8.1	MORTON	NA	2	8	1	0	NA	NA	NA	NA		NA	NA	NA	NA	NA	Morton Arboretum	Lisle	IL	41.80114
MSU.206.1.5.2	MSU	206	206	0.428876	0.571124	Chilcotin	51.8986129	-124.4247207	1064.2	1	5	2	1	15.5	17.6	2.1	1	6.2	366	MSU	MSU.206.1.5.2	206	206	1	17.5	21.5	4	NA	MSU.206.1.5.2	MSU	206	1	5	2	1	22	34.6	12.6	NA		6.1	18.7	0.127058878118905	0.205852054204148	0.452811228705363	Michigan State University	East Lansing	MI	42.737
MSU.206.2.6.7	MSU	206	206	0.428876	0.571124	Chilcotin	51.8986129	-124.4247207	1064.2	2	6	7	1	15.5	38.8	23.3	NA	6.2	366	MSU	MSU.206.2.6.7	206	206	1	38.8	68.5	29.7	NA	MSU.206.2.6.7	MSU	206	2	6	7	1	68.8	83.3	14.5	NA		53	67.5	0.917580222704027	0.568413498638952	0.1912448042335	Michigan State University	East Lansing	MI	42.737
MSU.210.1.3.4	MSU	210	210	0.091567	0.908433	Chilcotin	52.10229	-123.41047	744.4	1	3	4	1	17.1	72.2	55.1	1	4.7	470	MSU	MSU.210.1.3.4	210	210	1	72.8	104.6	31.8	NA	MSU.210.1.3.4	MSU	210	1	3	4	1	104.9	NA	NA	NA	Shoots came up from the base of the tree on this one and that is the highlighted Stage 3 measurement. 7/2: lots of herbivory damage. New shoot became main stem, grew from 0-57.2	86.9	NA	1.44036158239017	0.362427596428183	NA	Michigan State University	East Lansing	MI	42.737
MSU.210.2.8.1	MSU	210	210	0.091567	0.908433	Chilcotin	52.10229	-123.41047	744.4	2	8	1	1	16.4	13.8	NA	1	4.7	470	MSU	MSU.210.2.8.1	210	210	0	13.9	NA	NA	NA	MSU.210.2.8.1	MSU	210	2	8	1	0	NA	NA	NA	NA		NA	NA	-0.172612742666994	NA	NA	Michigan State University	East Lansing	MI	42.737
MSU.218.1.1.7	MSU	218	218	0.135628	0.864372	Chilcotin	51.989515	-122.277328	380.9	1	1	7	1	18.6	46.1	27.5	1	2.9	471	MSU	MSU.218.1.1.7	218	218	1	45.5	90.6	45.1	NA	MSU.218.1.1.7	MSU	218	1	1	7	1	89.5	127.6	38.1	NA		72.6	110.7	0.907651369283447	0.688741887092029	0.35466174562988	Michigan State University	East Lansing	MI	42.737
MSU.218.2.8.8	MSU	218	218	0.135628	0.864372	Chilcotin	51.989515	-122.277328	380.9	2	8	8	1	16	43.2	27.2	1	2.9	471	MSU	MSU.218.2.8.8	218	218	1	44.2	56.3	12.1	NA	MSU.218.2.8.8	MSU	218	2	8	8	1	56.1	78	21.9	NA		39.3	61.2	0.993251773010284	0.241969746061992	0.329573014160941	Michigan State University	East Lansing	MI	42.737
MSU.233.1.2.8	MSU	233	233	0.034199	0.965801	Chilcotin	53.283906	-122.492829	676.8	1	2	8	1	18	24.7	6.7	1	4.6	185	MSU	MSU.233.1.2.8	233	233	1	26	22.5	NA	NA	MSU.233.1.2.8	MSU	233	1	2	8	1	15.6	36.3	20.7	NA		NA	NA	0.316431485737767	-0.144581228811108	0.844546827015314	Michigan State University	East Lansing	MI	42.737
MSU.233.2.6.1	MSU	233	233	0.034199	0.965801	Chilcotin	53.283906	-122.492829	676.8	2	6	1	0	18.7	NA	NA	NA	4.6	185	MSU	MSU.233.2.6.1	233	233	0	NA	NA	NA	NA	MSU.233.2.6.1	MSU	233	2	6	1	0	NA	NA	NA	NA		NA	NA	NA	NA	NA	Michigan State University	East Lansing	MI	42.737
MSU.255.1.3.9	MSU	255	255	0.285118	0.714882	Chilcotin	55.452429	-122.745146	815.8	1	3	9	1	20.6	35.1	14.5	NA	7.3	-364	MSU	MSU.255.1.3.9	255	255	1	35.9	50.2	14.3	NA	MSU.255.1.3.9	MSU	255	1	3	9	1	50.4	73.2	22.8	NA	I thin this went in to bud set on 6/8 but that I accidentally wrtoe it the wrong column	28.8	51.6	0.532910054676285	0.33527773120345	0.373204245889943	Michigan State University	East Lansing	MI	42.737
MSU.255.2.7.5	MSU	255	255	0.285118	0.714882	Chilcotin	55.452429	-122.745146	815.8	2	7	5	1	7	8.4	1.4	1	7.3	-364	MSU	MSU.255.2.7.5	255	255	1	7.9	21.1	13.2	NA	MSU.255.2.7.5	MSU	255	2	7	5	1	19.2	21.8	2.6	NA	Leaves got very dry	14.6	17.2	0.182321556793955	0.982410281009045	0.126999690761307	Michigan State University	East Lansing	MI	42.737
MSU.258.1.3.3	MSU	258	258	0.948246	0.051754	Chilcotin	55.617417	-121.834583	596.2	1	3	3	1	17.6	25.5	7.9	NA	6.1	278	MSU	MSU.258.1.3.3	258	258	0	25.8	24	NA	NA	MSU.258.1.3.3	MSU	258	1	3	3	1	24.6	54.6	30	NA	Not dead anymore. A shoot came up nearby that I think is from the same root system that the phenology is from. Bud is very tiny	NA	NA	0.370779550120274	-0.0723206615796261	0.797287439812542	Michigan State University	East Lansing	MI	42.737
MSU.258.2.8.7	MSU	258	258	0.948246	0.051754	Chilcotin	55.617417	-121.834583	596.2	2	8	7	1	13.8	12.4	NA	NA	6.1	278	MSU	MSU.258.2.8.7	258	258	0	24.6	NA	NA	NA	MSU.258.2.8.7	MSU	258	2	8	7	0	NA	NA	NA	NA		NA	NA	-0.106972119552168	NA	NA	Michigan State University	East Lansing	MI	42.737
MSU.307.1.5.5	MSU	307	307	1e-05	0.99999	Crowsnest	49.111034	-120.846366	1333.2	1	5	5	1	17.1	44.5	27.4	1	5.6	-200	MSU	MSU.307.1.5.5	307	307	1	45.2	69.4	24.2	NA	MSU.307.1.5.5	MSU	307	1	5	5	1	67.8	NA	NA	NA	A new main shoot came from the roots this season and grew from 0 to 35.5 cm	51.6	NA	0.95641072566358	0.428789780674573	NA	Michigan State University	East Lansing	MI	42.737
MSU.307.2.8.9	MSU	307	307	1e-05	0.99999	Crowsnest	49.111034	-120.846366	1333.2	2	8	9	1	20.1	56.8	36.7	1	5.6	-200	MSU	MSU.307.2.8.9	307	307	1	55.9	53.6	NA	NA	MSU.307.2.8.9	MSU	307	2	8	9	1	54.4	57.6	3.2	NA	Shoots came up from root system and started leafing out instead of the main stem.	NA	NA	1.03881651066208	-0.0420153120842968	0.0571584138399488	Michigan State University	East Lansing	MI	42.737
MSU.311.1.5.1	MSU	311	311	1e-05	0.99999	Crowsnest	49.454762	-120.375224	594.4	1	5	1	1	18.5	41.1	22.6	1	2.2	422	MSU	MSU.311.1.5.1	311	311	1	41.1	53.2	12.1	NA	MSU.311.1.5.1	MSU	311	1	5	1	1	53.1	76.1	23	NA		34.7	57.7	0.79823738941791	0.258050274845409	0.359871336619747	Michigan State University	East Lansing	MI	42.737
MSU.311.2.7.2	MSU	311	311	1e-05	0.99999	Crowsnest	49.454762	-120.375224	594.4	2	7	2	1	19.7	51.5	31.8	1	2.2	422	MSU	MSU.311.2.7.2	311	311	1	50.8	50.4	NA	NA	MSU.311.2.7.2	MSU	311	2	7	2	0	51.1	NA	NA	NA	May be dead 4/21	NA	NA	0.960963171925748	-0.00790517950711322	NA	Michigan State University	East Lansing	MI	42.737
MSU.317.1.1.10	MSU	317	317	1e-05	0.99999	Crowsnest	49.056415	-118.999945	614.1	1	1	10	1	22.8	64.7	41.9	1	1.6	436	MSU	MSU.317.1.1.10	317	317	1	64.8	113.8	49	NA	MSU.317.1.1.10	MSU	317	1	1	10	1	113.4	144.2	30.8	NA		90.9	121.7	1.04300066554646	0.563136918334002	0.240279833557197	Michigan State University	East Lansing	MI	42.737
MSU.317.2.10.5	MSU	317	317	1e-05	0.99999	Crowsnest	49.056415	-118.999945	614.1	2	10	5	1	17.2	72.1	54.9	1	1.6	436	MSU	MSU.317.2.10.5	317	317	1	71	105.3	34.3	NA	MSU.317.2.10.5	MSU	317	2	10	5	1	NA	115.6	NA	NA		89.2	NA	1.4331446604715	0.394133542098614	NA	Michigan State University	East Lansing	MI	42.737
MSU.333.1.2.1	MSU	333	333	1e-05	0.99999	Crowsnest	49.187165	-117.368733	721.7	1	2	1	1	18.8	80.5	61.7	1	1.8	-6	MSU	MSU.333.1.2.1	333	333	1	80.8	189.7	108.9	NA	MSU.333.1.2.1	MSU	333	1	2	1	1	192.3	NA	NA	NA	Leaves breaking out of buds from bottom of main stem (not terminal bud) 4/21. full leaves from bottom of stem on 5/8. Tallest shoot that came from the roots after the stem stopped growing was 119.6/	170.6	NA	1.45440031458861	0.853466911413919	NA	Michigan State University	East Lansing	MI	42.737
MSU.333.2.8.5	MSU	333	333	1e-05	0.99999	Crowsnest	49.187165	-117.368733	721.7	2	8	5	0	18.8	NA	NA	NA	1.8	-6	MSU	MSU.333.2.8.5	333	333	0	NA	NA	NA	NA	MSU.333.2.8.5	MSU	333	2	8	5	0	NA	NA	NA	NA		NA	NA	NA	NA	NA	Michigan State University	East Lansing	MI	42.737
MSU.334.1.4.7	MSU	334	334	1e-05	0.99999	Crowsnest	49.19239	-117.283603	672.5	1	4	7	1	19.5	28.5	9	1	1.4	96	MSU	MSU.334.1.4.7	334	334	1	27.7	32.5	4.8	NA	MSU.334.1.4.7	MSU	334	1	4	7	1	33.6	75.3	41.7	NA		13.8	55.5	0.379489621704904	0.159807676142399	0.806954067836689	Michigan State University	East Lansing	MI	42.737
MSU.334.2.10.6	MSU	334	334	1e-05	0.99999	Crowsnest	49.19239	-117.283603	672.5	2	10	6	1	16.5	43.7	27.2	NA	1.4	96	MSU	MSU.334.2.10.6	334	334	1	44.7	81	36.3	NA	MSU.334.2.10.6	MSU	334	2	10	6	1	81.7	112.7	31	NA		63.5	94.5	0.97398772119501	0.594475653052916	0.321675419179773	Michigan State University	East Lansing	MI	42.737
MSU.342.1.2.6	MSU	342	342	1e-05	0.99999	Crowsnest	49.117229	-116.531242	566.7	1	2	6	0	17.8	NA	NA	NA	1.1	217	MSU	MSU.342.1.2.6	342	342	0	NA	NA	NA	NA	MSU.342.1.2.6	MSU	342	1	2	6	0	NA	NA	NA	NA		NA	NA	NA	NA	NA	Michigan State University	East Lansing	MI	42.737
MSU.342.2.6.5	MSU	342	342	1e-05	0.99999	Crowsnest	49.117229	-116.531242	566.7	2	6	5	1	15.1	86.9	71.8	1	1.1	217	MSU	MSU.342.2.6.5	342	342	1	87.3	114.2	26.9	NA	MSU.342.2.6.5	MSU	342	2	6	5	1	112.9	136.8	23.9	NA		98.7	122.6	1.75006328845047	0.268600834376353	0.192017534032834	Michigan State University	East Lansing	MI	42.737
MSU.353.1.5.3	MSU	353	353	1e-05	0.99999	Crowsnest	49.206225	-115.978614	916.7	1	5	3	1	19.4	50.3	30.9	1	3.3	163	MSU	MSU.353.1.5.3	353	353	1	49.2	95.7	46.5	NA	MSU.353.1.5.3	MSU	353	1	5	3	1	95.1	120	24.9	NA		77.4	102.3	0.952732011036411	0.665324674960646	0.232562773230701	Michigan State University	East Lansing	MI	42.737
MSU.353.2.6.10	MSU	353	353	1e-05	0.99999	Crowsnest	49.206225	-115.978614	916.7	2	6	10	1	20.2	72.9	52.7	1	3.3	163	MSU	MSU.353.2.6.10	353	353	1	73.1	97.6	24.5	NA	MSU.353.2.6.10	MSU	353	2	6	10	1	97.9	120.8	22.9	NA	Japanese beetle herbivory hit the leaves pretty hard	77.2	100.1	1.28340603460745	0.289049126663314	0.21018973596425	Michigan State University	East Lansing	MI	42.737
MSU.364.1.4.6	MSU	364	364	0.048982	0.951018	Crowsnest	49.29594	-115.107656	935.4	1	4	6	1	17.2	48.6	31.4	1	3.7	214	MSU	MSU.364.1.4.6	364	364	1	48.5	75.7	27.2	NA	MSU.364.1.4.6	MSU	364	1	4	6	1	74.6	119.8	45.2	NA		58.6	103.8	1.03871414708704	0.445214362499966	0.473683178471633	Michigan State University	East Lansing	MI	42.737
MSU.364.2.7.8	MSU	364	364	0.048982	0.951018	Crowsnest	49.29594	-115.107656	935.4	2	7	8	1	18.1	60.9	42.8	1	3.7	214	MSU	MSU.364.2.7.8	364	364	1	61.2	59.9	NA	NA	MSU.364.2.7.8	MSU	364	2	7	8	1	59.1	84.4	25.3	NA		NA	NA	1.21332123644407	-0.0214706843968768	0.356336477189859	Michigan State University	East Lansing	MI	42.737
MSU.374.1.5.4	MSU	374	374	0.064524	0.935476	Crowsnest	49.700658	-114.827499	NA	1	5	4	1	17	24.3	7.3	1	6	206	MSU	MSU.374.1.5.4	374	374	1	24.6	66.2	41.6	NA	MSU.374.1.5.4	MSU	374	1	5	4	1	64.5	114.2	49.7	NA	7/3: Lot of herbivory	48.9	98.6	0.357263006290287	0.989934020004645	0.571286073420183	Michigan State University	East Lansing	MI	42.737
MSU.374.2.9.9	MSU	374	374	0.064524	0.935476	Crowsnest	49.700658	-114.827499	NA	2	9	9	1	19.6	33.1	13.5	NA	6	206	MSU	MSU.374.2.9.9	374	374	1	33.7	73	39.3	NA	MSU.374.2.9.9	MSU	374	2	9	9	1	72.1	118.5	46.4	NA		52.8	99.2	0.524003716146546	0.772961603790075	0.496858916284283	Michigan State University	East Lansing	MI	42.737
MSU.380.1.3.8	MSU	380	380	0.18203	0.81797	Crowsnest	49.631144	-114.498086	1316.7	1	3	8	1	17.3	25.4	8.1	NA	6.1	259	MSU	MSU.380.1.3.8	380	380	1	25.5	40.8	15.3	NA	MSU.380.1.3.8	MSU	380	1	3	8	1	39.6	50.3	10.7	NA		23.4	34.1	0.384042672520757	0.470003629245736	0.239175958845259	Michigan State University	East Lansing	MI	42.737
MSU.380.2.9.6	MSU	380	380	0.18203	0.81797	Crowsnest	49.631144	-114.498086	1316.7	2	9	6	1	14.9	48.1	33.2	1	6.1	259	MSU	MSU.380.2.9.6	380	380	1	47.9	77.9	30	NA	MSU.380.2.9.6	MSU	380	2	9	6	1	77.6	99.6	22	NA	The leaves had insects leaving trails on them. worms maybe?	63.2	85.2	1.1719209641603	0.486310448459833	0.249594737401379	Michigan State University	East Lansing	MI	42.737
MSU.381.1.2.3	MSU	381	381	0.054308	0.945692	Crowsnest	49.634062	-114.49098	NA	1	2	3	1	16.3	97.4	81.1	1	6.2	262	MSU	MSU.381.1.2.3	381	381	1	97.8	168.9	71.1	NA	MSU.381.1.2.3	MSU	381	1	2	3	1	167.7	205.9	38.2	NA		152.2	190.4	1.78766110283577	0.546382246772983	0.205213945204581	Michigan State University	East Lansing	MI	42.737
MSU.381.2.6.6	MSU	381	381	0.054308	0.945692	Crowsnest	49.634062	-114.49098	NA	2	6	6	1	15	17.8	2.8	0	6.2	262	MSU	MSU.381.2.6.6	381	381	1	18.3	19.2	0.899999999999999	NA	MSU.381.2.6.6	MSU	381	2	6	6	1	18.1	27.6	9.5	NA		3.7	13.2	0.17114825619583	0.0480092191863606	0.421903834451324	Michigan State University	East Lansing	MI	42.737
MSU.393.1.2.5	MSU	393	393	NA	NA	Crowsnest	49.79161	-113.122045	890	1	2	5	1	12.6	36.1	23.5	1	3.5	387	MSU	MSU.393.1.2.5	393	393	1	36.1	9.4	NA	NA	MSU.393.1.2.5	MSU	393	1	2	5	1	8.2	12.3	4.1	NA	The branches started going into Lammas growth on 7/10 but not the main stem. If you want to count this as lammas growth, I think it went dormant again very soon after, like 4 days later.	NA	NA	1.0525960513814	-1.34558317606288	0.405465108108165	Michigan State University	East Lansing	MI	42.737
MSU.393.2.10.4	MSU	393	393	NA	NA	Crowsnest	49.79161	-113.122045	890	2	10	4	0	12.5	NA	NA	NA	3.5	387	MSU	MSU.393.2.10.4	393	393	0	NA	NA	NA	NA	MSU.393.2.10.4	MSU	393	2	10	4	0	NA	NA	NA	NA		NA	NA	NA	NA	NA	Michigan State University	East Lansing	MI	42.737
MSU.405.1.1.8	MSU	405	405	0.665318	0.334682	Cassiar	60.0516	-128.909711	640	1	1	8	1	16	18.8	2.8	NA	11.2	383	MSU	MSU.405.1.1.8	405	405	1	18.8	28.6	9.8	NA	MSU.405.1.1.8	MSU	405	1	1	8	1	27.9	42.5	14.6	NA		12.6	27.2	0.161268147596123	0.419549847989903	0.420877387103051	Michigan State University	East Lansing	MI	42.737
MSU.405.2.7.1	MSU	405	405	0.665318	0.334682	Cassiar	60.0516	-128.909711	640	2	7	1	1	11.5	20.2	8.7	NA	11.2	383	MSU	MSU.405.2.7.1	405	405	1	20.6	38.5	17.9	NA	MSU.405.2.7.1	MSU	405	2	7	1	1	38.3	51.4	13.1	NA		26.6	39.7	0.563335569037955	0.625367165498203	0.294188276274519	Michigan State University	East Lansing	MI	42.737
MSU.411.1.4.9	MSU	411	411	0.706952	0.293048	Cassiar	59.670695	-129.161659	705.4	1	4	9	1	11	18.9	7.9	NA	10.2	343	MSU	MSU.411.1.4.9	411	411	1	20.9	39.8	18.9	NA	MSU.411.1.4.9	MSU	411	1	4	9	0	39.8	39.9	0.100000000000001	NA	I think this tree is also dead	26.8	26.9	0.541266649267226	0.644117753319627	0.00250941160542606	Michigan State University	East Lansing	MI	42.737
MSU.411.2.9.4	MSU	411	411	0.706952	0.293048	Cassiar	59.670695	-129.161659	705.4	2	9	4	1	11.4	21	9.6	NA	10.2	343	MSU	MSU.411.2.9.4	411	411	1	21.1	45.6	24.5	NA	MSU.411.2.9.4	MSU	411	2	9	4	1	46.6	59.6	13	NA	This tree had a sticker that popped out from the roots. The main stem hit stage 2 on 4/21 and stage 3 on 5/5. Height of main stem was 50.3	34.1	47.1	0.610909082322973	0.77063467603832	0.246055032939704	Michigan State University	East Lansing	MI	42.737
MSU.416.1.2.4	MSU	416	416	0.684579	0.315421	Cassiar	59.328977	-129.223796	772.2	1	2	4	1	9.9	28.9	19	0	9.5	347	MSU	MSU.416.1.2.4	416	416	1	29.4	35.5	6.1	NA	MSU.416.1.2.4	MSU	416	1	2	4	1	34.6	42.4	7.8	NA		25.1	32.9	1.07130683797784	0.188538022136734	0.203294680174233	Michigan State University	East Lansing	MI	42.737
MSU.416.2.10.7	MSU	416	416	0.684579	0.315421	Cassiar	59.328977	-129.223796	772.2	2	10	7	1	11.6	21	9.4	NA	9.5	347	MSU	MSU.416.2.10.7	416	416	1	21.8	26.4	4.6	NA	MSU.416.2.10.7	MSU	416	2	10	7	1	27.3	25.8	NA	NA		14	NA	0.593517339611104	0.191454040357227	-0.0565122102633424	Michigan State University	East Lansing	MI	42.737
MSU.419.1.3.2	MSU	419	419	0.675633	0.324367	Cassiar	59.126286	-129.824136	809.4	1	3	2	1	10.7	23.7	13	NA	9.8	313	MSU	MSU.419.1.3.2	419	419	1	23.7	48.2	24.5	NA	MSU.419.1.3.2	MSU	419	1	3	2	1	47.7	69.2	21.5	NA		37.5	59	0.795231306673225	0.709883972915469	0.372069464729329	Michigan State University	East Lansing	MI	42.737
MSU.419.2.6.2	MSU	419	419	0.675633	0.324367	Cassiar	59.126286	-129.824136	809.4	2	6	2	1	16.6	30.9	14.3	NA	9.8	313	MSU	MSU.419.2.6.2	419	419	1	30.4	48.5	18.1	NA	MSU.419.2.6.2	MSU	419	2	6	2	1	48.4	50.2	1.8	NA		32.4	34.2	0.621353488541202	0.467121189531261	0.0365152129750976	Michigan State University	East Lansing	MI	42.737
MSU.423.1.4.1	MSU	423	423	0.566114	0.433886	Cassiar	58.875079	-130.039692	769.4	1	4	1	1	10.1	13.5	3.4	NA	9.5	330	MSU	MSU.423.1.4.1	423	423	1	13.4	21.6	8.2	NA	MSU.423.1.4.1	MSU	423	1	4	1	1	17	27.2	10.2	NA		11.6	21.8	0.29015426159717	0.477438607733254	0.470003629245735	Michigan State University	East Lansing	MI	42.737
MSU.423.2.9.7	MSU	423	423	0.566114	0.433886	Cassiar	58.875079	-130.039692	769.4	2	9	7	1	13.3	14.6	1.3	NA	9.5	330	MSU	MSU.423.2.9.7	423	423	1	15	19.5	4.5	NA	MSU.423.2.9.7	MSU	423	2	9	7	1	19.5	27.7	8.2	NA		5.8	14	0.0932574934865826	0.262364264467491	0.351017947623592	Michigan State University	East Lansing	MI	42.737
MSU.427.1.1.6	MSU	427	427	0.494741	0.505259	Cassiar	58.405924	-129.955389	832	1	1	6	1	17.6	21.4	3.8	NA	9.4	327	MSU	MSU.427.1.1.6	427	427	0	21.7	NA	NA	NA	MSU.427.1.1.6	MSU	427	1	1	6	0	NA	NA	NA	NA		NA	NA	0.195492019983699	NA	NA	Michigan State University	East Lansing	MI	42.737
MSU.427.2.9.10	MSU	427	427	0.494741	0.505259	Cassiar	58.405924	-129.955389	832	2	9	10	0	16.7	NA	NA	NA	9.4	327	MSU	MSU.427.2.9.10	427	427	0	NA	NA	NA	NA	MSU.427.2.9.10	MSU	427	2	9	10	0	NA	NA	NA	NA		NA	NA	NA	NA	NA	Michigan State University	East Lansing	MI	42.737
MSU.432.1.1.9	MSU	432	432	0.642983	0.357017	Cassiar	58.013137	-130.00476	924.9	1	1	9	1	12.3	33.6	21.3	NA	8.7	339	MSU	MSU.432.1.1.9	432	432	1	33	55.8	22.8	NA	MSU.432.1.1.9	MSU	432	1	1	9	1	55.9	78.5	22.6	NA		44.1	66.7	1.00492680459079	0.525266307920785	0.33953424462731	Michigan State University	East Lansing	MI	42.737
MSU.432.2.9.1	MSU	432	432	0.642983	0.357017	Cassiar	58.013137	-130.00476	924.9	2	9	1	1	13	25.4	12.4	NA	8.7	339	MSU	MSU.432.2.9.1	432	432	1	25.6	52.9	27.3	NA	MSU.432.2.9.1	MSU	432	2	9	1	1	52.3	70.6	18.3	NA		39.7	58	0.669799816562954	0.725810987378737	0.300033773428319	Michigan State University	East Lansing	MI	42.737
MSU.437.1.5.7	MSU	437	437	0.066798	0.933202	Cassiar	57.256976	-130.248231	703.1	1	5	7	1	18.1	24.7	6.6	NA	7.6	105	MSU	MSU.437.1.5.7	437	437	1	24.3	23.4	NA	NA	MSU.437.1.5.7	MSU	437	1	5	7	1	21.2	18.7	NA	NA		NA	NA	0.310891305362151	-0.037740327982847	-0.125477657817426	Michigan State University	East Lansing	MI	42.737
MSU.437.2.6.9	MSU	437	437	0.066798	0.933202	Cassiar	57.256976	-130.248231	703.1	2	6	9	1	16.4	24.9	8.5	1	7.6	105	MSU	MSU.437.2.6.9	437	437	1	24.6	24	NA	NA	MSU.437.2.6.9	MSU	437	2	6	9	1	23.5	52.4	28.9	NA		NA	NA	0.417586468640509	-0.0246926125903713	0.801906170176883	Michigan State University	East Lansing	MI	42.737
MSU.443.1.3.6	MSU	443	443	0.042536	0.957464	Cassiar	56.625448	-129.677487	519.1	1	3	6	1	16.8	23	6.2	1	6.3	-129	MSU	MSU.443.1.3.6	443	443	1	23	36.7	13.7	NA	MSU.443.1.3.6	MSU	443	1	3	6	1	37.3	55.5	18.2	NA		19.9	38.1	0.314115329519936	0.467282539131375	0.397389694102619	Michigan State University	East Lansing	MI	42.737
MSU.443.2.7.3	MSU	443	443	0.042536	0.957464	Cassiar	56.625448	-129.677487	519.1	2	7	3	1	17.5	54.7	37.2	NA	6.3	-129	MSU	MSU.443.2.7.3	443	443	1	54.4	102.8	48.4	NA	MSU.443.2.7.3	MSU	443	2	7	3	1	102.2	130.9	28.7	NA		85.6	114.3	1.13966282849847	0.636421199159168	0.24750199514625	Michigan State University	East Lansing	MI	42.737
MSU.453.1.2.7	MSU	453	453	1e-05	0.99999	Cassiar	56.209344	-129.33631	580.7	1	2	7	1	18.7	42.9	24.2	1	5.8	-149	MSU	MSU.453.1.2.7	453	453	1	44.1	91.3	47.2	NA	MSU.453.1.2.7	MSU	453	1	2	7	1	90.1	NA	NA	NA	Leaves emerging from bottom of main stem 5/18. New main stem at end of season is 59.1 cm tall	71.4	NA	0.83034830207343	0.727691005148123	NA	Michigan State University	East Lansing	MI	42.737
MSU.453.2.8.10	MSU	453	453	1e-05	0.99999	Cassiar	56.209344	-129.33631	580.7	2	8	10	1	18	52.6	34.6	NA	5.8	-149	MSU	MSU.453.2.8.10	453	453	1	53.5	61.7	8.2	NA	MSU.453.2.8.10	MSU	453	2	8	10	1	61	82.4	21.4	NA		42.8	64.2	1.0723443618475	0.142602277009381	0.300711572742115	Michigan State University	East Lansing	MI	42.737
MSU.463.1.2.2	MSU	463	463	1e-05	0.99999	Cassiar	55.610017	-128.621328	336.1	1	2	2	1	19	26.9	7.9	1	4.2	41	MSU	MSU.463.1.2.2	463	463	1	27	57.3	30.3	NA	MSU.463.1.2.2	MSU	463	1	2	2	1	55.5	107.6	52.1	NA		38.2	90.3	0.347687307441353	0.752463757716365	0.662037626975295	Michigan State University	East Lansing	MI	42.737
MSU.463.2.8.4	MSU	463	463	1e-05	0.99999	Cassiar	55.610017	-128.621328	336.1	2	8	4	1	15.2	53.3	38.1	1	4.2	41	MSU	MSU.463.2.8.4	463	463	1	53.3	82.7	29.4	NA	MSU.463.2.8.4	MSU	463	2	8	4	1	81.3	NA	NA	NA	5/18 shoots from the roots system hit stage 3 but not the main stem. The main stem stopped growing and the root shoots became the new growth that ended the growing season at 55.9cm	67.5	NA	1.25464090331957	0.439283270857846	NA	Michigan State University	East Lansing	MI	42.737
MSU.469.1.4.5	MSU	469	469	1e-05	0.99999	Cassiar	55.324941	-128.089761	NA	1	4	5	1	16.1	50.1	34	NA	4.6	175	MSU	MSU.469.1.4.5	469	469	1	39.3	59.5	20.2	NA	MSU.469.1.4.5	MSU	469	1	4	5	1	57.7	78.1	20.4	NA		54.2	74.6	1.1352017361004	0.414751793676369	0.302732883331586	Michigan State University	East Lansing	MI	42.737
MSU.469.2.6.4	MSU	469	469	1e-05	0.99999	Cassiar	55.324941	-128.089761	NA	2	6	4	1	18	38.9	20.9	1	4.6	175	MSU	MSU.469.2.6.4	469	469	1	40.2	58.5	18.3	NA	MSU.469.2.6.4	MSU	469	2	6	4	1	58.9	127.4	68.5	NA	Herbivory damage 7/24	39.2	107.7	0.770622492728236	0.375159758612835	0.771490652480522	Michigan State University	East Lansing	MI	42.737
MSU.522.1.4.10	MSU	522	522	0.06136	0.93864	Jasper	51.64974	-120.06664	410.6	1	4	10	1	15	68.6	53.6	1	2.2	352	MSU	MSU.522.1.4.10	522	522	1	68.8	134.8	66	NA	MSU.522.1.4.10	MSU	522	1	4	10	1	131.7	166.1	34.4	NA		119.6	154	1.52024233362963	0.672588453538909	0.232063407870013	Michigan State University	East Lansing	MI	42.737
MSU.522.2.8.3	MSU	522	522	0.06136	0.93864	Jasper	51.64974	-120.06664	410.6	2	8	3	0	19	NA	NA	0	2.2	352	MSU	MSU.522.2.8.3	522	522	0	NA	NA	NA	NA	MSU.522.2.8.3	MSU	522	2	8	3	0	NA	NA	NA	NA		NA	NA	NA	NA	NA	Michigan State University	East Lansing	MI	42.737
MSU.533.1.3.10	MSU	533	533	0.233601	0.766399	Jasper	52.96674	-119.4241	765	1	3	10	1	11.2	71.9	60.7	1	5.3	262	MSU	MSU.533.1.3.10	533	533	1	72.6	134.6	62	NA	MSU.533.1.3.10	MSU	533	1	3	10	1	134.7	NA	NA	NA	Leaves at stage 2 from bottom of main stem 5/18. New main shoot formed from roots. Grew from 0-60.3	122.7	NA	1.85936248642595	0.617342495379877	NA	Michigan State University	East Lansing	MI	42.737
MSU.533.2.6.8	MSU	533	533	0.233601	0.766399	Jasper	52.96674	-119.4241	765	2	6	8	1	11.4	31.7	20.3	1	5.3	262	MSU	MSU.533.2.6.8	533	533	1	31.9	84.6	52.7	NA	MSU.533.2.6.8	MSU	533	2	6	8	1	84.5	116.4	31.9	NA		73	104.9	1.02270332548279	0.975328256821379	0.32028100093421	Michigan State University	East Lansing	MI	42.737
MSU.543.1.3.7	MSU	543	543	0.368607	0.631393	Jasper	52.86716	-118.25172	1100.3	1	3	7	1	18.2	49.1	30.9	1	7.9	446	MSU	MSU.543.1.3.7	543	543	1	52.3	89.5	37.2	NA	MSU.543.1.3.7	MSU	543	1	3	7	1	88.9	100.7	11.8	NA	6/28: It has the necrotic/burnt stem virus	68.1	79.9	0.992437440717725	0.537242254209932	0.124633657204658	Michigan State University	East Lansing	MI	42.737
MSU.543.2.10.2	MSU	543	543	0.368607	0.631393	Jasper	52.86716	-118.25172	1100.3	2	10	2	0	15.8	NA	NA	NA	7.9	446	MSU	MSU.543.2.10.2	543	543	0	NA	NA	NA	NA	MSU.543.2.10.2	MSU	543	2	10	2	0	NA	NA	NA	NA		NA	NA	NA	NA	NA	Michigan State University	East Lansing	MI	42.737
MSU.545.1.1.1	MSU	545	545	0.219307	0.780693	Jasper	52.91018	-118.0593	1041	1	1	1	1	14.2	39.8	25.6	1	6.1	435	MSU	MSU.545.1.1.1	545	545	1	41.1	96.8	55.7	NA	MSU.545.1.1.1	MSU	545	1	1	1	1	95.1	147.2	52.1	NA	6/27: Leaves look burnt. Mostl likely just from drought stress	81.3	133.4	1.03062494768318	0.856638872780342	0.436863236743432	Michigan State University	East Lansing	MI	42.737
MSU.545.2.7.6	MSU	545	545	0.219307	0.780693	Jasper	52.91018	-118.0593	1041	2	7	6	1	15.5	93.9	78.4	1	6.1	435	MSU	MSU.545.2.7.6	545	545	1	93.8	92.9	NA	NA	MSU.545.2.7.6	MSU	545	2	7	6	1	53.4	98.6	45.2	NA	Dead stem height = 92.0	NA	NA	1.80139036228902	-0.00964121019238551	0.61326051564244	Michigan State University	East Lansing	MI	42.737
MSU.564.1.4.3	MSU	564	564	0.479768	0.520232	Jasper	53.53938	-116.81319	981	1	4	3	1	16.1	15.7	NA	NA	6.2	206	MSU	MSU.564.1.4.3	564	564	1	14.8	12.6	NA	NA	MSU.564.1.4.3	MSU	564	1	4	3	1	13	23.9	10.9	NA	6/29: middle leaves died. (I'm not sure why we wrote this)	NA	NA	-0.025158559636155	-0.160930366812637	0.608929101475928	Michigan State University	East Lansing	MI	42.737
MSU.564.2.9.5	MSU	564	564	0.479768	0.520232	Jasper	53.53938	-116.81319	981	2	9	5	1	14.8	31.1	16.3	1	6.2	206	MSU	MSU.564.2.9.5	564	564	1	31.4	52.1	20.7	NA	MSU.564.2.9.5	MSU	564	2	9	5	1	52.5	110.1	57.6	NA	This tree has two stems emerged from the ground. The shoots from the roots are the first ovberved Stage 3 and Stage 2. The main stem Stage 2 = (4/21) Stage 3= (5/5). 5/18 the secondary stem is taller than the original stem. 6/29 the alternate stem set the bud (stage 6)	37	94.6	0.742580638415119	0.506357055845114	0.740575874131056	Michigan State University	East Lansing	MI	42.737
MSU.567.1.1.2	MSU	567	567	0.907878	0.092122	Jasper	53.56961	-116.65286	945	1	1	2	1	15.2	31.4	16.2	NA	6.3	215	MSU	MSU.567.1.1.2	567	567	1	32.3	51.5	19.2	NA	MSU.567.1.1.2	MSU	567	1	1	2	1	51.6	89.1	37.5	NA		35.4	72.9	0.725512465061977	0.466514577441079	0.546237661989247	Michigan State University	East Lansing	MI	42.737
MSU.567.2.7.9	MSU	567	567	0.907878	0.092122	Jasper	53.56961	-116.65286	945	2	7	9	1	12	21.6	9.6	NA	6.3	215	MSU	MSU.567.2.7.9	567	567	1	21.1	29.5	8.4	NA	MSU.567.2.7.9	MSU	567	2	7	9	1	29.8	38.9	9.1	NA		18	27.1	0.587786664902119	0.335117222863754	0.266485857113042	Michigan State University	East Lansing	MI	42.737
MSU.572.1.4.4	MSU	572	572	0.99999	1e-05	Jasper	53.57516	-116.22867	890.1	1	4	4	1	20.1	31.5	11.4	NA	6.2	225	MSU	MSU.572.1.4.4	572	572	1	31	52.3	21.3	NA	MSU.572.1.4.4	MSU	572	1	4	4	1	52.2	61	8.8	NA		32.7	41.5	0.449267730766557	0.523009166585731	0.155791369284718	Michigan State University	East Lansing	MI	42.737
MSU.572.2.8.2	MSU	572	572	0.99999	1e-05	Jasper	53.57516	-116.22867	890.1	2	8	2	1	12.7	31.6	18.9	NA	6.2	225	MSU	MSU.572.2.8.2	572	572	1	31.4	56.5	25.1	NA	MSU.572.2.8.2	MSU	572	2	8	2	1	47.4	52.1	4.7	NA		44	48.7	0.911555127128321	0.587432745238188	0.0945427200582905	Michigan State University	East Lansing	MI	42.737
MSU.588.1.3.1	MSU	588	588	0.81486	0.18514	Jasper	53.57018	-114.02125	703	1	3	1	1	12	31.5	19.5	NA	6.3	259	MSU	MSU.588.1.3.1	588	588	1	31.6	51.8	20.2	NA	MSU.588.1.3.1	MSU	588	1	3	1	1	51.4	79.8	28.4	NA		39.7	68.1	0.965080896043587	0.494233028672571	0.439885331994644	Michigan State University	East Lansing	MI	42.737
MSU.588.2.9.8	MSU	588	588	0.81486	0.18514	Jasper	53.57018	-114.02125	703	2	9	8	1	13.2	25.6	12.4	NA	6.3	259	MSU	MSU.588.2.9.8	588	588	1	25.9	25.2	NA	NA	MSU.588.2.9.8	MSU	588	2	9	8	1	25.2	27.5	2.3	NA		NA	NA	0.662375521893192	-0.0273989741881144	0.0873420101551483	Michigan State University	East Lansing	MI	42.737
MSU.590.1.4.8	MSU	590	590	NA	NA	Jasper	53.57027	-113.83358	657	1	4	8	1	15.2	20.5	5.3	NA	6.3	287	MSU	MSU.590.1.4.8	590	590	1	20.6	43.5	22.9	NA	MSU.590.1.4.8	MSU	590	1	4	8	0	44.2	43.5	NA	NA	I think this tree is dead. 5/11	28.2	NA	0.299129458292132	0.747469862299103	-0.0159638509890141	Michigan State University	East Lansing	MI	42.737
MSU.590.2.9.3	MSU	590	590	NA	NA	Jasper	53.57027	-113.83358	657	2	9	3	1	10	29.8	19.8	NA	6.3	287	MSU	MSU.590.2.9.3	590	590	1	25.7	22	NA	NA	MSU.590.2.9.3	MSU	590	2	9	3	0	21.7	NA	NA	NA	Dead? 5/8. 7/3 definitely dead	NA	NA	1.09192330051731	-0.155448538542858	NA	Michigan State University	East Lansing	MI	42.737
MSU.601.1.1.5	MSU	601	601	0.254499	0.745501	Chilcotin	54.917507	-122.9415	702	1	1	5	1	16.1	46.4	30.3	NA	6.6	36	MSU	MSU.601.1.1.5	601	601	1	45.3	60.8	15.5	NA	MSU.601.1.1.5	MSU	601	1	1	5	1	60.6	72.7	12.1	NA		45.8	57.9	1.05848018724179	0.294282756483133	0.182046491464204	Michigan State University	East Lansing	MI	42.737
MSU.601.2.10.1	MSU	601	601	0.254499	0.745501	Chilcotin	54.917507	-122.9415	702	2	10	1	1	14.3	34.4	20.1	NA	6.6	36	MSU	MSU.601.2.10.1	601	601	1	35.1	67.8	32.7	NA	MSU.601.2.10.1	MSU	601	2	10	1	1	67.6	81.5	13.9	NA	Top of main stem "burnt" by virus	52.8	66.7	0.877797027113491	0.658361064474529	0.186995037197899	Michigan State University	East Lansing	MI	42.737
MSU.808.1.4.2	MSU	808	808	0.301814	0.698186	Alaska	60.8249	-149.12595	123.4	1	4	2	1	19.1	24.8	5.7	NA	6.2	-488	MSU	MSU.808.1.4.2	808	808	1	24.6	37.3	12.7	NA	MSU.808.1.4.2	MSU	808	1	4	2	1	37.9	44.6	6.7	NA		18.4	25.1	0.261155318118352	0.416246883711453	0.162782746937638	Michigan State University	East Lansing	MI	42.737
MSU.808.2.9.2	MSU	808	808	0.301814	0.698186	Alaska	60.8249	-149.12595	123.4	2	9	2	1	8.7	15.7	7	NA	6.2	-488	MSU	MSU.808.2.9.2	808	808	1	16.1	28.7	12.6	NA	MSU.808.2.9.2	MSU	808	2	9	2	1	27.1	27.3	0.199999999999999	NA		19.6	19.8	0.590337686693724	0.578077850775158	0.00735297430525916	Michigan State University	East Lansing	MI	42.737
MSU.821.1.1.3	MSU	821	821	0.676125	0.323875	Alaska	60.66487	-149.48013	384.5	1	1	3	1	15.5	19.7	4.2	NA	7	-190	MSU	MSU.821.1.1.3	821	821	0	20.7	23.1	2.4	NA	MSU.821.1.1.3	MSU	821	1	1	3	1	23.3	23.4	0.0999999999999979	NA		6.6	6.7	0.239778611818742	0.109698917256424	0.0042826617920011	Michigan State University	East Lansing	MI	42.737
MSU.821.2.8.6	MSU	821	821	0.676125	0.323875	Alaska	60.66487	-149.48013	384.5	2	8	6	1	15.3	24.8	9.5	NA	7	-190	MSU	MSU.821.2.8.6	821	821	1	24.8	32.4	7.6	NA	MSU.821.2.8.6	MSU	821	2	8	6	1	30.9	33.4	2.5	NA		17.1	19.6	0.482990824772547	0.267314769627347	0.077799716078955	Michigan State University	East Lansing	MI	42.737
MSU.827.1.5.6	MSU	827	827	0.59597	0.40403	Alaska	61.73377	-148.69745	185.2	1	5	6	1	16.1	12.2	NA	0	9.4	204	MSU	MSU.827.1.5.6	827	827	1	13.2	18.3	5.1	NA	MSU.827.1.5.6	MSU	827	1	5	6	1	17.9	37.8	19.9	NA		NA	NA	-0.277383320251206	0.32668423025505	0.747508389778833	Michigan State University	East Lansing	MI	42.737
MSU.827.2.7.4	MSU	827	827	0.59597	0.40403	Alaska	61.73377	-148.69745	185.2	2	7	4	1	17.3	17	NA	NA	9.4	204	MSU	MSU.827.2.7.4	827	827	1	17.4	23.3	5.9	NA	MSU.827.2.7.4	MSU	827	2	7	4	1	23.2	29.1	5.9	NA		NA	NA	-0.0174931574475172	0.291983154351172	0.226585895505182	Michigan State University	East Lansing	MI	42.737
MSU.865.1.2.10	MSU	865	865	0.99999	1e-05	Alaska	64.12973	-149.24907	263	1	2	10	0	9.2	10.3	1.1	NA	11.4	423	MSU	MSU.865.1.2.10	865	865	0	NA	NA	NA	NA	MSU.865.1.2.10	MSU	865	1	2	10	0	NA	NA	NA	NA		NA	NA	0.112940411180595	NA	NA	Michigan State University	East Lansing	MI	42.737
MSU.865.2.10.3	MSU	865	865	0.99999	1e-05	Alaska	64.12973	-149.24907	263	2	10	3	1	11	10.7	NA	NA	11.4	423	MSU	MSU.865.2.10.3	865	865	0	11.7	14.5	2.8	NA	MSU.865.2.10.3	MSU	865	2	10	3	1	13.2	21.5	8.3	NA		NA	NA	-0.0276515313305103	0.214559807622818	0.487836105541292	Michigan State University	East Lansing	MI	42.737
MSU.947.1.3.5	MSU	947	947	NA	NA	Chilcotin	55.46634	-116.95019	595.3	1	3	5	0	15	NA	NA	NA	7	315	MSU	MSU.947.1.3.5	947	947	0	NA	NA	NA	NA	MSU.947.1.3.5	MSU	947	1	3	5	0	NA	NA	NA	NA		NA	NA	NA	NA	NA	Michigan State University	East Lansing	MI	42.737
MSU.947.2.7.10	MSU	947	947	NA	NA	Chilcotin	55.46634	-116.95019	595.3	2	7	10	1	17	88.4	71.4	1	7	315	MSU	MSU.947.2.7.10	947	947	1	88.3	85.2	NA	NA	MSU.947.2.7.10	MSU	947	2	7	10	1	66.1	98.9	32.8	NA	Shoots have sprung from the root system that alos have laeves	NA	NA	1.64865862558738	-0.0357386737746443	0.402940491771026	Michigan State University	East Lansing	MI	42.737
MSU.972.1.2.9	MSU	972	MHCE03	0.471189	0.528811	Crowsnest	49.64656	-110.38362	1210.3	1	2	9	1	16.5	40.3	23.8	NA	4.9	389	MSU	MSU.972.1.2.9	972	MHCE03	1	39.8	63.4	23.6	NA	MSU.972.1.2.9	MSU	972	1	2	9	1	62.6	63.4	0.799999999999997	NA	Next season growth may be coming from root shoots. The tallest root shoot was 6.5 cm at end of season	47.4	48.2	0.892991088046102	0.465596949152788	0.0126985833371274	Michigan State University	East Lansing	MI	42.737
MSU.972.2.6.3	MSU	972	MHCE03	0.471189	0.528811	Crowsnest	49.64656	-110.38362	1210.3	2	6	3	1	11	47.8	36.8	NA	4.9	389	MSU	MSU.972.2.6.3	972	MHCE03	1	31.6	65.6	34	NA	MSU.972.2.6.3	MSU	972	2	6	3	1	64.9	108.2	43.3	NA		70.8	114.1	1.46913036669904	0.730418575357177	0.511133742702337	Michigan State University	East Lansing	MI	42.737
MSU.973.1.1.4	MSU	973	MHCE07	0.913359	0.086641	Crowsnest	49.65783	-110.2608	1280.1	1	1	4	1	10	16.3	6.3	NA	5.5	364	MSU	MSU.973.1.1.4	973	MHCE07	1	16.8	27.4	10.6	NA	MSU.973.1.1.4	MSU	973	1	1	4	1	27	28.1	1.1	NA		16.9	18	0.488580014818671	0.489164126984811	0.0399327103353708	Michigan State University	East Lansing	MI	42.737
MSU.973.2.7.7	MSU	973	MHCE07	0.913359	0.086641	Crowsnest	49.65783	-110.2608	1280.1	2	7	7	1	13.4	53.7	40.3	NA	5.5	364	MSU	MSU.973.2.7.7	973	MHCE07	1	52.9	71.7	18.8	NA	MSU.973.2.7.7	MSU	973	2	7	7	1	69.9	79.8	9.89999999999999	NA		59.1	69	1.38815829455795	0.304087408741322	0.132457855215999	Michigan State University	East Lansing	MI	42.737
NDSU.206.1.2.5	NDSU	206	206	0.428876	0.571124	Chilcotin	51.8986129	-124.4247207	1064.2	1	2	5	1	11.5824	11.43	NA	1	2.6	121	NDSU	NDSU.206.1.2.5	206	206	1	26	26.5	0.5	NA	NA	NA	NA	NA	NA	NA	NA	NA	NA	NA	NA	NA	NA	NA	-0.0132452267500205	0.0190481949706944	NA	North Dakota State University	Fargo	ND	46.8978
NDSU.206.2.4.15	NDSU	206	206	0.428876	0.571124	Chilcotin	51.8986129	-124.4247207	1064.2	2	4	15	1	14.6304	17.145	2.5146	1	2.6	121	NDSU	NDSU.206.2.4.15	206	206	0	18	NA	NA	NA	NA	NA	NA	NA	NA	NA	NA	NA	NA	NA	NA	NA	NA	NA	0.158605030176639	NA	NA	North Dakota State University	Fargo	ND	46.8978
NDSU.210.1.1.15	NDSU	210	210	0.091567	0.908433	Chilcotin	52.10229	-123.41047	744.4	1	1	15	0	16.4592	NA	NA	NA	1.1	225	NDSU	NDSU.210.1.1.15	210	210	0	NA	NA	NA	NA	NA	NA	NA	NA	NA	NA	NA	NA	NA	NA	NA	NA	NA	NA	NA	NA	NA	North Dakota State University	Fargo	ND	46.8978
NDSU.210.2.3.7	NDSU	210	210	0.091567	0.908433	Chilcotin	52.10229	-123.41047	744.4	2	3	7	0	18.8976	NA	NA	NA	1.1	225	NDSU	NDSU.210.2.3.7	210	210	0	NA	NA	NA	NA	NA	NA	NA	NA	NA	NA	NA	NA	NA	NA	NA	NA	NA	NA	NA	NA	NA	North Dakota State University	Fargo	ND	46.8978
NDSU.218.1.1.17	NDSU	218	218	0.135628	0.864372	Chilcotin	51.989515	-122.277328	380.9	1	1	17	1	15.24	15.875	0.635	0	-0.699999999999999	226	NDSU	NDSU.218.1.1.17	218	218	0	17	NA	NA	NA	NA	NA	NA	NA	NA	NA	NA	NA	NA	NA	NA	NA	NA	NA	0.0408219945202553	NA	NA	North Dakota State University	Fargo	ND	46.8978
NDSU.218.2.4.19	NDSU	218	218	0.135628	0.864372	Chilcotin	51.989515	-122.277328	380.9	2	4	19	1	17.6784	17.78	0.101600000000001	1	-0.699999999999999	226	NDSU	NDSU.218.2.4.19	218	218	0	19.5	NA	NA	NA	NA	NA	NA	NA	NA	NA	NA	NA	NA	NA	NA	NA	NA	NA	0.00573067470898536	NA	NA	North Dakota State University	Fargo	ND	46.8978
NDSU.233.1.2.16	NDSU	233	233	0.034199	0.965801	Chilcotin	53.283906	-122.492829	676.8	1	2	16	1	16.4592	16.51	0.0508000000000024	1	1	-60	NDSU	NDSU.233.1.2.16	233	233	0	18	NA	NA	NA	NA	NA	NA	NA	NA	NA	NA	NA	NA	NA	NA	NA	NA	NA	0.00308166653740827	NA	NA	North Dakota State University	Fargo	ND	46.8978
NDSU.233.2.3.1	NDSU	233	233	0.034199	0.965801	Chilcotin	53.283906	-122.492829	676.8	2	3	1	0	12.8016	NA	NA	NA	1	-60	NDSU	NDSU.233.2.3.1	233	233	0	NA	NA	NA	NA	NA	NA	NA	NA	NA	NA	NA	NA	NA	NA	NA	NA	NA	NA	NA	NA	NA	North Dakota State University	Fargo	ND	46.8978
NDSU.255.1.2.19	NDSU	255	255	0.285118	0.714882	Chilcotin	55.452429	-122.745146	815.8	1	2	19	1	18.8976	17.78	NA	1	3.7	-609	NDSU	NDSU.255.1.2.19	255	255	0	24.5	NA	NA	NA	NA	NA	NA	NA	NA	NA	NA	NA	NA	NA	NA	NA	NA	NA	-0.0609606997896872	NA	NA	North Dakota State University	Fargo	ND	46.8978
NDSU.255.2.4.10	NDSU	255	255	0.285118	0.714882	Chilcotin	55.452429	-122.745146	815.8	2	4	10	1	17.6784	20.32	2.6416	1	3.7	-609	NDSU	NDSU.255.2.4.10	255	255	0	20.5	NA	NA	NA	NA	NA	NA	NA	NA	NA	NA	NA	NA	NA	NA	NA	NA	NA	0.139262067333508	NA	NA	North Dakota State University	Fargo	ND	46.8978
NDSU.258.1.2.21	NDSU	258	258	0.948246	0.051754	Chilcotin	55.617417	-121.834583	596.2	1	2	21	0	12.192	NA	NA	NA	2.5	33	NDSU	NDSU.258.1.2.21	258	258	0	NA	NA	NA	NA	NA	NA	NA	NA	NA	NA	NA	NA	NA	NA	NA	NA	NA	NA	NA	NA	NA	North Dakota State University	Fargo	ND	46.8978
NDSU.258.2.4.13	NDSU	258	258	0.948246	0.051754	Chilcotin	55.617417	-121.834583	596.2	2	4	13	1	12.192	6.985	NA	1	2.5	33	NDSU	NDSU.258.2.4.13	258	258	0	17	NA	NA	NA	NA	NA	NA	NA	NA	NA	NA	NA	NA	NA	NA	NA	NA	NA	-0.557015006235365	NA	NA	North Dakota State University	Fargo	ND	46.8978
NDSU.307.1.1.13	NDSU	307	307	1e-05	0.99999	Crowsnest	49.111034	-120.846366	1333.2	1	1	13	0	13.4112	NA	NA	NA	2	-445	NDSU	NDSU.307.1.1.13	307	307	0	NA	NA	NA	NA	NA	NA	NA	NA	NA	NA	NA	NA	NA	NA	NA	NA	NA	NA	NA	NA	NA	North Dakota State University	Fargo	ND	46.8978
NDSU.307.2.3.3	NDSU	307	307	1e-05	0.99999	Crowsnest	49.111034	-120.846366	1333.2	2	3	3	0	15.24	NA	NA	NA	2	-445	NDSU	NDSU.307.2.3.3	307	307	0	NA	NA	NA	NA	NA	NA	NA	NA	NA	NA	NA	NA	NA	NA	NA	NA	NA	NA	NA	NA	NA	North Dakota State University	Fargo	ND	46.8978
NDSU.311.1.1.9	NDSU	311	311	1e-05	0.99999	Crowsnest	49.454762	-120.375224	594.4	1	1	9	1	18.288	19.05	0.762	0	-1.4	177	NDSU	NDSU.311.1.1.9	311	311	1	22	24	2	NA	NA	NA	NA	NA	NA	NA	NA	NA	NA	NA	NA	NA	2.762	NA	0.0408219945202553	0.0870113769896297	NA	North Dakota State University	Fargo	ND	46.8978
NDSU.311.2.3.16	NDSU	311	311	1e-05	0.99999	Crowsnest	49.454762	-120.375224	594.4	2	3	16	0	17.0688	NA	NA	0	-1.4	177	NDSU	NDSU.311.2.3.16	311	311	0	33	NA	NA	NA	NA	NA	NA	NA	NA	NA	NA	NA	NA	NA	NA	NA	NA	NA	NA	NA	NA	North Dakota State University	Fargo	ND	46.8978
NDSU.317.1.2.22	NDSU	317	317	1e-05	0.99999	Crowsnest	49.056415	-118.999945	614.1	1	2	22	0	15.24	NA	NA	NA	-2	191	NDSU	NDSU.317.1.2.22	317	317	0	NA	NA	NA	NA	NA	NA	NA	NA	NA	NA	NA	NA	NA	NA	NA	NA	NA	NA	NA	NA	NA	North Dakota State University	Fargo	ND	46.8978
NDSU.317.2.3.11	NDSU	317	317	1e-05	0.99999	Crowsnest	49.056415	-118.999945	614.1	2	3	11	0	18.288	NA	NA	NA	-2	191	NDSU	NDSU.317.2.3.11	317	317	0	NA	NA	NA	NA	NA	NA	NA	NA	NA	NA	NA	NA	NA	NA	NA	NA	NA	NA	NA	NA	NA	North Dakota State University	Fargo	ND	46.8978
NDSU.333.1.2.4	NDSU	333	333	1e-05	0.99999	Crowsnest	49.187165	-117.368733	721.7	1	2	4	0	17.0688	NA	NA	NA	-1.8	-251	NDSU	NDSU.333.1.2.4	333	333	0	NA	NA	NA	NA	NA	NA	NA	NA	NA	NA	NA	NA	NA	NA	NA	NA	NA	NA	NA	NA	NA	North Dakota State University	Fargo	ND	46.8978
NDSU.333.2.3.17	NDSU	333	333	1e-05	0.99999	Crowsnest	49.187165	-117.368733	721.7	2	3	17	0	18.8976	NA	NA	NA	-1.8	-251	NDSU	NDSU.333.2.3.17	333	333	0	NA	NA	NA	NA	NA	NA	NA	NA	NA	NA	NA	NA	NA	NA	NA	NA	NA	NA	NA	NA	NA	North Dakota State University	Fargo	ND	46.8978
NDSU.334.1.1.5	NDSU	334	334	1e-05	0.99999	Crowsnest	49.19239	-117.283603	672.5	1	1	5	1	15.24	15.24	0	1	-2.2	-149	NDSU	NDSU.334.1.1.5	334	334	0	15	NA	NA	NA	NA	NA	NA	NA	NA	NA	NA	NA	NA	NA	NA	NA	NA	NA	0	NA	NA	North Dakota State University	Fargo	ND	46.8978
NDSU.334.2.4.7	NDSU	334	334	1e-05	0.99999	Crowsnest	49.19239	-117.283603	672.5	2	4	7	0	17.6784	NA	NA	NA	-2.2	-149	NDSU	NDSU.334.2.4.7	334	334	0	NA	NA	NA	NA	NA	NA	NA	NA	NA	NA	NA	NA	NA	NA	NA	NA	NA	NA	NA	NA	NA	North Dakota State University	Fargo	ND	46.8978
NDSU.342.1.2.12	NDSU	342	342	1e-05	0.99999	Crowsnest	49.117229	-116.531242	566.7	1	2	12	0	18.8976	NA	NA	NA	-2.5	-28	NDSU	NDSU.342.1.2.12	342	342	0	NA	NA	NA	NA	NA	NA	NA	NA	NA	NA	NA	NA	NA	NA	NA	NA	NA	NA	NA	NA	NA	North Dakota State University	Fargo	ND	46.8978
NDSU.342.2.4.4	NDSU	342	342	1e-05	0.99999	Crowsnest	49.117229	-116.531242	566.7	2	4	4	1	18.288	20.32	2.032	0	-2.5	-28	NDSU	NDSU.342.2.4.4	342	342	0	20.5	NA	NA	NA	NA	NA	NA	NA	NA	NA	NA	NA	NA	NA	NA	NA	NA	NA	0.105360515657826	NA	NA	North Dakota State University	Fargo	ND	46.8978
NDSU.353.1.2.13	NDSU	353	353	1e-05	0.99999	Crowsnest	49.206225	-115.978614	916.7	1	2	13	0	12.8016	NA	NA	NA	-0.3	-82	NDSU	NDSU.353.1.2.13	353	353	0	NA	NA	NA	NA	NA	NA	NA	NA	NA	NA	NA	NA	NA	NA	NA	NA	NA	NA	NA	NA	NA	North Dakota State University	Fargo	ND	46.8978
NDSU.353.2.4.8	NDSU	353	353	1e-05	0.99999	Crowsnest	49.206225	-115.978614	916.7	2	4	8	0	26.2128	NA	NA	NA	-0.3	-82	NDSU	NDSU.353.2.4.8	353	353	0	NA	NA	NA	NA	NA	NA	NA	NA	NA	NA	NA	NA	NA	NA	NA	NA	NA	NA	NA	NA	NA	North Dakota State University	Fargo	ND	46.8978
NDSU.364.1.2.23	NDSU	364	364	0.048982	0.951018	Crowsnest	49.29594	-115.107656	935.4	1	2	23	0	21.336	NA	NA	NA	0.100000000000001	-31	NDSU	NDSU.364.1.2.23	364	364	0	NA	NA	NA	NA	NA	NA	NA	NA	NA	NA	NA	NA	NA	NA	NA	NA	NA	NA	NA	NA	NA	North Dakota State University	Fargo	ND	46.8978
NDSU.364.2.3.12	NDSU	364	364	0.048982	0.951018	Crowsnest	49.29594	-115.107656	935.4	2	3	12	0	19.5072	NA	NA	NA	0.100000000000001	-31	NDSU	NDSU.364.2.3.12	364	364	0	NA	NA	NA	NA	NA	NA	NA	NA	NA	NA	NA	NA	NA	NA	NA	NA	NA	NA	NA	NA	NA	North Dakota State University	Fargo	ND	46.8978
NDSU.374.1.1.8	NDSU	374	374	0.064524	0.935476	Crowsnest	49.700658	-114.827499	NA	1	1	8	1	22.86	17.145	NA	0	2.4	-39	NDSU	NDSU.374.1.1.8	374	374	0	17.5	NA	NA	NA	NA	NA	NA	NA	NA	NA	NA	NA	NA	NA	NA	NA	NA	NA	-0.287682072451781	NA	NA	North Dakota State University	Fargo	ND	46.8978
NDSU.374.2.4.11	NDSU	374	374	0.064524	0.935476	Crowsnest	49.700658	-114.827499	NA	2	4	11	0	17.0688	NA	NA	NA	2.4	-39	NDSU	NDSU.374.2.4.11	374	374	0	14	NA	NA	NA	NA	NA	NA	NA	NA	NA	NA	NA	NA	NA	NA	NA	NA	NA	NA	NA	NA	North Dakota State University	Fargo	ND	46.8978
NDSU.380.1.2.18	NDSU	380	380	0.18203	0.81797	Crowsnest	49.631144	-114.498086	1316.7	1	2	18	0	16.4592	NA	NA	NA	2.5	14	NDSU	NDSU.380.1.2.18	380	380	0	NA	NA	NA	NA	NA	NA	NA	NA	NA	NA	NA	NA	NA	NA	NA	NA	NA	NA	NA	NA	NA	North Dakota State University	Fargo	ND	46.8978
NDSU.380.2.4.20	NDSU	380	380	0.18203	0.81797	Crowsnest	49.631144	-114.498086	1316.7	2	4	20	0	15.8496	NA	NA	NA	2.5	14	NDSU	NDSU.380.2.4.20	380	380	0	NA	NA	NA	NA	NA	NA	NA	NA	NA	NA	NA	NA	NA	NA	NA	NA	NA	NA	NA	NA	NA	North Dakota State University	Fargo	ND	46.8978
NDSU.381.1.2.2	NDSU	381	381	0.054308	0.945692	Crowsnest	49.634062	-114.49098	NA	1	2	2	1	17.6784	34.29	16.6116	1	2.6	17	NDSU	NDSU.381.1.2.2	381	381	0	34	NA	NA	NA	NA	NA	NA	NA	NA	NA	NA	NA	NA	NA	NA	NA	NA	NA	0.662510211098056	NA	NA	North Dakota State University	Fargo	ND	46.8978
NDSU.381.2.3.24	NDSU	381	381	0.054308	0.945692	Crowsnest	49.634062	-114.49098	NA	2	3	24	1	6.096	17.78	11.684	NA	2.6	17	NDSU	NDSU.381.2.3.24	381	381	0	17	NA	NA	NA	NA	NA	NA	NA	NA	NA	NA	NA	NA	NA	NA	NA	NA	NA	1.07044141170141	NA	NA	North Dakota State University	Fargo	ND	46.8978
NDSU.393.1.1.4	NDSU	393	393	NA	NA	Crowsnest	49.79161	-113.122045	890	1	1	4	1	13.4112	15.24	1.8288	1	-0.0999999999999996	142	NDSU	NDSU.393.1.1.4	393	393	1	18	20	2	NA	NA	NA	NA	NA	NA	NA	NA	NA	NA	NA	NA	NA	3.8288	NA	0.127833371509885	0.105360515657826	NA	North Dakota State University	Fargo	ND	46.8978
NDSU.393.2.3.18	NDSU	393	393	NA	NA	Crowsnest	49.79161	-113.122045	890	2	3	18	1	8.5344	6.35	NA	1	-0.0999999999999996	142	NDSU	NDSU.393.2.3.18	393	393	0	16	NA	NA	NA	NA	NA	NA	NA	NA	NA	NA	NA	NA	NA	NA	NA	NA	NA	-0.295650242100958	NA	NA	North Dakota State University	Fargo	ND	46.8978
NDSU.405.1.1.24	NDSU	405	405	0.665318	0.334682	Cassiar	60.0516	-128.909711	640	1	1	24	1	10.668	20.955	10.287	1	7.6	138	NDSU	NDSU.405.1.1.24	405	405	0	20	NA	NA	NA	NA	NA	NA	NA	NA	NA	NA	NA	NA	NA	NA	NA	NA	NA	0.675128675057267	NA	NA	North Dakota State University	Fargo	ND	46.8978
NDSU.405.2.3.20	NDSU	405	405	0.665318	0.334682	Cassiar	60.0516	-128.909711	640	2	3	20	0	9.7536	NA	NA	NA	7.6	138	NDSU	NDSU.405.2.3.20	405	405	0	NA	NA	NA	NA	NA	NA	NA	NA	NA	NA	NA	NA	NA	NA	NA	NA	NA	NA	NA	NA	NA	North Dakota State University	Fargo	ND	46.8978
NDSU.411.1.2.6	NDSU	411	411	0.706952	0.293048	Cassiar	59.670695	-129.161659	705.4	1	2	6	1	14.0208	15.24	1.2192	1	6.6	98	NDSU	NDSU.411.1.2.6	411	411	1	22.5	26	3.5	NA	NA	NA	NA	NA	NA	NA	NA	NA	NA	NA	NA	NA	4.7192	NA	0.0833816089390509	0.144581228811108	NA	North Dakota State University	Fargo	ND	46.8978
NDSU.411.2.4.3	NDSU	411	411	0.706952	0.293048	Cassiar	59.670695	-129.161659	705.4	2	4	3	1	14.6304	30.48	15.8496	0	6.6	98	NDSU	NDSU.411.2.4.3	411	411	0	29	NA	NA	NA	NA	NA	NA	NA	NA	NA	NA	NA	NA	NA	NA	NA	NA	NA	0.733969175080201	NA	NA	North Dakota State University	Fargo	ND	46.8978
NDSU.416.1.2.3	NDSU	416	416	0.684579	0.315421	Cassiar	59.328977	-129.223796	772.2	1	2	3	1	10.3632	25.4	15.0368	1	5.9	102	NDSU	NDSU.416.1.2.3	416	416	0	25.5	NA	NA	NA	NA	NA	NA	NA	NA	NA	NA	NA	NA	NA	NA	NA	NA	NA	0.896488104577975	NA	NA	North Dakota State University	Fargo	ND	46.8978
NDSU.416.2.3.23	NDSU	416	416	0.684579	0.315421	Cassiar	59.328977	-129.223796	772.2	2	3	23	0	5.4864	NA	NA	NA	5.9	102	NDSU	NDSU.416.2.3.23	416	416	0	NA	NA	NA	NA	NA	NA	NA	NA	NA	NA	NA	NA	NA	NA	NA	NA	NA	NA	NA	NA	NA	North Dakota State University	Fargo	ND	46.8978
NDSU.419.1.1.20	NDSU	419	419	0.675633	0.324367	Cassiar	59.126286	-129.824136	809.4	1	1	20	1	7.62	8.89	1.27	1	6.2	68	NDSU	NDSU.419.1.1.20	419	419	0	18	NA	NA	NA	NA	NA	NA	NA	NA	NA	NA	NA	NA	NA	NA	NA	NA	NA	0.154150679827258	NA	NA	North Dakota State University	Fargo	ND	46.8978
NDSU.419.2.3.8	NDSU	419	419	0.675633	0.324367	Cassiar	59.126286	-129.824136	809.4	2	3	8	1	11.5824	11.43	NA	1	6.2	68	NDSU	NDSU.419.2.3.8	419	419	0	22.5	NA	NA	NA	NA	NA	NA	NA	NA	NA	NA	NA	NA	NA	NA	NA	NA	NA	-0.0132452267500205	NA	NA	North Dakota State University	Fargo	ND	46.8978
NDSU.423.1.1.23	NDSU	423	423	0.566114	0.433886	Cassiar	58.875079	-130.039692	769.4	1	1	23	0	13.4112	NA	NA	NA	5.9	85	NDSU	NDSU.423.1.1.23	423	423	0	NA	NA	NA	NA	NA	NA	NA	NA	NA	NA	NA	NA	NA	NA	NA	NA	NA	NA	NA	NA	NA	North Dakota State University	Fargo	ND	46.8978
NDSU.423.2.4.16	NDSU	423	423	0.566114	0.433886	Cassiar	58.875079	-130.039692	769.4	2	4	16	0	9.7536	NA	NA	NA	5.9	85	NDSU	NDSU.423.2.4.16	423	423	0	NA	NA	NA	NA	NA	NA	NA	NA	NA	NA	NA	NA	NA	NA	NA	NA	NA	NA	NA	NA	NA	North Dakota State University	Fargo	ND	46.8978
NDSU.427.1.1.3	NDSU	427	427	0.494741	0.505259	Cassiar	58.405924	-129.955389	832	1	1	3	1	NA	NA	NA	1	5.8	82	NDSU	NDSU.427.1.1.3	427	427	1	13.5	26	12.5	NA	NA	NA	NA	NA	NA	NA	NA	NA	NA	NA	NA	NA	NA	NA	NA	0.655406852577098	NA	North Dakota State University	Fargo	ND	46.8978
NDSU.427.2.4.18	NDSU	427	427	0.494741	0.505259	Cassiar	58.405924	-129.955389	832	2	4	18	0	7.9248	NA	NA	NA	5.8	82	NDSU	NDSU.427.2.4.18	427	427	0	NA	NA	NA	NA	NA	NA	NA	NA	NA	NA	NA	NA	NA	NA	NA	NA	NA	NA	NA	NA	NA	North Dakota State University	Fargo	ND	46.8978
NDSU.432.1.1.11	NDSU	432	432	0.642983	0.357017	Cassiar	58.013137	-130.00476	924.9	1	1	11	1	NA	13.97	NA	1	5.1	94	NDSU	NDSU.432.1.1.11	432	432	0	17	NA	NA	NA	NA	NA	NA	NA	NA	NA	NA	NA	NA	NA	NA	NA	NA	NA	NA	NA	NA	North Dakota State University	Fargo	ND	46.8978
NDSU.432.2.3.4	NDSU	432	432	0.642983	0.357017	Cassiar	58.013137	-130.00476	924.9	2	3	4	0	4.8768	NA	NA	NA	5.1	94	NDSU	NDSU.432.2.3.4	432	432	0	NA	NA	NA	NA	NA	NA	NA	NA	NA	NA	NA	NA	NA	NA	NA	NA	NA	NA	NA	NA	NA	North Dakota State University	Fargo	ND	46.8978
NDSU.437.1.2.15	NDSU	437	437	0.066798	0.933202	Cassiar	57.256976	-130.248231	703.1	1	2	15	0	12.192	NA	NA	NA	4	-140	NDSU	NDSU.437.1.2.15	437	437	0	NA	NA	NA	NA	NA	NA	NA	NA	NA	NA	NA	NA	NA	NA	NA	NA	NA	NA	NA	NA	NA	North Dakota State University	Fargo	ND	46.8978
NDSU.437.2.4.2	NDSU	437	437	0.066798	0.933202	Cassiar	57.256976	-130.248231	703.1	2	4	2	0	14.0208	NA	NA	NA	4	-140	NDSU	NDSU.437.2.4.2	437	437	0	NA	NA	NA	NA	NA	NA	NA	NA	NA	NA	NA	NA	NA	NA	NA	NA	NA	NA	NA	NA	NA	North Dakota State University	Fargo	ND	46.8978
NDSU.443.1.2.10	NDSU	443	443	0.042536	0.957464	Cassiar	56.625448	-129.677487	519.1	1	2	10	0	10.9728	NA	NA	NA	2.7	-374	NDSU	NDSU.443.1.2.10	443	443	0	NA	NA	NA	NA	NA	NA	NA	NA	NA	NA	NA	NA	NA	NA	NA	NA	NA	NA	NA	NA	NA	North Dakota State University	Fargo	ND	46.8978
NDSU.443.2.4.5	NDSU	443	443	0.042536	0.957464	Cassiar	56.625448	-129.677487	519.1	2	4	5	1	18.288	5.08	NA	0	2.7	-374	NDSU	NDSU.443.2.4.5	443	443	0	21.5	NA	NA	NA	NA	NA	NA	NA	NA	NA	NA	NA	NA	NA	NA	NA	NA	NA	-1.28093384546206	NA	NA	North Dakota State University	Fargo	ND	46.8978
NDSU.453.1.2.7	NDSU	453	453	1e-05	0.99999	Cassiar	56.209344	-129.33631	580.7	1	2	7	0	15.8496	NA	NA	NA	2.2	-394	NDSU	NDSU.453.1.2.7	453	453	0	20.5	NA	NA	NA	NA	NA	NA	NA	NA	NA	NA	NA	NA	NA	NA	NA	NA	NA	NA	NA	NA	North Dakota State University	Fargo	ND	46.8978
NDSU.453.2.4.1	NDSU	453	453	1e-05	0.99999	Cassiar	56.209344	-129.33631	580.7	2	4	1	0	19.5072	NA	NA	NA	2.2	-394	NDSU	NDSU.453.2.4.1	453	453	0	NA	NA	NA	NA	NA	NA	NA	NA	NA	NA	NA	NA	NA	NA	NA	NA	NA	NA	NA	NA	NA	North Dakota State University	Fargo	ND	46.8978
NDSU.463.1.2.14	NDSU	463	463	1e-05	0.99999	Cassiar	55.610017	-128.621328	336.1	1	2	14	1	18.288	17.78	NA	NA	0.600000000000001	-204	NDSU	NDSU.463.1.2.14	463	463	0	25	NA	NA	NA	NA	NA	NA	NA	NA	NA	NA	NA	NA	NA	NA	NA	NA	NA	-0.028170876966696	NA	NA	North Dakota State University	Fargo	ND	46.8978
NDSU.463.2.4.6	NDSU	463	463	1e-05	0.99999	Cassiar	55.610017	-128.621328	336.1	2	4	6	0	18.8976	NA	NA	NA	0.600000000000001	-204	NDSU	NDSU.463.2.4.6	463	463	0	20	NA	NA	NA	NA	NA	NA	NA	NA	NA	NA	NA	NA	NA	NA	NA	NA	NA	NA	NA	NA	North Dakota State University	Fargo	ND	46.8978
NDSU.469.1.1.12	NDSU	469	469	1e-05	0.99999	Cassiar	55.324941	-128.089761	NA	1	1	12	1	17.6784	17.78	0.101600000000001	1	1	-70	NDSU	NDSU.469.1.1.12	469	469	0	NA	NA	NA	NA	NA	NA	NA	NA	NA	NA	NA	NA	NA	NA	NA	NA	NA	NA	0.00573067470898536	NA	NA	North Dakota State University	Fargo	ND	46.8978
NDSU.469.2.4.9	NDSU	469	469	1e-05	0.99999	Cassiar	55.324941	-128.089761	NA	2	4	9	0	18.288	NA	NA	NA	1	-70	NDSU	NDSU.469.2.4.9	469	469	0	NA	NA	NA	NA	NA	NA	NA	NA	NA	NA	NA	NA	NA	NA	NA	NA	NA	NA	NA	NA	NA	North Dakota State University	Fargo	ND	46.8978
NDSU.522.1.1.14	NDSU	522	522	0.06136	0.93864	Jasper	51.64974	-120.06664	410.6	1	1	14	0	15.24	NA	NA	1	-1.4	107	NDSU	NDSU.522.1.1.14	522	522	0	NA	NA	NA	NA	NA	NA	NA	NA	NA	NA	NA	NA	NA	NA	NA	NA	NA	NA	NA	NA	NA	North Dakota State University	Fargo	ND	46.8978
NDSU.522.2.3.15	NDSU	522	522	0.06136	0.93864	Jasper	51.64974	-120.06664	410.6	2	3	15	0	11.5824	NA	NA	NA	-1.4	107	NDSU	NDSU.522.2.3.15	522	522	0	NA	NA	NA	NA	NA	NA	NA	NA	NA	NA	NA	NA	NA	NA	NA	NA	NA	NA	NA	NA	NA	North Dakota State University	Fargo	ND	46.8978
NDSU.533.1.1.18	NDSU	533	533	0.233601	0.766399	Jasper	52.96674	-119.4241	765	1	1	18	1	11.5824	22.86	11.2776	0	1.7	17	NDSU	NDSU.533.1.1.18	533	533	0	23	NA	NA	NA	NA	NA	NA	NA	NA	NA	NA	NA	NA	NA	NA	NA	NA	NA	0.679901953809924	NA	NA	North Dakota State University	Fargo	ND	46.8978
NDSU.533.2.4.21	NDSU	533	533	0.233601	0.766399	Jasper	52.96674	-119.4241	765	2	4	21	0	9.7536	NA	NA	NA	1.7	17	NDSU	NDSU.533.2.4.21	533	533	0	NA	NA	NA	NA	NA	NA	NA	NA	NA	NA	NA	NA	NA	NA	NA	NA	NA	NA	NA	NA	NA	North Dakota State University	Fargo	ND	46.8978
NDSU.543.1.1.2	NDSU	543	543	0.368607	0.631393	Jasper	52.86716	-118.25172	1100.3	1	1	2	1	14.0208	29.845	15.8242	1	4.3	201	NDSU	NDSU.543.1.1.2	543	543	1	23	30	7	NA	NA	NA	NA	NA	NA	NA	NA	NA	NA	NA	NA	NA	22.8242	NA	0.755475380301164	0.265703165733006	NA	North Dakota State University	Fargo	ND	46.8978
NDSU.543.2.3.13	NDSU	543	543	0.368607	0.631393	Jasper	52.86716	-118.25172	1100.3	2	3	13	0	18.8976	NA	NA	NA	4.3	201	NDSU	NDSU.543.2.3.13	543	543	0	NA	NA	NA	NA	NA	NA	NA	NA	NA	NA	NA	NA	NA	NA	NA	NA	NA	NA	NA	NA	NA	North Dakota State University	Fargo	ND	46.8978
NDSU.545.1.1.10	NDSU	545	545	0.219307	0.780693	Jasper	52.91018	-118.0593	1041	1	1	10	0	6.096	NA	NA	NA	2.5	190	NDSU	NDSU.545.1.1.10	545	545	0	NA	NA	NA	NA	NA	NA	NA	NA	NA	NA	NA	NA	NA	NA	NA	NA	NA	NA	NA	NA	NA	North Dakota State University	Fargo	ND	46.8978
NDSU.545.2.4.22	NDSU	545	545	0.219307	0.780693	Jasper	52.91018	-118.0593	1041	2	4	22	1	15.24	20.32	5.08	1	2.5	190	NDSU	NDSU.545.2.4.22	545	545	0	16	NA	NA	NA	NA	NA	NA	NA	NA	NA	NA	NA	NA	NA	NA	NA	NA	NA	0.287682072451781	NA	NA	North Dakota State University	Fargo	ND	46.8978
NDSU.564.1.2.8	NDSU	564	564	0.479768	0.520232	Jasper	53.53938	-116.81319	981	1	2	8	0	14.0208	NA	NA	NA	2.6	-39	NDSU	NDSU.564.1.2.8	564	564	0	NA	NA	NA	NA	NA	NA	NA	NA	NA	NA	NA	NA	NA	NA	NA	NA	NA	NA	NA	NA	NA	North Dakota State University	Fargo	ND	46.8978
NDSU.564.2.3.19	NDSU	564	564	0.479768	0.520232	Jasper	53.53938	-116.81319	981	2	3	19	1	1.2192	5.08	3.8608	1	2.6	-39	NDSU	NDSU.564.2.3.19	564	564	0	16.5	NA	NA	NA	NA	NA	NA	NA	NA	NA	NA	NA	NA	NA	NA	NA	NA	NA	1.42711635564015	NA	NA	North Dakota State University	Fargo	ND	46.8978
NDSU.567.1.1.6	NDSU	567	567	0.907878	0.092122	Jasper	53.56961	-116.65286	945	1	1	6	1	15.24	25.4	10.16	1	2.7	-30	NDSU	NDSU.567.1.1.6	567	567	1	26.5	28	1.5	NA	NA	NA	NA	NA	NA	NA	NA	NA	NA	NA	NA	NA	11.66	NA	0.51082562376599	0.0550597771830272	NA	North Dakota State University	Fargo	ND	46.8978
NDSU.567.2.4.17	NDSU	567	567	0.907878	0.092122	Jasper	53.56961	-116.65286	945	2	4	17	0	10.9728	NA	NA	NA	2.7	-30	NDSU	NDSU.567.2.4.17	567	567	0	NA	NA	NA	NA	NA	NA	NA	NA	NA	NA	NA	NA	NA	NA	NA	NA	NA	NA	NA	NA	NA	North Dakota State University	Fargo	ND	46.8978
NDSU.572.1.1.16	NDSU	572	572	0.99999	1e-05	Jasper	53.57516	-116.22867	890.1	1	1	16	0	15.24	NA	NA	NA	2.6	-20	NDSU	NDSU.572.1.1.16	572	572	0	NA	NA	NA	NA	NA	NA	NA	NA	NA	NA	NA	NA	NA	NA	NA	NA	NA	NA	NA	NA	NA	North Dakota State University	Fargo	ND	46.8978
NDSU.572.2.4.12	NDSU	572	572	0.99999	1e-05	Jasper	53.57516	-116.22867	890.1	2	4	12	1	17.0688	24.13	7.0612	1	2.6	-20	NDSU	NDSU.572.2.4.12	572	572	0	20	NA	NA	NA	NA	NA	NA	NA	NA	NA	NA	NA	NA	NA	NA	NA	NA	NA	0.346203644071437	NA	NA	North Dakota State University	Fargo	ND	46.8978
NDSU.588.1.2.20	NDSU	588	588	0.81486	0.18514	Jasper	53.57018	-114.02125	703	1	2	20	1	12.8016	31.75	18.9484	1	2.7	14	NDSU	NDSU.588.1.2.20	588	588	0	37	NA	NA	NA	NA	NA	NA	NA	NA	NA	NA	NA	NA	NA	NA	NA	NA	NA	0.908322562224978	NA	NA	North Dakota State University	Fargo	ND	46.8978
NDSU.588.2.3.10	NDSU	588	588	0.81486	0.18514	Jasper	53.57018	-114.02125	703	2	3	10	0	14.6304	NA	NA	NA	2.7	14	NDSU	NDSU.588.2.3.10	588	588	0	NA	NA	NA	NA	NA	NA	NA	NA	NA	NA	NA	NA	NA	NA	NA	NA	NA	NA	NA	NA	NA	North Dakota State University	Fargo	ND	46.8978
NDSU.590.1.2.11	NDSU	590	590	NA	NA	Jasper	53.57027	-113.83358	657	1	2	11	1	13.4112	13.97	0.558800000000002	NA	2.7	42	NDSU	NDSU.590.1.2.11	590	590	0	14.5	NA	NA	NA	NA	NA	NA	NA	NA	NA	NA	NA	NA	NA	NA	NA	NA	NA	0.0408219945202553	NA	NA	North Dakota State University	Fargo	ND	46.8978
NDSU.590.2.3.9	NDSU	590	590	NA	NA	Jasper	53.57027	-113.83358	657	2	3	9	1	16.4592	6.35	NA	0	2.7	42	NDSU	NDSU.590.2.3.9	590	590	0	17.5	NA	NA	NA	NA	NA	NA	NA	NA	NA	NA	NA	NA	NA	NA	NA	NA	NA	-0.952429778490028	NA	NA	North Dakota State University	Fargo	ND	46.8978
NDSU.601.1.2.9	NDSU	601	601	0.254499	0.745501	Chilcotin	54.917507	-122.9415	702	1	2	9	0	15.8496	NA	NA	NA	3	-209	NDSU	NDSU.601.1.2.9	601	601	0	NA	NA	NA	NA	NA	NA	NA	NA	NA	NA	NA	NA	NA	NA	NA	NA	NA	NA	NA	NA	NA	North Dakota State University	Fargo	ND	46.8978
NDSU.601.2.3.14	NDSU	601	601	0.254499	0.745501	Chilcotin	54.917507	-122.9415	702	2	3	14	0	9.144	NA	NA	NA	3	-209	NDSU	NDSU.601.2.3.14	601	601	0	NA	NA	NA	NA	NA	NA	NA	NA	NA	NA	NA	NA	NA	NA	NA	NA	NA	NA	NA	NA	NA	North Dakota State University	Fargo	ND	46.8978
NDSU.808.1.1.1	NDSU	808	808	0.301814	0.698186	Alaska	60.8249	-149.12595	123.4	1	1	1	0	9.144	NA	NA	NA	2.6	-733	NDSU	NDSU.808.1.1.1	808	808	0	NA	NA	NA	NA	NA	NA	NA	NA	NA	NA	NA	NA	NA	NA	NA	NA	NA	NA	NA	NA	NA	North Dakota State University	Fargo	ND	46.8978
NDSU.808.2.3.2	NDSU	808	808	0.301814	0.698186	Alaska	60.8249	-149.12595	123.4	2	3	2	0	21.336	NA	NA	NA	2.6	-733	NDSU	NDSU.808.2.3.2	808	808	0	21	NA	NA	NA	NA	NA	NA	NA	NA	NA	NA	NA	NA	NA	NA	NA	NA	NA	NA	NA	NA	North Dakota State University	Fargo	ND	46.8978
NDSU.821.1.1.21	NDSU	821	821	0.676125	0.323875	Alaska	60.66487	-149.48013	384.5	1	1	21	1	15.8496	15.24	NA	1	3.4	-435	NDSU	NDSU.821.1.1.21	821	821	0	9	NA	NA	NA	NA	NA	NA	NA	NA	NA	NA	NA	NA	NA	NA	NA	NA	NA	-0.0392207131532816	NA	NA	North Dakota State University	Fargo	ND	46.8978
NDSU.821.2.3.22	NDSU	821	821	0.676125	0.323875	Alaska	60.66487	-149.48013	384.5	2	3	22	0	13.4112	NA	NA	NA	3.4	-435	NDSU	NDSU.821.2.3.22	821	821	0	NA	NA	NA	NA	NA	NA	NA	NA	NA	NA	NA	NA	NA	NA	NA	NA	NA	NA	NA	NA	NA	North Dakota State University	Fargo	ND	46.8978
NDSU.827.1.2.17	NDSU	827	827	0.59597	0.40403	Alaska	61.73377	-148.69745	185.2	1	2	17	0	18.8976	NA	NA	1	5.8	-41	NDSU	NDSU.827.1.2.17	827	827	0	NA	NA	NA	NA	NA	NA	NA	NA	NA	NA	NA	NA	NA	NA	NA	NA	NA	NA	NA	NA	NA	North Dakota State University	Fargo	ND	46.8978
NDSU.827.2.3.6	NDSU	827	827	0.59597	0.40403	Alaska	61.73377	-148.69745	185.2	2	3	6	0	17.6784	NA	NA	NA	5.8	-41	NDSU	NDSU.827.2.3.6	827	827	0	NA	NA	NA	NA	NA	NA	NA	NA	NA	NA	NA	NA	NA	NA	NA	NA	NA	NA	NA	NA	NA	North Dakota State University	Fargo	ND	46.8978
NDSU.865.1.1.7	NDSU	865	865	0.99999	1e-05	Alaska	64.12973	-149.24907	263	1	1	7	0	13.4112	NA	NA	NA	7.8	178	NDSU	NDSU.865.1.1.7	865	865	0	NA	NA	NA	NA	NA	NA	NA	NA	NA	NA	NA	NA	NA	NA	NA	NA	NA	NA	NA	NA	NA	North Dakota State University	Fargo	ND	46.8978
NDSU.865.2.3.5	NDSU	865	865	0.99999	1e-05	Alaska	64.12973	-149.24907	263	2	3	5	0	4.8768	NA	NA	NA	7.8	178	NDSU	NDSU.865.2.3.5	865	865	0	NA	NA	NA	NA	NA	NA	NA	NA	NA	NA	NA	NA	NA	NA	NA	NA	NA	NA	NA	NA	NA	North Dakota State University	Fargo	ND	46.8978
NDSU.947.1.1.22	NDSU	947	947	NA	NA	Chilcotin	55.46634	-116.95019	595.3	1	1	22	1	16.764	NA	NA	0	3.4	70	NDSU	NDSU.947.1.1.22	947	947	1	46	31.5	NA	NA	NA	NA	NA	NA	NA	NA	NA	NA	NA	NA	NA	NA	NA	NA	NA	-0.378653850657508	NA	North Dakota State University	Fargo	ND	46.8978
NDSU.947.2.3.21	NDSU	947	947	NA	NA	Chilcotin	55.46634	-116.95019	595.3	2	3	21	0	10.3632	NA	NA	NA	3.4	70	NDSU	NDSU.947.2.3.21	947	947	0	NA	NA	NA	NA	NA	NA	NA	NA	NA	NA	NA	NA	NA	NA	NA	NA	NA	NA	NA	NA	NA	North Dakota State University	Fargo	ND	46.8978
NDSU.972.1.2.1	NDSU	972	MHCE03	0.471189	0.528811	Crowsnest	49.64656	-110.38362	1210.3	1	2	1	0	17.6784	NA	NA	NA	1.3	144	NDSU	NDSU.972.1.2.1	972	MHCE03	0	NA	NA	NA	NA	NA	NA	NA	NA	NA	NA	NA	NA	NA	NA	NA	NA	NA	NA	NA	NA	NA	North Dakota State University	Fargo	ND	46.8978
NDSU.972.2.4.23	NDSU	972	MHCE03	0.471189	0.528811	Crowsnest	49.64656	-110.38362	1210.3	2	4	23	0	17.6784	NA	NA	NA	1.3	144	NDSU	NDSU.972.2.4.23	972	MHCE03	0	NA	NA	NA	NA	NA	NA	NA	NA	NA	NA	NA	NA	NA	NA	NA	NA	NA	NA	NA	NA	NA	North Dakota State University	Fargo	ND	46.8978
NDSU.973.1.1.19	NDSU	973	MHCE07	0.913359	0.086641	Crowsnest	49.65783	-110.2608	1280.1	1	1	19	1	15.8496	17.78	1.9304	0	1.9	119	NDSU	NDSU.973.1.1.19	973	MHCE07	0	17.5	NA	NA	NA	NA	NA	NA	NA	NA	NA	NA	NA	NA	NA	NA	NA	NA	NA	0.114929966673977	NA	NA	North Dakota State University	Fargo	ND	46.8978
NDSU.973.2.4.14	NDSU	973	MHCE07	0.913359	0.086641	Crowsnest	49.65783	-110.2608	1280.1	2	4	14	1	15.24	15.24	0	1	1.9	119	NDSU	NDSU.973.2.4.14	973	MHCE07	0	17	NA	NA	NA	NA	NA	NA	NA	NA	NA	NA	NA	NA	NA	NA	NA	NA	NA	0	NA	NA	North Dakota State University	Fargo	ND	46.8978
NWMO.206.1.14.2	NWMO	206	206	0.428876	0.571124	Chilcotin	51.8986129	-124.4247207	1064.2	1	14	2	1	17.78	20.96	3.18	NA	8.5	487	NWMO	NWMO.206.1.14.2	206	206	1	NA	68.58	NA	NA	NA	NA	NA	NA	NA	NA	NA	NA	NA	NA	NA	NA	NA	NA	0.164541629367083	NA	NA	Missouri Arboretum	Maryville	MO	40.277742
NWMO.206.2.15.2	NWMO	206	206	0.428876	0.571124	Chilcotin	51.8986129	-124.4247207	1064.2	2	15	2	1	17.78	21.59	3.81	NA	8.5	487	NWMO	NWMO.206.2.15.2	206	206	1	NA	133	NA	NA	NA	NA	NA	NA	NA	NA	NA	NA	NA	NA	NA	NA	NA	NA	0.194156014440957	NA	NA	Missouri Arboretum	Maryville	MO	40.277742
NWMO.210.1.8.1	NWMO	210	210	0.091567	0.908433	Chilcotin	52.10229	-123.41047	744.4	1	8	1	1	16.51	91.44	74.93	NA	7	591	NWMO	NWMO.210.1.8.1	210	210	1	NA	139.07	NA	NA	NA	NA	NA	NA	NA	NA	NA	NA	NA	NA	NA	NA	NA	NA	1.71171676155452	NA	NA	Missouri Arboretum	Maryville	MO	40.277742
NWMO.210.2.26.2	NWMO	210	210	0.091567	0.908433	Chilcotin	52.10229	-123.41047	744.4	2	26	2	1	10.16	NA	NA	NA	7	591	NWMO	NWMO.210.2.26.2	210	210	1	NA	90	NA	NA	NA	NA	NA	NA	NA	NA	NA	NA	NA	NA	NA	NA	NA	NA	NA	NA	NA	Missouri Arboretum	Maryville	MO	40.277742
NWMO.218.1.12.2	NWMO	218	218	0.135628	0.864372	Chilcotin	51.989515	-122.277328	380.9	1	12	2	1	20.32	81.28	60.96	NA	5.2	592	NWMO	NWMO.218.1.12.2	218	218	1	NA	158.12	NA	NA	NA	NA	NA	NA	NA	NA	NA	NA	NA	NA	NA	NA	NA	NA	1.38629436111989	NA	NA	Missouri Arboretum	Maryville	MO	40.277742
NWMO.218.2.22.2	NWMO	218	218	0.135628	0.864372	Chilcotin	51.989515	-122.277328	380.9	2	22	2	0	20.32	NA	NA	NA	5.2	592	NWMO	NWMO.218.2.22.2	218	218	0	NA	NA	NA	NA	NA	NA	NA	NA	NA	NA	NA	NA	NA	NA	NA	NA	NA	NA	NA	NA	NA	Missouri Arboretum	Maryville	MO	40.277742
NWMO.233.1.14.1	NWMO	233	233	0.034199	0.965801	Chilcotin	53.283906	-122.492829	676.8	1	14	1	1	20.32	55.88	35.56	NA	6.9	306	NWMO	NWMO.233.1.14.1	233	233	1	NA	78.11	NA	NA	NA	NA	NA	NA	NA	NA	NA	NA	NA	NA	NA	NA	NA	NA	1.01160091167848	NA	NA	Missouri Arboretum	Maryville	MO	40.277742
NWMO.233.2.18.2	NWMO	233	233	0.034199	0.965801	Chilcotin	53.283906	-122.492829	676.8	2	18	2	0	19.05	NA	NA	NA	6.9	306	NWMO	NWMO.233.2.18.2	233	233	0	NA	NA	NA	NA	NA	NA	NA	NA	NA	NA	NA	NA	NA	NA	NA	NA	NA	NA	NA	NA	NA	Missouri Arboretum	Maryville	MO	40.277742
NWMO.255.1.5.1	NWMO	255	255	0.285118	0.714882	Chilcotin	55.452429	-122.745146	815.8	1	5	1	0	6.35	NA	NA	NA	9.6	-243	NWMO	NWMO.255.1.5.1	255	255	0	NA	NA	NA	NA	NA	NA	NA	NA	NA	NA	NA	NA	NA	NA	NA	NA	NA	NA	NA	NA	NA	Missouri Arboretum	Maryville	MO	40.277742
NWMO.255.2.5.1	NWMO	255	255	0.285118	0.714882	Chilcotin	55.452429	-122.745146	815.8	2	5	1	1	11.43	15.24	3.81	NA	9.6	-243	NWMO	NWMO.255.2.5.1	255	255	1	NA	76.2	NA	NA	NA	NA	NA	NA	NA	NA	NA	NA	NA	NA	NA	NA	NA	NA	0.287682072451781	NA	NA	Missouri Arboretum	Maryville	MO	40.277742
NWMO.258.1.11.2	NWMO	258	258	0.948246	0.051754	Chilcotin	55.617417	-121.834583	596.2	1	11	2	1	15.24	19.05	3.81	NA	8.4	399	NWMO	NWMO.258.1.11.2	258	258	1	NA	35.56	NA	NA	NA	NA	NA	NA	NA	NA	NA	NA	NA	NA	NA	NA	NA	NA	0.22314355131421	NA	NA	Missouri Arboretum	Maryville	MO	40.277742
NWMO.258.2.4.1	NWMO	258	258	0.948246	0.051754	Chilcotin	55.617417	-121.834583	596.2	2	4	1	1	16.51	NA	NA	NA	8.4	399	NWMO	NWMO.258.2.4.1	258	258	1	NA	25.5	NA	NA	NA	NA	NA	NA	NA	NA	NA	NA	NA	NA	NA	NA	NA	NA	NA	NA	NA	Missouri Arboretum	Maryville	MO	40.277742
NWMO.307.1.2.2	NWMO	307	307	1e-05	0.99999	Crowsnest	49.111034	-120.846366	1333.2	1	2	2	0	16.51	NA	NA	NA	7.9	-79	NWMO	NWMO.307.1.2.2	307	307	0	NA	NA	NA	NA	NA	NA	NA	NA	NA	NA	NA	NA	NA	NA	NA	NA	NA	NA	NA	NA	NA	Missouri Arboretum	Maryville	MO	40.277742
NWMO.307.2.27.2	NWMO	307	307	1e-05	0.99999	Crowsnest	49.111034	-120.846366	1333.2	2	27	2	0	15.24	NA	NA	NA	7.9	-79	NWMO	NWMO.307.2.27.2	307	307	0	NA	NA	NA	NA	NA	NA	NA	NA	NA	NA	NA	NA	NA	NA	NA	NA	NA	NA	NA	NA	NA	Missouri Arboretum	Maryville	MO	40.277742
NWMO.311.1.30.2	NWMO	311	311	1e-05	0.99999	Crowsnest	49.454762	-120.375224	594.4	1	30	2	0	20.32	NA	NA	NA	4.5	543	NWMO	NWMO.311.1.30.2	311	311	0	NA	NA	NA	NA	NA	NA	NA	NA	NA	NA	NA	NA	NA	NA	NA	NA	NA	NA	NA	NA	NA	Missouri Arboretum	Maryville	MO	40.277742
NWMO.311.2.19.2	NWMO	311	311	1e-05	0.99999	Crowsnest	49.454762	-120.375224	594.4	2	19	2	1	19.05	73.66	54.61	NA	4.5	543	NWMO	NWMO.311.2.19.2	311	311	1	NA	33.02	NA	NA	NA	NA	NA	NA	NA	NA	NA	NA	NA	NA	NA	NA	NA	NA	1.35239280944421	NA	NA	Missouri Arboretum	Maryville	MO	40.277742
NWMO.317.1.26.2	NWMO	317	317	1e-05	0.99999	Crowsnest	49.056415	-118.999945	614.1	1	26	2	1	16.5	NA	NA	NA	3.9	557	NWMO	NWMO.317.1.26.2	317	317	1	NA	83.82	NA	NA	NA	NA	NA	NA	NA	NA	NA	NA	NA	NA	NA	NA	NA	NA	NA	NA	NA	Missouri Arboretum	Maryville	MO	40.277742
NWMO.317.2.2.1	NWMO	317	317	1e-05	0.99999	Crowsnest	49.056415	-118.999945	614.1	2	2	1	0	15.24	106.68	91.44	NA	3.9	557	NWMO	NWMO.317.2.2.1	317	317	0	NA	NA	NA	NA	NA	NA	NA	NA	NA	NA	NA	NA	NA	NA	NA	NA	NA	NA	1.94591014905531	NA	NA	Missouri Arboretum	Maryville	MO	40.277742
NWMO.333.1.21.2	NWMO	333	333	1e-05	0.99999	Crowsnest	49.187165	-117.368733	721.7	1	21	2	0	19.05	NA	NA	NA	4.1	115	NWMO	NWMO.333.1.21.2	333	333	0	NA	NA	NA	NA	NA	NA	NA	NA	NA	NA	NA	NA	NA	NA	NA	NA	NA	NA	NA	NA	NA	Missouri Arboretum	Maryville	MO	40.277742
NWMO.333.2.14.2	NWMO	333	333	1e-05	0.99999	Crowsnest	49.187165	-117.368733	721.7	2	14	2	0	25.4	NA	NA	NA	4.1	115	NWMO	NWMO.333.2.14.2	333	333	0	NA	NA	NA	NA	NA	NA	NA	NA	NA	NA	NA	NA	NA	NA	NA	NA	NA	NA	NA	NA	NA	Missouri Arboretum	Maryville	MO	40.277742
NWMO.334.1.20.2	NWMO	334	334	1e-05	0.99999	Crowsnest	49.19239	-117.283603	672.5	1	20	2	0	20.32	NA	NA	NA	3.7	217	NWMO	NWMO.334.1.20.2	334	334	0	NA	NA	NA	NA	NA	NA	NA	NA	NA	NA	NA	NA	NA	NA	NA	NA	NA	NA	NA	NA	NA	Missouri Arboretum	Maryville	MO	40.277742
NWMO.334.2.21.2	NWMO	334	334	1e-05	0.99999	Crowsnest	49.19239	-117.283603	672.5	2	21	2	0	17.78	NA	NA	NA	3.7	217	NWMO	NWMO.334.2.21.2	334	334	0	NA	NA	NA	NA	NA	NA	NA	NA	NA	NA	NA	NA	NA	NA	NA	NA	NA	NA	NA	NA	NA	Missouri Arboretum	Maryville	MO	40.277742
NWMO.342.1.10.2	NWMO	342	342	1e-05	0.99999	Crowsnest	49.117229	-116.531242	566.7	1	10	2	0	19.05	NA	NA	NA	3.4	338	NWMO	NWMO.342.1.10.2	342	342	0	NA	NA	NA	NA	NA	NA	NA	NA	NA	NA	NA	NA	NA	NA	NA	NA	NA	NA	NA	NA	NA	Missouri Arboretum	Maryville	MO	40.277742
NWMO.342.2.6.1	NWMO	342	342	1e-05	0.99999	Crowsnest	49.117229	-116.531242	566.7	2	6	1	0	11.43	NA	NA	NA	3.4	338	NWMO	NWMO.342.2.6.1	342	342	0	NA	NA	NA	NA	NA	NA	NA	NA	NA	NA	NA	NA	NA	NA	NA	NA	NA	NA	NA	NA	NA	Missouri Arboretum	Maryville	MO	40.277742
NWMO.353.1.25.2	NWMO	353	353	1e-05	0.99999	Crowsnest	49.206225	-115.978614	916.7	1	25	2	0	16.5	NA	NA	NA	5.6	284	NWMO	NWMO.353.1.25.2	353	353	0	NA	NA	NA	NA	NA	NA	NA	NA	NA	NA	NA	NA	NA	NA	NA	NA	NA	NA	NA	NA	NA	Missouri Arboretum	Maryville	MO	40.277742
NWMO.353.2.14.1	NWMO	353	353	1e-05	0.99999	Crowsnest	49.206225	-115.978614	916.7	2	14	1	1	19.05	44.45	25.4	NA	5.6	284	NWMO	NWMO.353.2.14.1	353	353	1	NA	41.91	NA	NA	NA	NA	NA	NA	NA	NA	NA	NA	NA	NA	NA	NA	NA	NA	0.847297860387204	NA	NA	Missouri Arboretum	Maryville	MO	40.277742
NWMO.364.1.19.2	NWMO	364	364	0.048982	0.951018	Crowsnest	49.29594	-115.107656	935.4	1	19	2	1	15.24	22.86	7.62	NA	6	335	NWMO	NWMO.364.1.19.2	364	364	0	NA	NA	NA	NA	NA	NA	NA	NA	NA	NA	NA	NA	NA	NA	NA	NA	NA	NA	0.405465108108164	NA	NA	Missouri Arboretum	Maryville	MO	40.277742
NWMO.364.2.7.1	NWMO	364	364	0.048982	0.951018	Crowsnest	49.29594	-115.107656	935.4	2	7	1	0	20.32	NA	NA	NA	6	335	NWMO	NWMO.364.2.7.1	364	364	0	NA	NA	NA	NA	NA	NA	NA	NA	NA	NA	NA	NA	NA	NA	NA	NA	NA	NA	NA	NA	NA	Missouri Arboretum	Maryville	MO	40.277742
NWMO.374.1.24.2	NWMO	374	374	0.064524	0.935476	Crowsnest	49.700658	-114.827499	NA	1	24	2	1	21.6	NA	NA	NA	8.3	327	NWMO	NWMO.374.1.24.2	374	374	1	NA	182.88	NA	NA	NA	NA	NA	NA	NA	NA	NA	NA	NA	NA	NA	NA	NA	NA	NA	NA	NA	Missouri Arboretum	Maryville	MO	40.277742
NWMO.374.2.2.2	NWMO	374	374	0.064524	0.935476	Crowsnest	49.700658	-114.827499	NA	2	2	2	1	24.13	41.91	17.78	NA	8.3	327	NWMO	NWMO.374.2.2.2	374	374	1	NA	86.36	NA	NA	NA	NA	NA	NA	NA	NA	NA	NA	NA	NA	NA	NA	NA	NA	0.55206858230004	NA	NA	Missouri Arboretum	Maryville	MO	40.277742
NWMO.380.1.1.2	NWMO	380	380	0.18203	0.81797	Crowsnest	49.631144	-114.498086	1316.7	1	1	2	1	12.7	81.28	68.58	NA	8.4	380	NWMO	NWMO.380.1.1.2	380	380	1	NA	121.92	NA	NA	NA	NA	NA	NA	NA	NA	NA	NA	NA	NA	NA	NA	NA	NA	1.85629799036563	NA	NA	Missouri Arboretum	Maryville	MO	40.277742
NWMO.380.2.29.2	NWMO	380	380	0.18203	0.81797	Crowsnest	49.631144	-114.498086	1316.7	2	29	2	1	15.24	NA	NA	NA	8.4	380	NWMO	NWMO.380.2.29.2	380	380	1	NA	22.86	NA	NA	NA	NA	NA	NA	NA	NA	NA	NA	NA	NA	NA	NA	NA	NA	NA	NA	NA	Missouri Arboretum	Maryville	MO	40.277742
NWMO.381.1.29.2	NWMO	381	381	0.054308	0.945692	Crowsnest	49.634062	-114.49098	NA	1	29	2	0	2.54	NA	NA	NA	8.5	383	NWMO	NWMO.381.1.29.2	381	381	0	NA	NA	NA	NA	NA	NA	NA	NA	NA	NA	NA	NA	NA	NA	NA	NA	NA	NA	NA	NA	NA	Missouri Arboretum	Maryville	MO	40.277742
NWMO.381.2.12.2	NWMO	381	381	0.054308	0.945692	Crowsnest	49.634062	-114.49098	NA	2	12	2	1	19.05	68.58	49.53	NA	8.5	383	NWMO	NWMO.381.2.12.2	381	381	1	NA	50.8	NA	NA	NA	NA	NA	NA	NA	NA	NA	NA	NA	NA	NA	NA	NA	NA	1.28093384546206	NA	NA	Missouri Arboretum	Maryville	MO	40.277742
NWMO.393.1.2.1	NWMO	393	393	NA	NA	Crowsnest	49.79161	-113.122045	890	1	2	1	0	6.35	NA	NA	NA	5.8	508	NWMO	NWMO.393.1.2.1	393	393	0	NA	NA	NA	NA	NA	NA	NA	NA	NA	NA	NA	NA	NA	NA	NA	NA	NA	NA	NA	NA	NA	Missouri Arboretum	Maryville	MO	40.277742
NWMO.393.2.11.2	NWMO	393	393	NA	NA	Crowsnest	49.79161	-113.122045	890	2	11	2	1	17.78	36.83	19.05	NA	5.8	508	NWMO	NWMO.393.2.11.2	393	393	1	NA	86.36	NA	NA	NA	NA	NA	NA	NA	NA	NA	NA	NA	NA	NA	NA	NA	NA	0.728238500371215	NA	NA	Missouri Arboretum	Maryville	MO	40.277742
NWMO.405.1.22.2	NWMO	405	405	0.665318	0.334682	Cassiar	60.0516	-128.909711	640	1	22	2	1	12.7	NA	NA	NA	13.5	504	NWMO	NWMO.405.1.22.2	405	405	0	NA	NA	NA	NA	NA	NA	NA	NA	NA	NA	NA	NA	NA	NA	NA	NA	NA	NA	NA	NA	NA	Missouri Arboretum	Maryville	MO	40.277742
NWMO.405.2.17.2	NWMO	405	405	0.665318	0.334682	Cassiar	60.0516	-128.909711	640	2	17	2	1	15.24	NA	NA	NA	13.5	504	NWMO	NWMO.405.2.17.2	405	405	1	NA	44.45	NA	NA	NA	NA	NA	NA	NA	NA	NA	NA	NA	NA	NA	NA	NA	NA	NA	NA	NA	Missouri Arboretum	Maryville	MO	40.277742
NWMO.411.1.28.2	NWMO	411	411	0.706952	0.293048	Cassiar	59.670695	-129.161659	705.4	1	28	2	1	6.25	38.1	31.85	NA	12.5	464	NWMO	NWMO.411.1.28.2	411	411	1	NA	127	NA	NA	NA	NA	NA	NA	NA	NA	NA	NA	NA	NA	NA	NA	NA	NA	1.80763281838435	NA	NA	Missouri Arboretum	Maryville	MO	40.277742
NWMO.411.2.5.2	NWMO	411	411	0.706952	0.293048	Cassiar	59.670695	-129.161659	705.4	2	5	2	1	17.78	NA	NA	NA	12.5	464	NWMO	NWMO.411.2.5.2	411	411	0	NA	NA	NA	NA	NA	NA	NA	NA	NA	NA	NA	NA	NA	NA	NA	NA	NA	NA	NA	NA	NA	Missouri Arboretum	Maryville	MO	40.277742
NWMO.416.1.7.2	NWMO	416	416	0.684579	0.315421	Cassiar	59.328977	-129.223796	772.2	1	7	2	1	15.24	15.24	0	NA	11.8	468	NWMO	NWMO.416.1.7.2	416	416	0	NA	NA	NA	NA	NA	NA	NA	NA	NA	NA	NA	NA	NA	NA	NA	NA	NA	NA	0	NA	NA	Missouri Arboretum	Maryville	MO	40.277742
NWMO.416.2.13.1	NWMO	416	416	0.684579	0.315421	Cassiar	59.328977	-129.223796	772.2	2	13	1	1	15.24	17.78	2.54	NA	11.8	468	NWMO	NWMO.416.2.13.1	416	416	1	NA	76	NA	NA	NA	NA	NA	NA	NA	NA	NA	NA	NA	NA	NA	NA	NA	NA	0.154150679827258	NA	NA	Missouri Arboretum	Maryville	MO	40.277742
NWMO.419.1.10.1	NWMO	419	419	0.675633	0.324367	Cassiar	59.126286	-129.824136	809.4	1	10	1	1	13.97	29.21	15.24	NA	12.1	434	NWMO	NWMO.419.1.10.1	419	419	1	NA	48.26	NA	NA	NA	NA	NA	NA	NA	NA	NA	NA	NA	NA	NA	NA	NA	NA	0.737598943130779	NA	NA	Missouri Arboretum	Maryville	MO	40.277742
NWMO.419.2.6.2	NWMO	419	419	0.675633	0.324367	Cassiar	59.126286	-129.824136	809.4	2	6	2	1	15.24	22.23	6.99	NA	12.1	434	NWMO	NWMO.419.2.6.2	419	419	1	NA	48.26	NA	NA	NA	NA	NA	NA	NA	NA	NA	NA	NA	NA	NA	NA	NA	NA	0.377519177717605	NA	NA	Missouri Arboretum	Maryville	MO	40.277742
NWMO.423.1.15.2	NWMO	423	423	0.566114	0.433886	Cassiar	58.875079	-130.039692	769.4	1	15	2	1	10.16	NA	NA	NA	11.8	451	NWMO	NWMO.423.1.15.2	423	423	0	NA	NA	NA	NA	NA	NA	NA	NA	NA	NA	NA	NA	NA	NA	NA	NA	NA	NA	NA	NA	NA	Missouri Arboretum	Maryville	MO	40.277742
NWMO.423.2.24.2	NWMO	423	423	0.566114	0.433886	Cassiar	58.875079	-130.039692	769.4	2	24	2	1	6.35	NA	NA	NA	11.8	451	NWMO	NWMO.423.2.24.2	423	423	1	NA	50.8	NA	NA	NA	NA	NA	NA	NA	NA	NA	NA	NA	NA	NA	NA	NA	NA	NA	NA	NA	Missouri Arboretum	Maryville	MO	40.277742
NWMO.427.1.7.1	NWMO	427	427	0.494741	0.505259	Cassiar	58.405924	-129.955389	832	1	7	1	1	17.78	20.32	2.54	NA	11.7	448	NWMO	NWMO.427.1.7.1	427	427	1	NA	71.12	NA	NA	NA	NA	NA	NA	NA	NA	NA	NA	NA	NA	NA	NA	NA	NA	0.133531392624522	NA	NA	Missouri Arboretum	Maryville	MO	40.277742
NWMO.427.2.13.2	NWMO	427	427	0.494741	0.505259	Cassiar	58.405924	-129.955389	832	2	13	2	1	17.78	NA	NA	NA	11.7	448	NWMO	NWMO.427.2.13.2	427	427	1	NA	133.35	NA	NA	NA	NA	NA	NA	NA	NA	NA	NA	NA	NA	NA	NA	NA	NA	NA	NA	NA	Missouri Arboretum	Maryville	MO	40.277742
NWMO.432.1.3.1	NWMO	432	432	0.642983	0.357017	Cassiar	58.013137	-130.00476	924.9	1	3	1	1	12.7	35.56	22.86	NA	11	460	NWMO	NWMO.432.1.3.1	432	432	1	NA	55.88	NA	NA	NA	NA	NA	NA	NA	NA	NA	NA	NA	NA	NA	NA	NA	NA	1.02961941718116	NA	NA	Missouri Arboretum	Maryville	MO	40.277742
NWMO.432.2.23.2	NWMO	432	432	0.642983	0.357017	Cassiar	58.013137	-130.00476	924.9	2	23	2	1	15.24	10.16	NA	NA	11	460	NWMO	NWMO.432.2.23.2	432	432	1	NA	73.66	NA	NA	NA	NA	NA	NA	NA	NA	NA	NA	NA	NA	NA	NA	NA	NA	-0.405465108108164	NA	NA	Missouri Arboretum	Maryville	MO	40.277742
NWMO.437.1.8.2	NWMO	437	437	0.066798	0.933202	Cassiar	57.256976	-130.248231	703.1	1	8	2	0	17.78	NA	NA	NA	9.9	226	NWMO	NWMO.437.1.8.2	437	437	0	NA	NA	NA	NA	NA	NA	NA	NA	NA	NA	NA	NA	NA	NA	NA	NA	NA	NA	NA	NA	NA	Missouri Arboretum	Maryville	MO	40.277742
NWMO.437.2.1.2	NWMO	437	437	0.066798	0.933202	Cassiar	57.256976	-130.248231	703.1	2	1	2	1	19.05	NA	NA	NA	9.9	226	NWMO	NWMO.437.2.1.2	437	437	0	NA	NA	NA	NA	NA	NA	NA	NA	NA	NA	NA	NA	NA	NA	NA	NA	NA	NA	NA	NA	NA	Missouri Arboretum	Maryville	MO	40.277742
NWMO.443.1.6.2	NWMO	443	443	0.042536	0.957464	Cassiar	56.625448	-129.677487	519.1	1	6	2	1	19.05	29.21	10.16	NA	8.6	-8	NWMO	NWMO.443.1.6.2	443	443	1	NA	38.1	NA	NA	NA	NA	NA	NA	NA	NA	NA	NA	NA	NA	NA	NA	NA	NA	0.42744401482694	NA	NA	Missouri Arboretum	Maryville	MO	40.277742
NWMO.443.2.20.2	NWMO	443	443	0.042536	0.957464	Cassiar	56.625448	-129.677487	519.1	2	20	2	0	6.35	NA	NA	NA	8.6	-8	NWMO	NWMO.443.2.20.2	443	443	0	NA	NA	NA	NA	NA	NA	NA	NA	NA	NA	NA	NA	NA	NA	NA	NA	NA	NA	NA	NA	NA	Missouri Arboretum	Maryville	MO	40.277742
NWMO.453.1.9.1	NWMO	453	453	1e-05	0.99999	Cassiar	56.209344	-129.33631	580.7	1	9	1	1	16.51	88.9	72.39	NA	8.1	-28	NWMO	NWMO.453.1.9.1	453	453	1	NA	160	NA	NA	NA	NA	NA	NA	NA	NA	NA	NA	NA	NA	NA	NA	NA	NA	1.68354588458782	NA	NA	Missouri Arboretum	Maryville	MO	40.277742
NWMO.453.2.8.2	NWMO	453	453	1e-05	0.99999	Cassiar	56.209344	-129.33631	580.7	2	8	2	0	20.32	NA	NA	NA	8.1	-28	NWMO	NWMO.453.2.8.2	453	453	0	NA	NA	NA	NA	NA	NA	NA	NA	NA	NA	NA	NA	NA	NA	NA	NA	NA	NA	NA	NA	NA	Missouri Arboretum	Maryville	MO	40.277742
NWMO.463.1.6.1	NWMO	463	463	1e-05	0.99999	Cassiar	55.610017	-128.621328	336.1	1	6	1	1	6.35	35.56	29.21	NA	6.5	162	NWMO	NWMO.463.1.6.1	463	463	1	NA	96.52	NA	NA	NA	NA	NA	NA	NA	NA	NA	NA	NA	NA	NA	NA	NA	NA	1.7227665977411	NA	NA	Missouri Arboretum	Maryville	MO	40.277742
NWMO.463.2.28.2	NWMO	463	463	1e-05	0.99999	Cassiar	55.610017	-128.621328	336.1	2	28	2	1	10.16	NA	NA	NA	6.5	162	NWMO	NWMO.463.2.28.2	463	463	1	NA	53.34	NA	NA	NA	NA	NA	NA	NA	NA	NA	NA	NA	NA	NA	NA	NA	NA	NA	NA	NA	Missouri Arboretum	Maryville	MO	40.277742
NWMO.469.1.3.2	NWMO	469	469	1e-05	0.99999	Cassiar	55.324941	-128.089761	NA	1	3	2	1	17.78	60.96	43.18	NA	6.9	296	NWMO	NWMO.469.1.3.2	469	469	1	NA	116.84	NA	NA	NA	NA	NA	NA	NA	NA	NA	NA	NA	NA	NA	NA	NA	NA	1.23214368129263	NA	NA	Missouri Arboretum	Maryville	MO	40.277742
NWMO.469.2.25.2	NWMO	469	469	1e-05	0.99999	Cassiar	55.324941	-128.089761	NA	2	25	2	0	16.51	NA	NA	NA	6.9	296	NWMO	NWMO.469.2.25.2	469	469	0	NA	NA	NA	NA	NA	NA	NA	NA	NA	NA	NA	NA	NA	NA	NA	NA	NA	NA	NA	NA	NA	Missouri Arboretum	Maryville	MO	40.277742
NWMO.522.1.9.2	NWMO	522	522	0.06136	0.93864	Jasper	51.64974	-120.06664	410.6	1	9	2	1	19.05	87.63	68.58	NA	4.5	473	NWMO	NWMO.522.1.9.2	522	522	1	NA	146.05	NA	NA	NA	NA	NA	NA	NA	NA	NA	NA	NA	NA	NA	NA	NA	NA	1.52605630349505	NA	NA	Missouri Arboretum	Maryville	MO	40.277742
NWMO.522.2.18.1	NWMO	522	522	0.06136	0.93864	Jasper	51.64974	-120.06664	410.6	2	18	1	0	15.24	NA	NA	NA	4.5	473	NWMO	NWMO.522.2.18.1	522	522	0	NA	NA	NA	NA	NA	NA	NA	NA	NA	NA	NA	NA	NA	NA	NA	NA	NA	NA	NA	NA	NA	Missouri Arboretum	Maryville	MO	40.277742
NWMO.533.1.17.1	NWMO	533	533	0.233601	0.766399	Jasper	52.96674	-119.4241	765	1	17	1	1	15.24	75.57	60.33	NA	7.6	383	NWMO	NWMO.533.1.17.1	533	533	1	NA	133.35	NA	NA	NA	NA	NA	NA	NA	NA	NA	NA	NA	NA	NA	NA	NA	NA	1.60113582877413	NA	NA	Missouri Arboretum	Maryville	MO	40.277742
NWMO.533.2.3.2	NWMO	533	533	0.233601	0.766399	Jasper	52.96674	-119.4241	765	2	3	2	1	16.51	61.6	45.09	NA	7.6	383	NWMO	NWMO.533.2.3.2	533	533	1	NA	93.98	NA	NA	NA	NA	NA	NA	NA	NA	NA	NA	NA	NA	NA	NA	NA	NA	1.31669561260744	NA	NA	Missouri Arboretum	Maryville	MO	40.277742
NWMO.543.1.13.2	NWMO	543	543	0.368607	0.631393	Jasper	52.86716	-118.25172	1100.3	1	13	2	1	17.78	31.12	13.34	NA	10.2	567	NWMO	NWMO.543.1.13.2	543	543	1	NA	66	NA	NA	NA	NA	NA	NA	NA	NA	NA	NA	NA	NA	NA	NA	NA	NA	0.559776469224432	NA	NA	Missouri Arboretum	Maryville	MO	40.277742
NWMO.543.2.11.1	NWMO	543	543	0.368607	0.631393	Jasper	52.86716	-118.25172	1100.3	2	11	1	1	13.97	26.04	12.07	NA	10.2	567	NWMO	NWMO.543.2.11.1	543	543	1	NA	104	NA	NA	NA	NA	NA	NA	NA	NA	NA	NA	NA	NA	NA	NA	NA	NA	0.622721644071498	NA	NA	Missouri Arboretum	Maryville	MO	40.277742
NWMO.545.1.27.2	NWMO	545	545	0.219307	0.780693	Jasper	52.91018	-118.0593	1041	1	27	2	1	5.1	38.74	33.64	NA	8.4	556	NWMO	NWMO.545.1.27.2	545	545	0	NA	NA	NA	NA	NA	NA	NA	NA	NA	NA	NA	NA	NA	NA	NA	NA	NA	NA	2.02763211824857	NA	NA	Missouri Arboretum	Maryville	MO	40.277742
NWMO.545.2.8.1	NWMO	545	545	0.219307	0.780693	Jasper	52.91018	-118.0593	1041	2	8	1	1	15.24	127	111.76	NA	8.4	556	NWMO	NWMO.545.2.8.1	545	545	1	NA	91.44	NA	NA	NA	NA	NA	NA	NA	NA	NA	NA	NA	NA	NA	NA	NA	NA	2.12026353620009	NA	NA	Missouri Arboretum	Maryville	MO	40.277742
NWMO.564.1.5.2	NWMO	564	564	0.479768	0.520232	Jasper	53.53938	-116.81319	981	1	5	2	1	12.7	35.56	22.86	NA	8.5	327	NWMO	NWMO.564.1.5.2	564	564	1	NA	60.96	NA	NA	NA	NA	NA	NA	NA	NA	NA	NA	NA	NA	NA	NA	NA	NA	1.02961941718116	NA	NA	Missouri Arboretum	Maryville	MO	40.277742
NWMO.564.2.9.1	NWMO	564	564	0.479768	0.520232	Jasper	53.53938	-116.81319	981	2	9	1	0	15.24	NA	NA	NA	8.5	327	NWMO	NWMO.564.2.9.1	564	564	0	NA	NA	NA	NA	NA	NA	NA	NA	NA	NA	NA	NA	NA	NA	NA	NA	NA	NA	NA	NA	NA	Missouri Arboretum	Maryville	MO	40.277742
NWMO.567.1.16.2	NWMO	567	567	0.907878	0.092122	Jasper	53.56961	-116.65286	945	1	16	2	1	10.16	NA	NA	NA	8.6	336	NWMO	NWMO.567.1.16.2	567	567	0	NA	NA	NA	NA	NA	NA	NA	NA	NA	NA	NA	NA	NA	NA	NA	NA	NA	NA	NA	NA	NA	Missouri Arboretum	Maryville	MO	40.277742
NWMO.567.2.16.1	NWMO	567	567	0.907878	0.092122	Jasper	53.56961	-116.65286	945	2	16	1	1	7.62	NA	NA	NA	8.6	336	NWMO	NWMO.567.2.16.1	567	567	1	NA	22.86	NA	NA	NA	NA	NA	NA	NA	NA	NA	NA	NA	NA	NA	NA	NA	NA	NA	NA	NA	Missouri Arboretum	Maryville	MO	40.277742
NWMO.572.1.17.2	NWMO	572	572	0.99999	1e-05	Jasper	53.57516	-116.22867	890.1	1	17	2	1	15.24	NA	NA	NA	8.5	346	NWMO	NWMO.572.1.17.2	572	572	0	NA	NA	NA	NA	NA	NA	NA	NA	NA	NA	NA	NA	NA	NA	NA	NA	NA	NA	NA	NA	NA	Missouri Arboretum	Maryville	MO	40.277742
NWMO.572.2.10.2	NWMO	572	572	0.99999	1e-05	Jasper	53.57516	-116.22867	890.1	2	10	2	1	19.05	17.78	NA	NA	8.5	346	NWMO	NWMO.572.2.10.2	572	572	1	NA	114.3	NA	NA	NA	NA	NA	NA	NA	NA	NA	NA	NA	NA	NA	NA	NA	NA	-0.0689928714869512	NA	NA	Missouri Arboretum	Maryville	MO	40.277742
NWMO.588.1.13.1	NWMO	588	588	0.81486	0.18514	Jasper	53.57018	-114.02125	703	1	13	1	1	16.51	30.48	13.97	NA	8.6	380	NWMO	NWMO.588.1.13.1	588	588	1	NA	72.39	NA	NA	NA	NA	NA	NA	NA	NA	NA	NA	NA	NA	NA	NA	NA	NA	0.613104472886409	NA	NA	Missouri Arboretum	Maryville	MO	40.277742
NWMO.588.2.4.2	NWMO	588	588	0.81486	0.18514	Jasper	53.57018	-114.02125	703	2	4	2	1	13.97	20.32	6.35	NA	8.6	380	NWMO	NWMO.588.2.4.2	588	588	1	NA	53.34	NA	NA	NA	NA	NA	NA	NA	NA	NA	NA	NA	NA	NA	NA	NA	NA	0.37469344944141	NA	NA	Missouri Arboretum	Maryville	MO	40.277742
NWMO.590.1.11.1	NWMO	590	590	NA	NA	Jasper	53.57027	-113.83358	657	1	11	1	1	11.43	13.43	2	NA	8.6	408	NWMO	NWMO.590.1.11.1	590	590	0	NA	NA	NA	NA	NA	NA	NA	NA	NA	NA	NA	NA	NA	NA	NA	NA	NA	NA	0.161249532728427	NA	NA	Missouri Arboretum	Maryville	MO	40.277742
NWMO.590.2.10.1	NWMO	590	590	NA	NA	Jasper	53.57027	-113.83358	657	2	10	1	1	15.24	NA	NA	NA	8.6	408	NWMO	NWMO.590.2.10.1	590	590	1	NA	177.8	NA	NA	NA	NA	NA	NA	NA	NA	NA	NA	NA	NA	NA	NA	NA	NA	NA	NA	NA	Missouri Arboretum	Maryville	MO	40.277742
NWMO.601.1.1.1	NWMO	601	601	0.254499	0.745501	Chilcotin	54.917507	-122.9415	702	1	1	1	1	15.24	26.67	11.43	NA	8.9	157	NWMO	NWMO.601.1.1.1	601	601	1	NA	69.22	NA	NA	NA	NA	NA	NA	NA	NA	NA	NA	NA	NA	NA	NA	NA	NA	0.559615787935423	NA	NA	Missouri Arboretum	Maryville	MO	40.277742
NWMO.601.2.15.1	NWMO	601	601	0.254499	0.745501	Chilcotin	54.917507	-122.9415	702	2	15	1	1	12.7	NA	NA	NA	8.9	157	NWMO	NWMO.601.2.15.1	601	601	1	NA	35.56	NA	NA	NA	NA	NA	NA	NA	NA	NA	NA	NA	NA	NA	NA	NA	NA	NA	NA	NA	Missouri Arboretum	Maryville	MO	40.277742
NWMO.808.1.12.1	NWMO	808	808	0.301814	0.698186	Alaska	60.8249	-149.12595	123.4	1	12	1	1	20.32	22.86	2.54	NA	8.5	-367	NWMO	NWMO.808.1.12.1	808	808	1	NA	40.64	NA	NA	NA	NA	NA	NA	NA	NA	NA	NA	NA	NA	NA	NA	NA	NA	0.117783035656383	NA	NA	Missouri Arboretum	Maryville	MO	40.277742
NWMO.808.2.9.2	NWMO	808	808	0.301814	0.698186	Alaska	60.8249	-149.12595	123.4	2	9	2	1	16.51	45.09	28.58	NA	8.5	-367	NWMO	NWMO.808.2.9.2	808	808	1	NA	48.9	NA	NA	NA	NA	NA	NA	NA	NA	NA	NA	NA	NA	NA	NA	NA	NA	1.00469423450096	NA	NA	Missouri Arboretum	Maryville	MO	40.277742
NWMO.821.1.15.1	NWMO	821	821	0.676125	0.323875	Alaska	60.66487	-149.48013	384.5	1	15	1	0	10.16	NA	NA	NA	9.3	-69	NWMO	NWMO.821.1.15.1	821	821	0	NA	NA	NA	NA	NA	NA	NA	NA	NA	NA	NA	NA	NA	NA	NA	NA	NA	NA	NA	NA	NA	Missouri Arboretum	Maryville	MO	40.277742
NWMO.821.2.12.1	NWMO	821	821	0.676125	0.323875	Alaska	60.66487	-149.48013	384.5	2	12	1	0	13.97	NA	NA	NA	9.3	-69	NWMO	NWMO.821.2.12.1	821	821	0	NA	NA	NA	NA	NA	NA	NA	NA	NA	NA	NA	NA	NA	NA	NA	NA	NA	NA	NA	NA	NA	Missouri Arboretum	Maryville	MO	40.277742
NWMO.827.1.23.2	NWMO	827	827	0.59597	0.40403	Alaska	61.73377	-148.69745	185.2	1	23	2	1	12.7	NA	NA	NA	11.7	325	NWMO	NWMO.827.1.23.2	827	827	0	NA	NA	NA	NA	NA	NA	NA	NA	NA	NA	NA	NA	NA	NA	NA	NA	NA	NA	NA	NA	NA	Missouri Arboretum	Maryville	MO	40.277742
NWMO.827.2.7.2	NWMO	827	827	0.59597	0.40403	Alaska	61.73377	-148.69745	185.2	2	7	2	0	15.24	NA	NA	NA	11.7	325	NWMO	NWMO.827.2.7.2	827	827	0	NA	NA	NA	NA	NA	NA	NA	NA	NA	NA	NA	NA	NA	NA	NA	NA	NA	NA	NA	NA	NA	Missouri Arboretum	Maryville	MO	40.277742
NWMO.865.1.4.1	NWMO	865	865	0.99999	1e-05	Alaska	64.12973	-149.24907	263	1	4	1	1	11.43	NA	NA	NA	13.7	544	NWMO	NWMO.865.1.4.1	865	865	0	NA	NA	NA	NA	NA	NA	NA	NA	NA	NA	NA	NA	NA	NA	NA	NA	NA	NA	NA	NA	NA	Missouri Arboretum	Maryville	MO	40.277742
NWMO.865.2.1.1	NWMO	865	865	0.99999	1e-05	Alaska	64.12973	-149.24907	263	2	1	1	1	15.24	NA	NA	NA	13.7	544	NWMO	NWMO.865.2.1.1	865	865	1	NA	86.36	NA	NA	NA	NA	NA	NA	NA	NA	NA	NA	NA	NA	NA	NA	NA	NA	NA	NA	NA	Missouri Arboretum	Maryville	MO	40.277742
NWMO.947.1.16.1	NWMO	947	947	NA	NA	Chilcotin	55.46634	-116.95019	595.3	1	16	1	0	21.59	NA	NA	NA	9.3	436	NWMO	NWMO.947.1.16.1	947	947	0	NA	NA	NA	NA	NA	NA	NA	NA	NA	NA	NA	NA	NA	NA	NA	NA	NA	NA	NA	NA	NA	Missouri Arboretum	Maryville	MO	40.277742
NWMO.947.2.17.1	NWMO	947	947	NA	NA	Chilcotin	55.46634	-116.95019	595.3	2	17	1	1	20.32	NA	NA	NA	9.3	436	NWMO	NWMO.947.2.17.1	947	947	0	NA	NA	NA	NA	NA	NA	NA	NA	NA	NA	NA	NA	NA	NA	NA	NA	NA	NA	NA	NA	NA	Missouri Arboretum	Maryville	MO	40.277742
NWMO.972.1.18.2	NWMO	972	MHCE03	0.471189	0.528811	Crowsnest	49.64656	-110.38362	1210.3	1	18	2	1	10.16	13.97	3.81	NA	7.2	510	NWMO	NWMO.972.1.18.2	972	MHCE03	0	NA	NA	NA	NA	NA	NA	NA	NA	NA	NA	NA	NA	NA	NA	NA	NA	NA	NA	0.318453731118534	NA	NA	Missouri Arboretum	Maryville	MO	40.277742
NWMO.972.2.16.2	NWMO	972	MHCE03	0.471189	0.528811	Crowsnest	49.64656	-110.38362	1210.3	2	16	2	1	17.78	NA	NA	NA	7.2	510	NWMO	NWMO.972.2.16.2	972	MHCE03	0	NA	NA	NA	NA	NA	NA	NA	NA	NA	NA	NA	NA	NA	NA	NA	NA	NA	NA	NA	NA	NA	Missouri Arboretum	Maryville	MO	40.277742
NWMO.973.1.4.2	NWMO	973	MHCE07	0.913359	0.086641	Crowsnest	49.65783	-110.2608	1280.1	1	4	2	1	7.62	17.78	10.16	NA	7.8	485	NWMO	NWMO.973.1.4.2	973	MHCE07	0	NA	NA	NA	NA	NA	NA	NA	NA	NA	NA	NA	NA	NA	NA	NA	NA	NA	NA	0.847297860387204	NA	NA	Missouri Arboretum	Maryville	MO	40.277742
NWMO.973.2.3.1	NWMO	973	MHCE07	0.913359	0.086641	Crowsnest	49.65783	-110.2608	1280.1	2	3	1	1	15.24	27.94	12.7	NA	7.8	485	NWMO	NWMO.973.2.3.1	973	MHCE07	1	NA	51	NA	NA	NA	NA	NA	NA	NA	NA	NA	NA	NA	NA	NA	NA	NA	NA	0.606135803570316	NA	NA	Missouri Arboretum	Maryville	MO	40.277742
OLLU.206.1.4.5	OLLU	206	206	0.428876	0.571124	Chilcotin	51.8986129	-124.4247207	1064.2	1	4	5	1	19.5	21	1.5	NA	18.3	357	NA	NA	NA	NA	NA	NA	NA	NA	NA	NA	NA	NA	NA	NA	NA	NA	NA	NA	NA	NA	NA	NA	NA	0.0741079721537221	NA	NA	Our Lady of the Lake University	San Antonio	TX	29.4264
OLLU.206.2.2.5	OLLU	206	206	0.428876	0.571124	Chilcotin	51.8986129	-124.4247207	1064.2	2	2	5	1	20.5	20	NA	NA	18.3	357	NA	NA	NA	NA	NA	NA	NA	NA	NA	NA	NA	NA	NA	NA	NA	NA	NA	NA	NA	NA	NA	NA	NA	-0.0246926125903717	NA	NA	Our Lady of the Lake University	San Antonio	TX	29.4264
OLLU.210.1.5.6	OLLU	210	210	0.091567	0.908433	Chilcotin	52.10229	-123.41047	744.4	1	5	6	0	17	17	0	NA	16.8	461	NA	NA	NA	NA	NA	NA	NA	NA	NA	NA	NA	NA	NA	NA	NA	NA	NA	NA	NA	NA	NA	NA	NA	0	NA	NA	Our Lady of the Lake University	San Antonio	TX	29.4264
OLLU.210.2.4.6	OLLU	210	210	0.091567	0.908433	Chilcotin	52.10229	-123.41047	744.4	2	4	6	0	19	NA	NA	NA	16.8	461	NA	NA	NA	NA	NA	NA	NA	NA	NA	NA	NA	NA	NA	NA	NA	NA	NA	NA	NA	NA	NA	NA	NA	NA	NA	NA	Our Lady of the Lake University	San Antonio	TX	29.4264
OLLU.218.1.2.2	OLLU	218	218	0.135628	0.864372	Chilcotin	51.989515	-122.277328	380.9	1	2	2	1	15	16.5	1.5	NA	15	462	NA	NA	NA	NA	NA	NA	NA	NA	NA	NA	NA	NA	NA	NA	NA	NA	NA	NA	NA	NA	NA	NA	NA	0.0953101798043248	NA	NA	Our Lady of the Lake University	San Antonio	TX	29.4264
OLLU.218.2.1.1	OLLU	218	218	0.135628	0.864372	Chilcotin	51.989515	-122.277328	380.9	2	1	1	1	18.5	16.5	NA	NA	15	462	NA	NA	NA	NA	NA	NA	NA	NA	NA	NA	NA	NA	NA	NA	NA	NA	NA	NA	NA	NA	NA	NA	NA	-0.114410351177744	NA	NA	Our Lady of the Lake University	San Antonio	TX	29.4264
OLLU.233.1.5.4	OLLU	233	233	0.034199	0.965801	Chilcotin	53.283906	-122.492829	676.8	1	5	4	1	22.5	26	3.5	NA	16.7	176	NA	NA	NA	NA	NA	NA	NA	NA	NA	NA	NA	NA	NA	NA	NA	NA	NA	NA	NA	NA	NA	NA	NA	0.144581228811108	NA	NA	Our Lady of the Lake University	San Antonio	TX	29.4264
OLLU.233.2.3.6	OLLU	233	233	0.034199	0.965801	Chilcotin	53.283906	-122.492829	676.8	2	3	6	1	18.5	30	11.5	NA	16.7	176	NA	NA	NA	NA	NA	NA	NA	NA	NA	NA	NA	NA	NA	NA	NA	NA	NA	NA	NA	NA	NA	NA	NA	0.483426649577877	NA	NA	Our Lady of the Lake University	San Antonio	TX	29.4264
OLLU.255.1.1.2	OLLU	255	255	0.285118	0.714882	Chilcotin	55.452429	-122.745146	815.8	1	1	2	0	21	NA	NA	NA	19.4	-373	NA	NA	NA	NA	NA	NA	NA	NA	NA	NA	NA	NA	NA	NA	NA	NA	NA	NA	NA	NA	NA	NA	NA	NA	NA	NA	Our Lady of the Lake University	San Antonio	TX	29.4264
OLLU.255.2.5.6	OLLU	255	255	0.285118	0.714882	Chilcotin	55.452429	-122.745146	815.8	2	5	6	1	22	32.5	10.5	NA	19.4	-373	NA	NA	NA	NA	NA	NA	NA	NA	NA	NA	NA	NA	NA	NA	NA	NA	NA	NA	NA	NA	NA	NA	NA	0.390197635977376	NA	NA	Our Lady of the Lake University	San Antonio	TX	29.4264
OLLU.258.1.5.7	OLLU	258	258	0.948246	0.051754	Chilcotin	55.617417	-121.834583	596.2	1	5	7	1	17	29.5	12.5	NA	18.2	269	NA	NA	NA	NA	NA	NA	NA	NA	NA	NA	NA	NA	NA	NA	NA	NA	NA	NA	NA	NA	NA	NA	NA	0.551176919289558	NA	NA	Our Lady of the Lake University	San Antonio	TX	29.4264
OLLU.258.2.3.9	OLLU	258	258	0.948246	0.051754	Chilcotin	55.617417	-121.834583	596.2	2	3	9	1	14	14	0	NA	18.2	269	NA	NA	NA	NA	NA	NA	NA	NA	NA	NA	NA	NA	NA	NA	NA	NA	NA	NA	NA	NA	NA	NA	NA	0	NA	NA	Our Lady of the Lake University	San Antonio	TX	29.4264
OLLU.307.1.5.1	OLLU	307	307	1e-05	0.99999	Crowsnest	49.111034	-120.846366	1333.2	1	5	1	0	18.5	NA	NA	NA	17.7	-209	NA	NA	NA	NA	NA	NA	NA	NA	NA	NA	NA	NA	NA	NA	NA	NA	NA	NA	NA	NA	NA	NA	NA	NA	NA	NA	Our Lady of the Lake University	San Antonio	TX	29.4264
OLLU.307.2.3.2	OLLU	307	307	1e-05	0.99999	Crowsnest	49.111034	-120.846366	1333.2	2	3	2	0	20	NA	NA	NA	17.7	-209	NA	NA	NA	NA	NA	NA	NA	NA	NA	NA	NA	NA	NA	NA	NA	NA	NA	NA	NA	NA	NA	NA	NA	NA	NA	NA	Our Lady of the Lake University	San Antonio	TX	29.4264
OLLU.311.1.1.5	OLLU	311	311	1e-05	0.99999	Crowsnest	49.454762	-120.375224	594.4	1	1	5	1	19	19	0	NA	14.3	413	NA	NA	NA	NA	NA	NA	NA	NA	NA	NA	NA	NA	NA	NA	NA	NA	NA	NA	NA	NA	NA	NA	NA	0	NA	NA	Our Lady of the Lake University	San Antonio	TX	29.4264
OLLU.311.2.3.8	OLLU	311	311	1e-05	0.99999	Crowsnest	49.454762	-120.375224	594.4	2	3	8	0	18	20	2	NA	14.3	413	NA	NA	NA	NA	NA	NA	NA	NA	NA	NA	NA	NA	NA	NA	NA	NA	NA	NA	NA	NA	NA	NA	NA	0.105360515657826	NA	NA	Our Lady of the Lake University	San Antonio	TX	29.4264
OLLU.317.1.1.9	OLLU	317	317	1e-05	0.99999	Crowsnest	49.056415	-118.999945	614.1	1	1	9	1	18.5	42	23.5	NA	13.7	427	NA	NA	NA	NA	NA	NA	NA	NA	NA	NA	NA	NA	NA	NA	NA	NA	NA	NA	NA	NA	NA	NA	NA	0.819898886199089	NA	NA	Our Lady of the Lake University	San Antonio	TX	29.4264
OLLU.317.2.2.3	OLLU	317	317	1e-05	0.99999	Crowsnest	49.056415	-118.999945	614.1	2	2	3	1	21	25	4	NA	13.7	427	NA	NA	NA	NA	NA	NA	NA	NA	NA	NA	NA	NA	NA	NA	NA	NA	NA	NA	NA	NA	NA	NA	NA	0.174353387144778	NA	NA	Our Lady of the Lake University	San Antonio	TX	29.4264
OLLU.333.1.2.10	OLLU	333	333	1e-05	0.99999	Crowsnest	49.187165	-117.368733	721.7	1	2	10	1	19	27	8	NA	13.9	-15	NA	NA	NA	NA	NA	NA	NA	NA	NA	NA	NA	NA	NA	NA	NA	NA	NA	NA	NA	NA	NA	NA	NA	0.351397886837889	NA	NA	Our Lady of the Lake University	San Antonio	TX	29.4264
OLLU.333.2.3.1	OLLU	333	333	1e-05	0.99999	Crowsnest	49.187165	-117.368733	721.7	2	3	1	1	20.5	36	15.5	NA	13.9	-15	NA	NA	NA	NA	NA	NA	NA	NA	NA	NA	NA	NA	NA	NA	NA	NA	NA	NA	NA	NA	NA	NA	NA	0.563094052311747	NA	NA	Our Lady of the Lake University	San Antonio	TX	29.4264
OLLU.334.1.3.3	OLLU	334	334	1e-05	0.99999	Crowsnest	49.19239	-117.283603	672.5	1	3	3	0	22	NA	NA	NA	13.5	87	NA	NA	NA	NA	NA	NA	NA	NA	NA	NA	NA	NA	NA	NA	NA	NA	NA	NA	NA	NA	NA	NA	NA	NA	NA	NA	Our Lady of the Lake University	San Antonio	TX	29.4264
OLLU.334.2.1.7	OLLU	334	334	1e-05	0.99999	Crowsnest	49.19239	-117.283603	672.5	2	1	7	0	19.5	NA	NA	NA	13.5	87	NA	NA	NA	NA	NA	NA	NA	NA	NA	NA	NA	NA	NA	NA	NA	NA	NA	NA	NA	NA	NA	NA	NA	NA	NA	NA	Our Lady of the Lake University	San Antonio	TX	29.4264
OLLU.342.1.3.2	OLLU	342	342	1e-05	0.99999	Crowsnest	49.117229	-116.531242	566.7	1	3	2	1	22	22.5	0.5	NA	13.2	208	NA	NA	NA	NA	NA	NA	NA	NA	NA	NA	NA	NA	NA	NA	NA	NA	NA	NA	NA	NA	NA	NA	NA	0.0224728558520582	NA	NA	Our Lady of the Lake University	San Antonio	TX	29.4264
OLLU.342.2.4.3	OLLU	342	342	1e-05	0.99999	Crowsnest	49.117229	-116.531242	566.7	2	4	3	1	17	34	17	NA	13.2	208	NA	NA	NA	NA	NA	NA	NA	NA	NA	NA	NA	NA	NA	NA	NA	NA	NA	NA	NA	NA	NA	NA	NA	0.693147180559945	NA	NA	Our Lady of the Lake University	San Antonio	TX	29.4264
OLLU.353.1.5.2	OLLU	353	353	1e-05	0.99999	Crowsnest	49.206225	-115.978614	916.7	1	5	2	1	22	16	NA	NA	15.4	154	NA	NA	NA	NA	NA	NA	NA	NA	NA	NA	NA	NA	NA	NA	NA	NA	NA	NA	NA	NA	NA	NA	NA	-0.318453731118535	NA	NA	Our Lady of the Lake University	San Antonio	TX	29.4264
OLLU.353.2.3.7	OLLU	353	353	1e-05	0.99999	Crowsnest	49.206225	-115.978614	916.7	2	3	7	0	15	NA	NA	NA	15.4	154	NA	NA	NA	NA	NA	NA	NA	NA	NA	NA	NA	NA	NA	NA	NA	NA	NA	NA	NA	NA	NA	NA	NA	NA	NA	NA	Our Lady of the Lake University	San Antonio	TX	29.4264
OLLU.364.1.1.4	OLLU	364	364	0.048982	0.951018	Crowsnest	49.29594	-115.107656	935.4	1	1	4	0	10.5	NA	NA	NA	15.8	205	NA	NA	NA	NA	NA	NA	NA	NA	NA	NA	NA	NA	NA	NA	NA	NA	NA	NA	NA	NA	NA	NA	NA	NA	NA	NA	Our Lady of the Lake University	San Antonio	TX	29.4264
OLLU.364.2.3.3	OLLU	364	364	0.048982	0.951018	Crowsnest	49.29594	-115.107656	935.4	2	3	3	1	16	23.5	7.5	NA	15.8	205	NA	NA	NA	NA	NA	NA	NA	NA	NA	NA	NA	NA	NA	NA	NA	NA	NA	NA	NA	NA	NA	NA	NA	0.384411698910332	NA	NA	Our Lady of the Lake University	San Antonio	TX	29.4264
OLLU.374.1.5.5	OLLU	374	374	0.064524	0.935476	Crowsnest	49.700658	-114.827499	NA	1	5	5	0	20.5	18.5	NA	NA	18.1	197	NA	NA	NA	NA	NA	NA	NA	NA	NA	NA	NA	NA	NA	NA	NA	NA	NA	NA	NA	NA	NA	NA	NA	-0.102654154060084	NA	NA	Our Lady of the Lake University	San Antonio	TX	29.4264
OLLU.374.2.5.7	OLLU	374	374	0.064524	0.935476	Crowsnest	49.700658	-114.827499	NA	2	5	7	1	22.5	19	NA	NA	18.1	197	NA	NA	NA	NA	NA	NA	NA	NA	NA	NA	NA	NA	NA	NA	NA	NA	NA	NA	NA	NA	NA	NA	NA	-0.169076330043934	NA	NA	Our Lady of the Lake University	San Antonio	TX	29.4264
OLLU.380.1.5.8	OLLU	380	380	0.18203	0.81797	Crowsnest	49.631144	-114.498086	1316.7	1	5	8	1	19	21.5	2.5	NA	18.2	250	NA	NA	NA	NA	NA	NA	NA	NA	NA	NA	NA	NA	NA	NA	NA	NA	NA	NA	NA	NA	NA	NA	NA	0.123613955967177	NA	NA	Our Lady of the Lake University	San Antonio	TX	29.4264
OLLU.380.2.2.6	OLLU	380	380	0.18203	0.81797	Crowsnest	49.631144	-114.498086	1316.7	2	2	6	0	18.5	NA	NA	NA	18.2	250	NA	NA	NA	NA	NA	NA	NA	NA	NA	NA	NA	NA	NA	NA	NA	NA	NA	NA	NA	NA	NA	NA	NA	NA	NA	NA	Our Lady of the Lake University	San Antonio	TX	29.4264
OLLU.381.1.3.7	OLLU	381	381	0.054308	0.945692	Crowsnest	49.634062	-114.49098	NA	1	3	7	1	17	20	3	NA	18.3	253	NA	NA	NA	NA	NA	NA	NA	NA	NA	NA	NA	NA	NA	NA	NA	NA	NA	NA	NA	NA	NA	NA	NA	0.162518929497775	NA	NA	Our Lady of the Lake University	San Antonio	TX	29.4264
OLLU.381.2.5.8	OLLU	381	381	0.054308	0.945692	Crowsnest	49.634062	-114.49098	NA	2	5	8	1	11.5	18.5	7	NA	18.3	253	NA	NA	NA	NA	NA	NA	NA	NA	NA	NA	NA	NA	NA	NA	NA	NA	NA	NA	NA	NA	NA	NA	NA	0.475423696715075	NA	NA	Our Lady of the Lake University	San Antonio	TX	29.4264
OLLU.393.1.4.6	OLLU	393	393	NA	NA	Crowsnest	49.79161	-113.122045	890	1	4	6	0	20.5	23.5	3	NA	15.6	378	NA	NA	NA	NA	NA	NA	NA	NA	NA	NA	NA	NA	NA	NA	NA	NA	NA	NA	NA	NA	NA	NA	NA	0.136575535005751	NA	NA	Our Lady of the Lake University	San Antonio	TX	29.4264
OLLU.393.2.1.6	OLLU	393	393	NA	NA	Crowsnest	49.79161	-113.122045	890	2	1	6	1	17.5	18	0.5	NA	15.6	378	NA	NA	NA	NA	NA	NA	NA	NA	NA	NA	NA	NA	NA	NA	NA	NA	NA	NA	NA	NA	NA	NA	NA	0.028170876966696	NA	NA	Our Lady of the Lake University	San Antonio	TX	29.4264
OLLU.405.1.1.6	OLLU	405	405	0.665318	0.334682	Cassiar	60.0516	-128.909711	640	1	1	6	0	12	NA	NA	NA	23.3	374	NA	NA	NA	NA	NA	NA	NA	NA	NA	NA	NA	NA	NA	NA	NA	NA	NA	NA	NA	NA	NA	NA	NA	NA	NA	NA	Our Lady of the Lake University	San Antonio	TX	29.4264
OLLU.405.2.2.9	OLLU	405	405	0.665318	0.334682	Cassiar	60.0516	-128.909711	640	2	2	9	0	9.5	10	0.5	NA	23.3	374	NA	NA	NA	NA	NA	NA	NA	NA	NA	NA	NA	NA	NA	NA	NA	NA	NA	NA	NA	NA	NA	NA	NA	0.0512932943875506	NA	NA	Our Lady of the Lake University	San Antonio	TX	29.4264
OLLU.411.1.4.7	OLLU	411	411	0.706952	0.293048	Cassiar	59.670695	-129.161659	705.4	1	4	7	1	16.5	21	4.5	NA	22.3	334	NA	NA	NA	NA	NA	NA	NA	NA	NA	NA	NA	NA	NA	NA	NA	NA	NA	NA	NA	NA	NA	NA	NA	0.241162056816888	NA	NA	Our Lady of the Lake University	San Antonio	TX	29.4264
OLLU.411.2.5.2	OLLU	411	411	0.706952	0.293048	Cassiar	59.670695	-129.161659	705.4	2	5	2	0	14.5	14.5	0	NA	22.3	334	NA	NA	NA	NA	NA	NA	NA	NA	NA	NA	NA	NA	NA	NA	NA	NA	NA	NA	NA	NA	NA	NA	NA	0	NA	NA	Our Lady of the Lake University	San Antonio	TX	29.4264
OLLU.416.1.2.4	OLLU	416	416	0.684579	0.315421	Cassiar	59.328977	-129.223796	772.2	1	2	4	1	11	13	2	NA	21.6	338	NA	NA	NA	NA	NA	NA	NA	NA	NA	NA	NA	NA	NA	NA	NA	NA	NA	NA	NA	NA	NA	NA	NA	0.167054084663166	NA	NA	Our Lady of the Lake University	San Antonio	TX	29.4264
OLLU.416.2.4.5	OLLU	416	416	0.684579	0.315421	Cassiar	59.328977	-129.223796	772.2	2	4	5	0	13	NA	NA	NA	21.6	338	NA	NA	NA	NA	NA	NA	NA	NA	NA	NA	NA	NA	NA	NA	NA	NA	NA	NA	NA	NA	NA	NA	NA	NA	NA	NA	Our Lady of the Lake University	San Antonio	TX	29.4264
OLLU.419.1.5.9	OLLU	419	419	0.675633	0.324367	Cassiar	59.126286	-129.824136	809.4	1	5	9	1	17.5	36.5	19	NA	21.9	304	NA	NA	NA	NA	NA	NA	NA	NA	NA	NA	NA	NA	NA	NA	NA	NA	NA	NA	NA	NA	NA	NA	NA	0.735111379658977	NA	NA	Our Lady of the Lake University	San Antonio	TX	29.4264
OLLU.419.2.4.1	OLLU	419	419	0.675633	0.324367	Cassiar	59.126286	-129.824136	809.4	2	4	1	1	16	17	1	NA	21.9	304	NA	NA	NA	NA	NA	NA	NA	NA	NA	NA	NA	NA	NA	NA	NA	NA	NA	NA	NA	NA	NA	NA	NA	0.060624621816435	NA	NA	Our Lady of the Lake University	San Antonio	TX	29.4264
OLLU.423.1.3.6	OLLU	423	423	0.566114	0.433886	Cassiar	58.875079	-130.039692	769.4	1	3	6	1	12.5	12.5	0	NA	21.6	321	NA	NA	NA	NA	NA	NA	NA	NA	NA	NA	NA	NA	NA	NA	NA	NA	NA	NA	NA	NA	NA	NA	NA	0	NA	NA	Our Lady of the Lake University	San Antonio	TX	29.4264
OLLU.423.2.1.9	OLLU	423	423	0.566114	0.433886	Cassiar	58.875079	-130.039692	769.4	2	1	9	0	8.5	9	0.5	NA	21.6	321	NA	NA	NA	NA	NA	NA	NA	NA	NA	NA	NA	NA	NA	NA	NA	NA	NA	NA	NA	NA	NA	NA	NA	0.0571584138399488	NA	NA	Our Lady of the Lake University	San Antonio	TX	29.4264
OLLU.427.1.2.8	OLLU	427	427	0.494741	0.505259	Cassiar	58.405924	-129.955389	832	1	2	8	0	28	NA	NA	NA	21.5	318	NA	NA	NA	NA	NA	NA	NA	NA	NA	NA	NA	NA	NA	NA	NA	NA	NA	NA	NA	NA	NA	NA	NA	NA	NA	NA	Our Lady of the Lake University	San Antonio	TX	29.4264
OLLU.427.2.1.3	OLLU	427	427	0.494741	0.505259	Cassiar	58.405924	-129.955389	832	2	1	3	1	15	14.5	NA	NA	21.5	318	NA	NA	NA	NA	NA	NA	NA	NA	NA	NA	NA	NA	NA	NA	NA	NA	NA	NA	NA	NA	NA	NA	NA	-0.0339015516756813	NA	NA	Our Lady of the Lake University	San Antonio	TX	29.4264
OLLU.432.1.1.7	OLLU	432	432	0.642983	0.357017	Cassiar	58.013137	-130.00476	924.9	1	1	7	0	8.5	NA	NA	NA	20.8	330	NA	NA	NA	NA	NA	NA	NA	NA	NA	NA	NA	NA	NA	NA	NA	NA	NA	NA	NA	NA	NA	NA	NA	NA	NA	NA	Our Lady of the Lake University	San Antonio	TX	29.4264
OLLU.432.2.4.4	OLLU	432	432	0.642983	0.357017	Cassiar	58.013137	-130.00476	924.9	2	4	4	1	12	22	10	NA	20.8	330	NA	NA	NA	NA	NA	NA	NA	NA	NA	NA	NA	NA	NA	NA	NA	NA	NA	NA	NA	NA	NA	NA	NA	0.606135803570316	NA	NA	Our Lady of the Lake University	San Antonio	TX	29.4264
OLLU.437.1.1.10	OLLU	437	437	0.066798	0.933202	Cassiar	57.256976	-130.248231	703.1	1	1	10	0	18.5	17.5	NA	NA	19.7	96	NA	NA	NA	NA	NA	NA	NA	NA	NA	NA	NA	NA	NA	NA	NA	NA	NA	NA	NA	NA	NA	NA	NA	-0.0555698511548104	NA	NA	Our Lady of the Lake University	San Antonio	TX	29.4264
OLLU.437.2.2.7	OLLU	437	437	0.066798	0.933202	Cassiar	57.256976	-130.248231	703.1	2	2	7	0	16.5	17	0.5	NA	19.7	96	NA	NA	NA	NA	NA	NA	NA	NA	NA	NA	NA	NA	NA	NA	NA	NA	NA	NA	NA	NA	NA	NA	NA	0.0298529631496813	NA	NA	Our Lady of the Lake University	San Antonio	TX	29.4264
OLLU.443.1.2.5	OLLU	443	443	0.042536	0.957464	Cassiar	56.625448	-129.677487	519.1	1	2	5	0	19	19	0	NA	18.4	-138	NA	NA	NA	NA	NA	NA	NA	NA	NA	NA	NA	NA	NA	NA	NA	NA	NA	NA	NA	NA	NA	NA	NA	0	NA	NA	Our Lady of the Lake University	San Antonio	TX	29.4264
OLLU.443.2.1.4	OLLU	443	443	0.042536	0.957464	Cassiar	56.625448	-129.677487	519.1	2	1	4	0	15.5	16	0.5	NA	18.4	-138	NA	NA	NA	NA	NA	NA	NA	NA	NA	NA	NA	NA	NA	NA	NA	NA	NA	NA	NA	NA	NA	NA	NA	0.0317486983145803	NA	NA	Our Lady of the Lake University	San Antonio	TX	29.4264
OLLU.453.1.2.9	OLLU	453	453	1e-05	0.99999	Cassiar	56.209344	-129.33631	580.7	1	2	9	0	18.5	18.5	0	NA	17.9	-158	NA	NA	NA	NA	NA	NA	NA	NA	NA	NA	NA	NA	NA	NA	NA	NA	NA	NA	NA	NA	NA	NA	NA	0	NA	NA	Our Lady of the Lake University	San Antonio	TX	29.4264
OLLU.453.2.3.4	OLLU	453	453	1e-05	0.99999	Cassiar	56.209344	-129.33631	580.7	2	3	4	1	21	35.5	14.5	NA	17.9	-158	NA	NA	NA	NA	NA	NA	NA	NA	NA	NA	NA	NA	NA	NA	NA	NA	NA	NA	NA	NA	NA	NA	NA	0.525010258757947	NA	NA	Our Lady of the Lake University	San Antonio	TX	29.4264
OLLU.463.1.2.6	OLLU	463	463	1e-05	0.99999	Cassiar	55.610017	-128.621328	336.1	1	2	6	0	15.5	NA	NA	NA	16.3	32	NA	NA	NA	NA	NA	NA	NA	NA	NA	NA	NA	NA	NA	NA	NA	NA	NA	NA	NA	NA	NA	NA	NA	NA	NA	NA	Our Lady of the Lake University	San Antonio	TX	29.4264
OLLU.463.2.4.2	OLLU	463	463	1e-05	0.99999	Cassiar	55.610017	-128.621328	336.1	2	4	2	0	19.5	NA	NA	NA	16.3	32	NA	NA	NA	NA	NA	NA	NA	NA	NA	NA	NA	NA	NA	NA	NA	NA	NA	NA	NA	NA	NA	NA	NA	NA	NA	NA	Our Lady of the Lake University	San Antonio	TX	29.4264
OLLU.469.1.2.3	OLLU	469	469	1e-05	0.99999	Cassiar	55.324941	-128.089761	NA	1	2	3	1	20.5	22	1.5	NA	16.7	166	NA	NA	NA	NA	NA	NA	NA	NA	NA	NA	NA	NA	NA	NA	NA	NA	NA	NA	NA	NA	NA	NA	NA	0.0706175672139535	NA	NA	Our Lady of the Lake University	San Antonio	TX	29.4264
OLLU.469.2.5.5	OLLU	469	469	1e-05	0.99999	Cassiar	55.324941	-128.089761	NA	2	5	5	1	18	23.5	5.5	NA	16.7	166	NA	NA	NA	NA	NA	NA	NA	NA	NA	NA	NA	NA	NA	NA	NA	NA	NA	NA	NA	NA	NA	NA	NA	0.266628663253949	NA	NA	Our Lady of the Lake University	San Antonio	TX	29.4264
OLLU.522.1.2.7	OLLU	522	522	0.06136	0.93864	Jasper	51.64974	-120.06664	410.6	1	2	7	0	15	NA	NA	NA	14.3	343	NA	NA	NA	NA	NA	NA	NA	NA	NA	NA	NA	NA	NA	NA	NA	NA	NA	NA	NA	NA	NA	NA	NA	NA	NA	NA	Our Lady of the Lake University	San Antonio	TX	29.4264
OLLU.522.2.1.10	OLLU	522	522	0.06136	0.93864	Jasper	51.64974	-120.06664	410.6	2	1	10	1	17	30.5	13.5	NA	14.3	343	NA	NA	NA	NA	NA	NA	NA	NA	NA	NA	NA	NA	NA	NA	NA	NA	NA	NA	NA	NA	NA	NA	NA	0.58451333955715	NA	NA	Our Lady of the Lake University	San Antonio	TX	29.4264
OLLU.533.1.3.8	OLLU	533	533	0.233601	0.766399	Jasper	52.96674	-119.4241	765	1	3	8	1	17	17	0	NA	17.4	253	NA	NA	NA	NA	NA	NA	NA	NA	NA	NA	NA	NA	NA	NA	NA	NA	NA	NA	NA	NA	NA	NA	NA	0	NA	NA	Our Lady of the Lake University	San Antonio	TX	29.4264
OLLU.533.2.5.3	OLLU	533	533	0.233601	0.766399	Jasper	52.96674	-119.4241	765	2	5	3	0	12.5	NA	NA	NA	17.4	253	NA	NA	NA	NA	NA	NA	NA	NA	NA	NA	NA	NA	NA	NA	NA	NA	NA	NA	NA	NA	NA	NA	NA	NA	NA	NA	Our Lady of the Lake University	San Antonio	TX	29.4264
OLLU.543.1.1.8	OLLU	543	543	0.368607	0.631393	Jasper	52.86716	-118.25172	1100.3	1	1	8	0	16	NA	NA	NA	20	437	NA	NA	NA	NA	NA	NA	NA	NA	NA	NA	NA	NA	NA	NA	NA	NA	NA	NA	NA	NA	NA	NA	NA	NA	NA	NA	Our Lady of the Lake University	San Antonio	TX	29.4264
OLLU.543.2.1.5	OLLU	543	543	0.368607	0.631393	Jasper	52.86716	-118.25172	1100.3	2	1	5	1	17.5	27	9.5	NA	20	437	NA	NA	NA	NA	NA	NA	NA	NA	NA	NA	NA	NA	NA	NA	NA	NA	NA	NA	NA	NA	NA	NA	NA	0.433635985074861	NA	NA	Our Lady of the Lake University	San Antonio	TX	29.4264
OLLU.545.1.3.4	OLLU	545	545	0.219307	0.780693	Jasper	52.91018	-118.0593	1041	1	3	4	0	20.5	NA	NA	NA	18.2	426	NA	NA	NA	NA	NA	NA	NA	NA	NA	NA	NA	NA	NA	NA	NA	NA	NA	NA	NA	NA	NA	NA	NA	NA	NA	NA	Our Lady of the Lake University	San Antonio	TX	29.4264
OLLU.545.2.4.8	OLLU	545	545	0.219307	0.780693	Jasper	52.91018	-118.0593	1041	2	4	8	1	17.5	15.5	NA	NA	18.2	426	NA	NA	NA	NA	NA	NA	NA	NA	NA	NA	NA	NA	NA	NA	NA	NA	NA	NA	NA	NA	NA	NA	NA	-0.121360857004268	NA	NA	Our Lady of the Lake University	San Antonio	TX	29.4264
OLLU.564.1.1.3	OLLU	564	564	0.479768	0.520232	Jasper	53.53938	-116.81319	981	1	1	3	1	21.5	22	0.5	NA	18.3	197	NA	NA	NA	NA	NA	NA	NA	NA	NA	NA	NA	NA	NA	NA	NA	NA	NA	NA	NA	NA	NA	NA	NA	0.0229895182246991	NA	NA	Our Lady of the Lake University	San Antonio	TX	29.4264
OLLU.564.2.2.4	OLLU	564	564	0.479768	0.520232	Jasper	53.53938	-116.81319	981	2	2	4	1	14	19.5	5.5	NA	18.3	197	NA	NA	NA	NA	NA	NA	NA	NA	NA	NA	NA	NA	NA	NA	NA	NA	NA	NA	NA	NA	NA	NA	NA	0.331357135954442	NA	NA	Our Lady of the Lake University	San Antonio	TX	29.4264
OLLU.567.1.3.9	OLLU	567	567	0.907878	0.092122	Jasper	53.56961	-116.65286	945	1	3	9	1	13	23	10	NA	18.4	206	NA	NA	NA	NA	NA	NA	NA	NA	NA	NA	NA	NA	NA	NA	NA	NA	NA	NA	NA	NA	NA	NA	NA	0.570544858467613	NA	NA	Our Lady of the Lake University	San Antonio	TX	29.4264
OLLU.567.2.5.1	OLLU	567	567	0.907878	0.092122	Jasper	53.56961	-116.65286	945	2	5	1	1	14.5	24.5	10	NA	18.4	206	NA	NA	NA	NA	NA	NA	NA	NA	NA	NA	NA	NA	NA	NA	NA	NA	NA	NA	NA	NA	NA	NA	NA	0.524524468124153	NA	NA	Our Lady of the Lake University	San Antonio	TX	29.4264
OLLU.572.1.4.2	OLLU	572	572	0.99999	1e-05	Jasper	53.57516	-116.22867	890.1	1	4	2	0	12.5	NA	NA	NA	18.3	216	NA	NA	NA	NA	NA	NA	NA	NA	NA	NA	NA	NA	NA	NA	NA	NA	NA	NA	NA	NA	NA	NA	NA	NA	NA	NA	Our Lady of the Lake University	San Antonio	TX	29.4264
OLLU.572.2.1.8	OLLU	572	572	0.99999	1e-05	Jasper	53.57516	-116.22867	890.1	2	1	8	0	18	NA	NA	NA	18.3	216	NA	NA	NA	NA	NA	NA	NA	NA	NA	NA	NA	NA	NA	NA	NA	NA	NA	NA	NA	NA	NA	NA	NA	NA	NA	NA	Our Lady of the Lake University	San Antonio	TX	29.4264
OLLU.588.1.4.1	OLLU	588	588	0.81486	0.18514	Jasper	53.57018	-114.02125	703	1	4	1	0	19	NA	NA	NA	18.4	250	NA	NA	NA	NA	NA	NA	NA	NA	NA	NA	NA	NA	NA	NA	NA	NA	NA	NA	NA	NA	NA	NA	NA	NA	NA	NA	Our Lady of the Lake University	San Antonio	TX	29.4264
OLLU.588.2.3.5	OLLU	588	588	0.81486	0.18514	Jasper	53.57018	-114.02125	703	2	3	5	1	10	18	8	NA	18.4	250	NA	NA	NA	NA	NA	NA	NA	NA	NA	NA	NA	NA	NA	NA	NA	NA	NA	NA	NA	NA	NA	NA	NA	0.587786664902119	NA	NA	Our Lady of the Lake University	San Antonio	TX	29.4264
OLLU.590.1.2.1	OLLU	590	590	NA	NA	Jasper	53.57027	-113.83358	657	1	2	1	0	19	NA	NA	NA	18.4	278	NA	NA	NA	NA	NA	NA	NA	NA	NA	NA	NA	NA	NA	NA	NA	NA	NA	NA	NA	NA	NA	NA	NA	NA	NA	NA	Our Lady of the Lake University	San Antonio	TX	29.4264
OLLU.590.2.2.10	OLLU	590	590	NA	NA	Jasper	53.57027	-113.83358	657	2	2	10	1	21.5	21.5	0	NA	18.4	278	NA	NA	NA	NA	NA	NA	NA	NA	NA	NA	NA	NA	NA	NA	NA	NA	NA	NA	NA	NA	NA	NA	NA	0	NA	NA	Our Lady of the Lake University	San Antonio	TX	29.4264
OLLU.601.1.3.1	OLLU	601	601	0.254499	0.745501	Chilcotin	54.917507	-122.9415	702	1	3	1	0	17.5	NA	NA	NA	18.7	27	NA	NA	NA	NA	NA	NA	NA	NA	NA	NA	NA	NA	NA	NA	NA	NA	NA	NA	NA	NA	NA	NA	NA	NA	NA	NA	Our Lady of the Lake University	San Antonio	TX	29.4264
OLLU.601.2.2.8	OLLU	601	601	0.254499	0.745501	Chilcotin	54.917507	-122.9415	702	2	2	8	0	14.5	NA	NA	NA	18.7	27	NA	NA	NA	NA	NA	NA	NA	NA	NA	NA	NA	NA	NA	NA	NA	NA	NA	NA	NA	NA	NA	NA	NA	NA	NA	NA	Our Lady of the Lake University	San Antonio	TX	29.4264
OLLU.808.1.4.8	OLLU	808	808	0.301814	0.698186	Alaska	60.8249	-149.12595	123.4	1	4	8	0	11.5	10	NA	NA	18.3	-497	NA	NA	NA	NA	NA	NA	NA	NA	NA	NA	NA	NA	NA	NA	NA	NA	NA	NA	NA	NA	NA	NA	NA	-0.139761942375158	NA	NA	Our Lady of the Lake University	San Antonio	TX	29.4264
OLLU.808.2.2.2	OLLU	808	808	0.301814	0.698186	Alaska	60.8249	-149.12595	123.4	2	2	2	1	17.5	24.5	7	NA	18.3	-497	NA	NA	NA	NA	NA	NA	NA	NA	NA	NA	NA	NA	NA	NA	NA	NA	NA	NA	NA	NA	NA	NA	NA	0.336472236621213	NA	NA	Our Lady of the Lake University	San Antonio	TX	29.4264
OLLU.821.1.1.1	OLLU	821	821	0.676125	0.323875	Alaska	60.66487	-149.48013	384.5	1	1	1	0	14.5	NA	NA	NA	19.1	-199	NA	NA	NA	NA	NA	NA	NA	NA	NA	NA	NA	NA	NA	NA	NA	NA	NA	NA	NA	NA	NA	NA	NA	NA	NA	NA	Our Lady of the Lake University	San Antonio	TX	29.4264
OLLU.821.2.4.9	OLLU	821	821	0.676125	0.323875	Alaska	60.66487	-149.48013	384.5	2	4	9	0	19.5	19.5	0	NA	19.1	-199	NA	NA	NA	NA	NA	NA	NA	NA	NA	NA	NA	NA	NA	NA	NA	NA	NA	NA	NA	NA	NA	NA	NA	0	NA	NA	Our Lady of the Lake University	San Antonio	TX	29.4264
OLLU.827.1.4.3	OLLU	827	827	0.59597	0.40403	Alaska	61.73377	-148.69745	185.2	1	4	3	0	12.5	NA	NA	NA	21.5	195	NA	NA	NA	NA	NA	NA	NA	NA	NA	NA	NA	NA	NA	NA	NA	NA	NA	NA	NA	NA	NA	NA	NA	NA	NA	NA	Our Lady of the Lake University	San Antonio	TX	29.4264
OLLU.827.2.2.1	OLLU	827	827	0.59597	0.40403	Alaska	61.73377	-148.69745	185.2	2	2	1	0	17.5	NA	NA	NA	21.5	195	NA	NA	NA	NA	NA	NA	NA	NA	NA	NA	NA	NA	NA	NA	NA	NA	NA	NA	NA	NA	NA	NA	NA	NA	NA	NA	Our Lady of the Lake University	San Antonio	TX	29.4264
OLLU.865.1.5.3	OLLU	865	865	0.99999	1e-05	Alaska	64.12973	-149.24907	263	1	5	3	1	16	16	0	NA	23.5	414	NA	NA	NA	NA	NA	NA	NA	NA	NA	NA	NA	NA	NA	NA	NA	NA	NA	NA	NA	NA	NA	NA	NA	0	NA	NA	Our Lady of the Lake University	San Antonio	TX	29.4264
OLLU.865.2.5.4	OLLU	865	865	0.99999	1e-05	Alaska	64.12973	-149.24907	263	2	5	4	1	6.5	0	NA	NA	23.5	414	NA	NA	NA	NA	NA	NA	NA	NA	NA	NA	NA	NA	NA	NA	NA	NA	NA	NA	NA	NA	NA	NA	NA	-Inf	NA	NA	Our Lady of the Lake University	San Antonio	TX	29.4264
OLLU.947.1.4.4	OLLU	947	947	NA	NA	Chilcotin	55.46634	-116.95019	595.3	1	4	4	0	18	NA	NA	NA	19.1	306	NA	NA	NA	NA	NA	NA	NA	NA	NA	NA	NA	NA	NA	NA	NA	NA	NA	NA	NA	NA	NA	NA	NA	NA	NA	NA	Our Lady of the Lake University	San Antonio	TX	29.4264
OLLU.947.2.1.2	OLLU	947	947	NA	NA	Chilcotin	55.46634	-116.95019	595.3	2	1	2	1	19.5	23	3.5	NA	19.1	306	NA	NA	NA	NA	NA	NA	NA	NA	NA	NA	NA	NA	NA	NA	NA	NA	NA	NA	NA	NA	NA	NA	NA	0.165079750359449	NA	NA	Our Lady of the Lake University	San Antonio	TX	29.4264
OLLU.972.1.4.9	OLLU	972	MHCE03	0.471189	0.528811	Crowsnest	49.64656	-110.38362	1210.3	1	4	9	1	16.5	15.5	NA	NA	17	380	NA	NA	NA	NA	NA	NA	NA	NA	NA	NA	NA	NA	NA	NA	NA	NA	NA	NA	NA	NA	NA	NA	NA	-0.062520356981334	NA	NA	Our Lady of the Lake University	San Antonio	TX	29.4264
OLLU.972.2.5.9	OLLU	972	MHCE03	0.471189	0.528811	Crowsnest	49.64656	-110.38362	1210.3	2	5	9	1	17	15.5	NA	NA	17	380	NA	NA	NA	NA	NA	NA	NA	NA	NA	NA	NA	NA	NA	NA	NA	NA	NA	NA	NA	NA	NA	NA	NA	-0.0923733201310153	NA	NA	Our Lady of the Lake University	San Antonio	TX	29.4264
OLLU.973.1.3.5	OLLU	973	MHCE07	0.913359	0.086641	Crowsnest	49.65783	-110.2608	1280.1	1	3	5	0	16	16	0	NA	17.6	355	NA	NA	NA	NA	NA	NA	NA	NA	NA	NA	NA	NA	NA	NA	NA	NA	NA	NA	NA	NA	NA	NA	NA	0	NA	NA	Our Lady of the Lake University	San Antonio	TX	29.4264
OLLU.973.2.4.7	OLLU	973	MHCE07	0.913359	0.086641	Crowsnest	49.65783	-110.2608	1280.1	2	4	7	1	15	19	4	NA	17.6	355	NA	NA	NA	NA	NA	NA	NA	NA	NA	NA	NA	NA	NA	NA	NA	NA	NA	NA	NA	NA	NA	NA	NA	0.23638877806423	NA	NA	Our Lady of the Lake University	San Antonio	TX	29.4264
OSU.206.1.6.3	OSU	206	206	0.428876	0.571124	Chilcotin	51.8986129	-124.4247207	1064.2	1	6	3	0	33	NA	NA	0	9	650	OSU	OSU.206.1.6.3	206	206	1	34	30	NA	NA	OSU.206.1.6.3	OSU	206	1	6	3	0	NA	NA	NA	NA		NA	NA	NA	-0.125163142954006	NA	Oregon State University	Corvallis	OR	44.563781
OSU.206.2.7.1	OSU	206	206	0.428876	0.571124	Chilcotin	51.8986129	-124.4247207	1064.2	2	7	1	1	29	46	17	0	9	650	OSU	OSU.206.2.7.1	206	206	1	45	48	3	NA	OSU.206.2.7.1	OSU	206	2	7	1	1	47	48	1	NA		20	21	0.461345566502621	0.0645385211375715	0.0210534091978327	Oregon State University	Corvallis	OR	44.563781
OSU.210.1.10.3	OSU	210	210	0.091567	0.908433	Chilcotin	52.10229	-123.41047	744.4	1	10	3	0	31	NA	NA	0	7.5	754	OSU	OSU.210.1.10.3	210	210	NA	29	NA	NA	NA	OSU.210.1.10.3	OSU	210	1	10	3	0	NA	NA	NA	NA		NA	NA	NA	NA	NA	Oregon State University	Corvallis	OR	44.563781
OSU.218.1.2.1	OSU	218	218	0.135628	0.864372	Chilcotin	51.989515	-122.277328	380.9	1	2	1	0	53	NA	NA	0	5.7	755	OSU	OSU.218.1.2.1	218	218	0	52	NA	NA	NA	OSU.218.1.2.1	OSU	218	1	2	1	0	NA	NA	NA	NA		NA	NA	NA	NA	NA	Oregon State University	Corvallis	OR	44.563781
OSU.233.1.8.2	OSU	233	233	0.034199	0.965801	Chilcotin	53.283906	-122.492829	676.8	1	8	2	1	44	49	5	0	7.4	469	OSU	OSU.233.1.8.2	233	233	1	48	43	NA	NA	OSU.233.1.8.2	OSU	233	1	8	2	1	61	82	21	NA		NA	NA	0.107630664192365	-0.110000895214329	0.295845383090942	Oregon State University	Corvallis	OR	44.563781
OSU.233.2.4.2	OSU	233	233	0.034199	0.965801	Chilcotin	53.283906	-122.492829	676.8	2	4	2	0	56	NA	NA	NA	7.4	469	OSU	OSU.233.2.4.2	233	233	NA	54	NA	NA	NA	OSU.233.2.4.2	OSU	233	2	4	2	0	NA	NA	NA	NA		NA	NA	NA	NA	NA	Oregon State University	Corvallis	OR	44.563781
OSU.233.2.7.4	OSU	233	233	0.034199	0.965801	Chilcotin	53.283906	-122.492829	676.8	2	7	4	0	15	NA	NA	NA	7.4	469	OSU	OSU.233.2.7.4	233	233	NA	12	NA	NA	NA	OSU.233.2.7.4	OSU	233	2	7	4	0	NA	NA	NA	NA		NA	NA	NA	NA	NA	Oregon State University	Corvallis	OR	44.563781
OSU.258.1.10.4	OSU	258	258	0.948246	0.051754	Chilcotin	55.617417	-121.834583	596.2	1	10	4	0	41	NA	NA	0	8.9	562	OSU	OSU.258.1.10.4	258	258	1	44	41	NA	NA	OSU.258.1.10.4	OSU	258	1	10	4	0	NA	NA	NA	NA		NA	NA	NA	-0.0706175672139531	NA	Oregon State University	Corvallis	OR	44.563781
OSU.258.1.4.1	OSU	258	258	0.948246	0.051754	Chilcotin	55.617417	-121.834583	596.2	1	4	1	1	29	24	NA	0	8.9	562	OSU	OSU.258.1.4.1	258	258	1	24	24	0	NA	OSU.258.1.4.1	OSU	258	1	4	1	1	23	24	1	NA		NA	NA	-0.189241999638528	0	0.0425596144187961	Oregon State University	Corvallis	OR	44.563781
OSU.258.2.1.5	OSU	258	258	0.948246	0.051754	Chilcotin	55.617417	-121.834583	596.2	2	1	5	1	11	NA	NA	0	8.9	562	OSU	OSU.258.2.1.5	258	258	NA	NA	NA	NA	NA	OSU.258.2.1.5	OSU	258	2	1	5	0	NA	NA	NA	NA		NA	NA	NA	NA	NA	Oregon State University	Corvallis	OR	44.563781
OSU.258.2.6.3	OSU	258	258	0.948246	0.051754	Chilcotin	55.617417	-121.834583	596.2	2	6	3	0	32	NA	NA	0	8.9	562	OSU	OSU.258.2.6.3	258	258	NA	30	NA	NA	NA	OSU.258.2.6.3	OSU	258	2	6	3	0	NA	NA	NA	NA		NA	NA	NA	NA	NA	Oregon State University	Corvallis	OR	44.563781
OSU.307.1.8.5	OSU	307	307	1e-05	0.99999	Crowsnest	49.111034	-120.846366	1333.2	1	8	5	1	45	54	9	0	8.4	84	OSU	OSU.307.1.8.5	307	307	1	48	66	18	NA	OSU.307.1.8.5	OSU	307	1	8	5	1	69	103	34	NA		27	61	0.182321556793955	0.318453731118534	0.400622483632376	Oregon State University	Corvallis	OR	44.563781
OSU.307.2.5.1	OSU	307	307	1e-05	0.99999	Crowsnest	49.111034	-120.846366	1333.2	2	5	1	0	NA	NA	NA	NA	8.4	84	OSU	OSU.307.2.5.1	307	307	1	79	95	16	NA	OSU.307.2.5.1	OSU	307	2	5	1	1	91	109	18	NA		NA	NA	NA	0.184429039133519	0.180488375712294	Oregon State University	Corvallis	OR	44.563781
OSU.311.1.7.4	OSU	311	311	1e-05	0.99999	Crowsnest	49.454762	-120.375224	594.4	1	7	4	1	29	27	NA	0	5	706	OSU	OSU.311.1.7.4	311	311	1	29	36	7	NA	OSU.311.1.7.4	OSU	311	1	7	4	1	36	57	21	NA		NA	NA	-0.071458963982145	0.216223108469636	0.45953232937844	Oregon State University	Corvallis	OR	44.563781
OSU.311.2.6.5	OSU	311	311	1e-05	0.99999	Crowsnest	49.454762	-120.375224	594.4	2	6	5	1	25	81	56	0	5	706	OSU	OSU.311.2.6.5	311	311	1	80	90	10	NA	OSU.311.2.6.5	OSU	311	2	6	5	1	95	172	77	NA		66	143	1.17557332980424	0.117783035656384	0.593617585212912	Oregon State University	Corvallis	OR	44.563781
OSU.317.1.9.1	OSU	317	317	1e-05	0.99999	Crowsnest	49.056415	-118.999945	614.1	1	9	1	1	36	42	6	0	4.4	720	OSU	OSU.317.1.9.1	317	317	1	38	77	39	NA	OSU.317.1.9.1	OSU	317	1	9	1	1	79	169	90	NA		45	135	0.154150679827258	0.706219262127298	0.760450862456052	Oregon State University	Corvallis	OR	44.563781
OSU.317.2.3.1	OSU	317	317	1e-05	0.99999	Crowsnest	49.056415	-118.999945	614.1	2	3	1	1	39	51	12	0	4.4	720	OSU	OSU.317.2.3.1	317	317	1	48	79	31	NA	OSU.317.2.3.1	OSU	317	2	3	1	1	86	146	60	NA		43	103	0.268263986594679	0.49824684155913	0.529259325454829	Oregon State University	Corvallis	OR	44.563781
OSU.333.1.3.5	OSU	333	333	1e-05	0.99999	Crowsnest	49.187165	-117.368733	721.7	1	3	5	0	42	NA	NA	NA	4.6	278	OSU	OSU.333.1.3.5	333	333	NA	56	NA	NA	NA	OSU.333.1.3.5	OSU	333	1	3	5	0	NA	NA	NA	NA		NA	NA	NA	NA	NA	Oregon State University	Corvallis	OR	44.563781
OSU.333.2.9.5	OSU	333	333	1e-05	0.99999	Crowsnest	49.187165	-117.368733	721.7	2	9	5	0	4	NA	NA	NA	4.6	278	OSU	OSU.333.2.9.5	333	333	NA	NA	NA	NA	NA	OSU.333.2.9.5	OSU	333	2	9	5	0	NA	NA	NA	NA		NA	NA	NA	NA	NA	Oregon State University	Corvallis	OR	44.563781
OSU.334.1.3.1	OSU	334	334	1e-05	0.99999	Crowsnest	49.19239	-117.283603	672.5	1	3	1	0	48	13	NA	0	4.2	380	OSU	OSU.334.1.3.1	334	334	0	13	26	13	NA	OSU.334.1.3.1	OSU	334	1	3	1	1	29	91	62	NA		NA	NA	-1.30625165344635	0.693147180559945	1.14356367653038	Oregon State University	Corvallis	OR	44.563781
OSU.334.2.6.2	OSU	334	334	1e-05	0.99999	Crowsnest	49.19239	-117.283603	672.5	2	6	2	1	26	46	20	0	4.2	380	OSU	OSU.334.2.6.2	334	334	1	50	81	31	NA	OSU.334.2.6.2	OSU	334	2	6	2	1	83	136	53	NA		51	104	0.570544858467613	0.482426149244293	0.493814277939454	Oregon State University	Corvallis	OR	44.563781
OSU.342.1.4.3	OSU	342	342	1e-05	0.99999	Crowsnest	49.117229	-116.531242	566.7	1	4	3	1	38	10	NA	0	3.9	501	OSU	OSU.342.1.4.3	342	342	1	40	51	11	NA	OSU.342.1.4.3	OSU	342	1	4	3	1	52	81	29	NA		NA	NA	-1.33500106673234	0.242946178610389	0.443205436091012	Oregon State University	Corvallis	OR	44.563781
OSU.342.2.2.1	OSU	342	342	1e-05	0.99999	Crowsnest	49.117229	-116.531242	566.7	2	2	1	0	52	NA	NA	0	3.9	501	OSU	OSU.342.2.2.1	342	342	NA	31	NA	NA	NA	OSU.342.2.2.1	OSU	342	2	2	1	0	NA	NA	NA	NA		NA	NA	NA	NA	NA	Oregon State University	Corvallis	OR	44.563781
OSU.342.2.5.4	OSU	342	342	1e-05	0.99999	Crowsnest	49.117229	-116.531242	566.7	2	5	4	1	50	29	NA	0	3.9	501	OSU	OSU.342.2.5.4	342	342	1	47	46	NA	NA	OSU.342.2.5.4	OSU	342	2	5	4	1	51	59	8	NA		NA	NA	-0.544727175441672	-0.0215062052209634	0.145711811181394	Oregon State University	Corvallis	OR	44.563781
OSU.342.2.9.2	OSU	342	342	1e-05	0.99999	Crowsnest	49.117229	-116.531242	566.7	2	9	2	0	40	NA	NA	0	3.9	501	OSU	OSU.342.2.9.2	342	342	NA	37	NA	NA	NA	OSU.342.2.9.2	OSU	342	2	9	2	0	NA	NA	NA	NA		NA	NA	NA	NA	NA	Oregon State University	Corvallis	OR	44.563781
OSU.353.1.6.1	OSU	353	353	1e-05	0.99999	Crowsnest	49.206225	-115.978614	916.7	1	6	1	1	34	21	NA	0	6.1	447	OSU	OSU.353.1.6.1	353	353	1	22	46.5	24.5	NA	OSU.353.1.6.1	OSU	353	1	6	1	1	46	91	45	NA		NA	NA	-0.481838086892739	0.748409859234994	0.682218110027755	Oregon State University	Corvallis	OR	44.563781
OSU.353.2.9.4	OSU	353	353	1e-05	0.99999	Crowsnest	49.206225	-115.978614	916.7	2	9	4	0	56	NA	NA	0	6.1	447	OSU	OSU.353.2.9.4	353	353	NA	55	NA	NA	NA	OSU.353.2.9.4	OSU	353	2	9	4	0	NA	NA	NA	NA		NA	NA	NA	NA	NA	Oregon State University	Corvallis	OR	44.563781
OSU.364.1.5.4	OSU	364	364	0.048982	0.951018	Crowsnest	49.29594	-115.107656	935.4	1	5	4	1	40	44	4	0	6.5	498	OSU	OSU.364.1.5.4	364	364	1	46	54	8	NA	OSU.364.1.5.4	OSU	364	1	5	4	1	64	80	16	NA		12	28	0.0953101798043248	0.160342650075179	0.22314355131421	Oregon State University	Corvallis	OR	44.563781
OSU.364.2.8.5	OSU	364	364	0.048982	0.951018	Crowsnest	49.29594	-115.107656	935.4	2	8	5	1	57	64	7	0	6.5	498	OSU	OSU.364.2.8.5	364	364	1	61	66	5	NA	OSU.364.2.8.5	OSU	364	2	8	5	1	72	72	0	NA		12	12	0.115831815525121	0.0787808778531138	0	Oregon State University	Corvallis	OR	44.563781
OSU.374.1.5.2	OSU	374	374	0.064524	0.935476	Crowsnest	49.700658	-114.827499	NA	1	5	2	1	35	48	13	0	8.8	490	OSU	OSU.374.1.5.2	374	374	1	44	56	12	NA	OSU.374.1.5.2	OSU	374	1	5	2	1	64	96	32	NA		25	57	0.315852949418478	0.241162056816889	0.405465108108165	Oregon State University	Corvallis	OR	44.563781
OSU.380.1.5.1	OSU	380	380	0.18203	0.81797	Crowsnest	49.631144	-114.498086	1316.7	1	5	1	1	45	45	0	0	8.9	543	OSU	OSU.380.1.5.1	380	380	1	43	43	0	NA	OSU.380.1.5.1	OSU	380	1	5	1	1	43	93	50	NA		0	50	0	0	0.771399377459694	Oregon State University	Corvallis	OR	44.563781
OSU.381.1.2.3	OSU	381	381	0.054308	0.945692	Crowsnest	49.634062	-114.49098	NA	1	2	3	1	42	40	NA	0	9	546	OSU	OSU.381.1.2.3	381	381	1	42	75	33	NA	OSU.381.1.2.3	OSU	381	1	2	3	1	79	106	27	NA		NA	NA	-0.0487901641694322	0.579818495252942	0.293991241645045	Oregon State University	Corvallis	OR	44.563781
OSU.381.2.10.2	OSU	381	381	0.054308	0.945692	Crowsnest	49.634062	-114.49098	NA	2	10	2	0	24	NA	NA	0	9	546	OSU	OSU.381.2.10.2	381	381	NA	25	NA	NA	NA	OSU.381.2.10.2	OSU	381	2	10	2	0	NA	NA	NA	NA		NA	NA	NA	NA	NA	Oregon State University	Corvallis	OR	44.563781
OSU.381.2.3.2	OSU	381	381	0.054308	0.945692	Crowsnest	49.634062	-114.49098	NA	2	3	2	0	39	NA	NA	NA	9	546	OSU	OSU.381.2.3.2	381	381	NA	NA	NA	NA	NA	OSU.381.2.3.2	OSU	381	2	3	2	0	NA	NA	NA	NA		NA	NA	NA	NA	NA	Oregon State University	Corvallis	OR	44.563781
OSU.393.1.1.4	OSU	393	393	NA	NA	Crowsnest	49.79161	-113.122045	890	1	1	4	0	44	NA	NA	0	6.3	671	OSU	OSU.393.1.1.4	393	393	NA	13	NA	NA	NA	OSU.393.1.1.4	OSU	393	1	1	4	0	NA	NA	NA	NA		NA	NA	NA	NA	NA	Oregon State University	Corvallis	OR	44.563781
OSU.393.2.7.2	OSU	393	393	NA	NA	Crowsnest	49.79161	-113.122045	890	2	7	2	0	12	NA	NA	0	6.3	671	OSU	OSU.393.2.7.2	393	393	NA	NA	NA	NA	NA	OSU.393.2.7.2	OSU	393	2	7	2	0	NA	NA	NA	NA		NA	NA	NA	NA	NA	Oregon State University	Corvallis	OR	44.563781
OSU.405.1.1.2	OSU	405	405	0.665318	0.334682	Cassiar	60.0516	-128.909711	640	1	1	2	1	31	38	7	0	14	667	OSU	OSU.405.1.1.2	405	405	NA	39	NA	NA	NA	OSU.405.1.1.2	OSU	405	1	1	2	0	17	NA	NA	NA		NA	NA	0.203598955241239	NA	NA	Oregon State University	Corvallis	OR	44.563781
OSU.405.2.4.5	OSU	405	405	0.665318	0.334682	Cassiar	60.0516	-128.909711	640	2	4	5	1	48	46	NA	0	14	667	OSU	OSU.405.2.4.5	405	405	1	48	51	3	NA	OSU.405.2.4.5	OSU	405	2	4	5	0	NA	NA	NA	NA		NA	NA	-0.0425596144187961	0.0606246218164346	NA	Oregon State University	Corvallis	OR	44.563781
OSU.405.2.9.3	OSU	405	405	0.665318	0.334682	Cassiar	60.0516	-128.909711	640	2	9	3	0	13	NA	NA	0	14	667	OSU	OSU.405.2.9.3	405	405	NA	9	NA	NA	NA	OSU.405.2.9.3	OSU	405	2	9	3	0	NA	NA	NA	NA		NA	NA	NA	NA	NA	Oregon State University	Corvallis	OR	44.563781
OSU.411.1.2.4	OSU	411	411	0.706952	0.293048	Cassiar	59.670695	-129.161659	705.4	1	2	4	1	52	51	NA	0	13	627	OSU	OSU.411.1.2.4	411	411	1	49	41	NA	NA	OSU.411.1.2.4	OSU	411	1	2	4	1	10	15	5	NA		NA	NA	-0.0194180858571018	-0.178248231406319	0.405465108108164	Oregon State University	Corvallis	OR	44.563781
OSU.411.2.3.3	OSU	411	411	0.706952	0.293048	Cassiar	59.670695	-129.161659	705.4	2	3	3	1	43	41	NA	0	13	627	OSU	OSU.411.2.3.3	411	411	1	32	33	1	NA	OSU.411.2.3.3	OSU	411	2	3	3	1	41	NA	NA	NA		NA	NA	-0.0476280489892544	0.0307716586667537	NA	Oregon State University	Corvallis	OR	44.563781
OSU.416.1.10.1	OSU	416	416	0.684579	0.315421	Cassiar	59.328977	-129.223796	772.2	1	10	1	1	52	52	0	0	12.3	631	OSU	OSU.416.1.10.1	416	416	1	52	52.6	0.600000000000001	NA	OSU.416.1.10.1	OSU	416	1	10	1	1	58	28	NA	NA		0.600000000000001	NA	0	0.0114724011622367	-0.728238500371215	Oregon State University	Corvallis	OR	44.563781
OSU.416.2.3.4	OSU	416	416	0.684579	0.315421	Cassiar	59.328977	-129.223796	772.2	2	3	4	1	47	19	NA	0	12.3	631	OSU	OSU.416.2.3.4	416	416	1	49	49	0	NA	OSU.416.2.3.4	OSU	416	2	3	4	1	22	30	8	NA		NA	NA	-0.905708622543618	0	0.310154928303839	Oregon State University	Corvallis	OR	44.563781
OSU.419.1.9.3	OSU	419	419	0.675633	0.324367	Cassiar	59.126286	-129.824136	809.4	1	9	3	1	44	45	1	0	12.6	597	OSU	OSU.419.1.9.3	419	419	NA	14	NA	NA	NA	OSU.419.1.9.3	OSU	419	1	9	3	0	NA	NA	NA	NA		NA	NA	0.0224728558520586	NA	NA	Oregon State University	Corvallis	OR	44.563781
OSU.419.2.4.1	OSU	419	419	0.675633	0.324367	Cassiar	59.126286	-129.824136	809.4	2	4	1	0	43	NA	NA	0	12.6	597	OSU	OSU.419.2.4.1	419	419	NA	31	NA	NA	NA	OSU.419.2.4.1	OSU	419	2	4	1	0	NA	NA	NA	NA		NA	NA	NA	NA	NA	Oregon State University	Corvallis	OR	44.563781
OSU.419.2.7.3	OSU	419	419	0.675633	0.324367	Cassiar	59.126286	-129.824136	809.4	2	7	3	1	63	63	0	0	12.6	597	OSU	OSU.419.2.7.3	419	419	1	64	65	1	NA	OSU.419.2.7.3	OSU	419	2	7	3	1	64	63	NA	NA		1	NA	0	0.0155041865359653	-0.0157483569681389	Oregon State University	Corvallis	OR	44.563781
OSU.423.1.7.2	OSU	423	423	0.566114	0.433886	Cassiar	58.875079	-130.039692	769.4	1	7	2	1	21	23	2	0	12.3	614	OSU	OSU.423.1.7.2	423	423	NA	17	NA	NA	NA	OSU.423.1.7.2	OSU	423	1	7	2	1	15	30	15	NA		NA	NA	0.0909717782057267	NA	0.693147180559945	Oregon State University	Corvallis	OR	44.563781
OSU.423.2.1.2	OSU	423	423	0.566114	0.433886	Cassiar	58.875079	-130.039692	769.4	2	1	2	1	41	38	NA	0	12.3	614	OSU	OSU.423.2.1.2	423	423	1	32	11	NA	NA	OSU.423.2.1.2	OSU	423	2	1	2	1	15	16	1	NA	not enough leaves to sample leaf thickness	NA	NA	-0.0759859069779223	-1.06784063000136	0.0645385211375711	Oregon State University	Corvallis	OR	44.563781
OSU.423.2.3.5	OSU	423	423	0.566114	0.433886	Cassiar	58.875079	-130.039692	769.4	2	3	5	0	44	NA	NA	0	12.3	614	OSU	OSU.423.2.3.5	423	423	NA	NA	NA	NA	NA	OSU.423.2.3.5	OSU	423	2	3	5	0	NA	NA	NA	NA		NA	NA	NA	NA	NA	Oregon State University	Corvallis	OR	44.563781
OSU.424.1.1.5	OSU	NA	NA	NA	NA	NA	NA	NA	NA	1	1	5	0	31	NA	NA	0	NA	NA	OSU	OSU.424.1.1.5	NA	NA	0	31	NA	NA	NA	OSU.424.1.1.5	OSU	424	1	1	5	0	NA	NA	NA	NA		NA	NA	NA	NA	NA	Oregon State University	Corvallis	OR	44.563781
OSU.432.1.6.4	OSU	432	432	0.642983	0.357017	Cassiar	58.013137	-130.00476	924.9	1	6	4	0	40	NA	NA	0	11.5	623	OSU	OSU.432.1.6.4	432	432	1	39	31	NA	NA	OSU.432.1.6.4	OSU	432	1	6	4	0	43	41	NA	NA		NA	NA	NA	-0.2295744416445	-0.0476280489892544	Oregon State University	Corvallis	OR	44.563781
OSU.432.2.10.3	OSU	432	432	0.642983	0.357017	Cassiar	58.013137	-130.00476	924.9	2	10	3	0	39	NA	NA	0	11.5	623	OSU	OSU.432.2.10.3	432	432	NA	21	NA	NA	NA	OSU.432.2.10.3	OSU	432	2	10	3	0	NA	NA	NA	NA		NA	NA	NA	NA	NA	Oregon State University	Corvallis	OR	44.563781
OSU.432.2.8.2	OSU	432	432	0.642983	0.357017	Cassiar	58.013137	-130.00476	924.9	2	8	2	0	31	NA	NA	0	11.5	623	OSU	OSU.432.2.8.2	432	432	NA	20	NA	NA	NA	OSU.432.2.8.2	OSU	432	2	8	2	0	NA	NA	NA	NA		NA	NA	NA	NA	NA	Oregon State University	Corvallis	OR	44.563781
OSU.437.1.10.5	OSU	437	437	0.066798	0.933202	Cassiar	57.256976	-130.248231	703.1	1	10	5	1	71	68	NA	1	10.4	389	OSU	OSU.437.1.10.5	437	437	1	70	68	NA	NA	OSU.437.1.10.5	OSU	437	1	10	5	1	81	123	42	NA		NA	NA	-0.0431721718652085	-0.0289875368732524	0.417735200699978	Oregon State University	Corvallis	OR	44.563781
OSU.437.2.2.4	OSU	437	437	0.066798	0.933202	Cassiar	57.256976	-130.248231	703.1	2	2	4	1	30	NA	NA	0	10.4	389	OSU	OSU.437.2.2.4	437	437	NA	NA	NA	NA	NA	OSU.437.2.2.4	OSU	437	2	2	4	0	NA	NA	NA	NA		NA	NA	NA	NA	NA	Oregon State University	Corvallis	OR	44.563781
OSU.437.2.5.5	OSU	437	437	0.066798	0.933202	Cassiar	57.256976	-130.248231	703.1	2	5	5	0	63	NA	NA	0	10.4	389	OSU	OSU.437.2.5.5	437	437	NA	NA	NA	NA	NA	OSU.437.2.5.5	OSU	437	2	5	5	0	NA	NA	NA	NA		NA	NA	NA	NA	NA	Oregon State University	Corvallis	OR	44.563781
OSU.443.1.4.2	OSU	443	443	0.042536	0.957464	Cassiar	56.625448	-129.677487	519.1	1	4	2	1	35	27	NA	0	9.1	155	OSU	OSU.443.1.4.2	443	443	1	33	43	10	NA	OSU.443.1.4.2	OSU	443	1	4	2	1	48	73	25	NA		NA	NA	-0.259511195485084	0.264692554227082	0.4192584302405	Oregon State University	Corvallis	OR	44.563781
OSU.443.2.4.3	OSU	443	443	0.042536	0.957464	Cassiar	56.625448	-129.677487	519.1	2	4	3	1	62	62	0	0	9.1	155	OSU	OSU.443.2.4.3	443	443	1	63	77	14	NA	OSU.443.2.4.3	OSU	443	2	4	3	1	83	116	33	NA		14	47	0	0.200670695462152	0.334749583309766	Oregon State University	Corvallis	OR	44.563781
OSU.443.2.4.4	OSU	443	443	0.042536	0.957464	Cassiar	56.625448	-129.677487	519.1	2	4	4	1	48	34	NA	0	9.1	155	OSU	OSU.443.2.4.4	443	443	1	37	41	4	NA	OSU.443.2.4.4	OSU	443	2	4	4	1	48	67	19	NA		NA	NA	-0.34484048629173	0.102654154060084	0.333491608483075	Oregon State University	Corvallis	OR	44.563781
OSU.453.1.3.4	OSU	453	453	1e-05	0.99999	Cassiar	56.209344	-129.33631	580.7	1	3	4	1	44	50	6	0	8.6	135	OSU	OSU.453.1.3.4	453	453	1	51	54	3	NA	OSU.453.1.3.4	OSU	453	1	3	4	1	53	77	24	NA		9	33	0.127833371509885	0.0571584138399488	0.373513508301562	Oregon State University	Corvallis	OR	44.563781
OSU.453.2.10.1	OSU	453	453	1e-05	0.99999	Cassiar	56.209344	-129.33631	580.7	2	10	1	0	17	NA	NA	NA	8.6	135	OSU	OSU.453.2.10.1	453	453	1	62	64	2	NA	OSU.453.2.10.1	OSU	453	2	10	1	1	64	65	1	NA		NA	NA	NA	0.0317486983145798	0.0155041865359653	Oregon State University	Corvallis	OR	44.563781
OSU.463.1.8.3	OSU	463	463	1e-05	0.99999	Cassiar	55.610017	-128.621328	336.1	1	8	3	1	23	16	NA	0	7	325	OSU	OSU.463.1.8.3	463	463	1	24	34	10	NA	OSU.463.1.8.3	OSU	463	1	8	3	1	34	79	45	NA		NA	NA	-0.362905493689369	0.348306694268216	0.84308732785086	Oregon State University	Corvallis	OR	44.563781
OSU.469.1.1.3	OSU	469	469	1e-05	0.99999	Cassiar	55.324941	-128.089761	NA	1	1	3	0	56	NA	NA	0	7.4	459	OSU	OSU.469.1.1.3	469	469	1	56	49	NA	NA	OSU.469.1.1.3	OSU	469	1	1	3	0	NA	NA	NA	NA		NA	NA	NA	-0.133531392624523	NA	Oregon State University	Corvallis	OR	44.563781
OSU.501.1.4.4	OSU	NA	NA	NA	NA	NA	NA	NA	NA	1	4	4	1	23	72	49	0	NA	NA	OSU	OSU.501.1.4.4	NA	NA	1	72	123	51	NA	OSU.501.1.4.4	OSU	501	1	4	4	1	123	215	92	NA		100	192	1.14117190308691	0.535518236356362	0.558453672755245	Oregon State University	Corvallis	OR	44.563781
OSU.522.1.5.5	OSU	522	522	0.06136	0.93864	Jasper	51.64974	-120.06664	410.6	1	5	5	1	13	52	39	0	5	636	OSU	OSU.522.1.5.5	522	522	1	49	81	32	NA	OSU.522.1.5.5	OSU	522	1	5	5	1	84	14	NA	NA		71	NA	1.38629436111989	0.502628856561813	-1.79175946922805	Oregon State University	Corvallis	OR	44.563781
OSU.522.2.10.5	OSU	522	522	0.06136	0.93864	Jasper	51.64974	-120.06664	410.6	2	10	5	1	52	54	2	0	5	636	OSU	OSU.522.2.10.5	522	522	NA	52	65	13	NA	OSU.522.2.10.5	OSU	522	2	10	5	1	72	82	10	NA		15	25	0.037740327982847	0.223143551314209	0.130053128248198	Oregon State University	Corvallis	OR	44.563781
OSU.533.1.2.5	OSU	533	533	0.233601	0.766399	Jasper	52.96674	-119.4241	765	1	2	5	1	52	53	1	0	8.1	546	OSU	OSU.533.1.2.5	533	533	1	52	79	27	NA	OSU.533.1.2.5	OSU	533	1	2	5	1	83	126	43	NA		28	71	0.0190481949706944	0.418204133885594	0.41744129915488	Oregon State University	Corvallis	OR	44.563781
OSU.536.1.8.4	OSU	NA	NA	NA	NA	NA	NA	NA	NA	1	8	4	0	32	NA	NA	0	NA	NA	OSU	OSU.536.1.8.4	NA	NA	1	44	37	NA	NA	OSU.536.1.8.4	OSU	536	1	8	4	0	NA	NA	NA	NA		NA	NA	NA	-0.173271721274037	NA	Oregon State University	Corvallis	OR	44.563781
OSU.543.1.8.1	OSU	543	543	0.368607	0.631393	Jasper	52.86716	-118.25172	1100.3	1	8	1	1	15	18	3	0	10.7	730	OSU	OSU.543.1.8.1	543	543	NA	7	NA	NA	NA	OSU.543.1.8.1	OSU	543	1	8	1	0	NA	NA	NA	NA		NA	NA	0.182321556793954	NA	NA	Oregon State University	Corvallis	OR	44.563781
OSU.545.1.4.5	OSU	545	545	0.219307	0.780693	Jasper	52.91018	-118.0593	1041	1	4	5	1	74	71	NA	0	8.9	719	OSU	OSU.545.1.4.5	545	545	1	73	81	8	NA	OSU.545.1.4.5	OSU	545	1	4	5	1	89	125	36	NA		NA	NA	-0.0413852161628547	0.103989713524048	0.339677367570162	Oregon State University	Corvallis	OR	44.563781
OSU.564.1.6.5	OSU	564	564	0.479768	0.520232	Jasper	53.53938	-116.81319	981	1	6	5	1	43	48	5	0	9	490	OSU	OSU.564.1.6.5	564	564	1	48	48	0	NA	OSU.564.1.6.5	OSU	564	1	6	5	1	50	40	NA	NA		5	NA	0.110000895214329	0	-0.22314355131421	Oregon State University	Corvallis	OR	44.563781
OSU.567.1.9.5	OSU	567	567	0.907878	0.092122	Jasper	53.56961	-116.65286	945	1	9	5	1	53	48	NA	0	9.1	499	OSU	OSU.567.1.9.5	567	567	1	48	42	NA	NA	OSU.567.1.9.5	OSU	567	1	9	5	1	51	48	NA	NA		NA	NA	-0.0990909026442308	-0.133531392624523	-0.0606246218164346	Oregon State University	Corvallis	OR	44.563781
OSU.567.2.10.4	OSU	567	567	0.907878	0.092122	Jasper	53.56961	-116.65286	945	2	10	4	0	35	NA	NA	0	9.1	499	OSU	OSU.567.2.10.4	567	567	1	36	35	NA	NA	OSU.567.2.10.4	OSU	567	2	10	4	0	NA	NA	NA	NA		NA	NA	NA	-0.0281708769666964	NA	Oregon State University	Corvallis	OR	44.563781
OSU.579.1.7.1	OSU	NA	NA	NA	NA	NA	NA	NA	NA	1	7	1	1	49	51	2	0	NA	NA	OSU	OSU.579.1.7.1	NA	NA	1	49	51	2	NA	OSU.579.1.7.1	OSU	579	1	7	1	1	48	70	22	NA		4	26	0.0400053346136993	0.0400053346136993	0.377294231141468	Oregon State University	Corvallis	OR	44.563781
OSU.590.1.7.3	OSU	590	590	NA	NA	Jasper	53.57027	-113.83358	657	1	7	3	0	11	NA	NA	0	9.1	571	OSU	OSU.590.1.7.3	590	590	NA	20	NA	NA	NA	OSU.590.1.7.3	OSU	590	1	7	3	0	NA	NA	NA	NA		NA	NA	NA	NA	NA	Oregon State University	Corvallis	OR	44.563781
OSU.601.1.2.2	OSU	601	601	0.254499	0.745501	Chilcotin	54.917507	-122.9415	702	1	2	2	0	25	23	NA	0	9.4	320	OSU	OSU.601.1.2.2	601	601	NA	24	NA	NA	NA	OSU.601.1.2.2	OSU	601	1	2	2	0	NA	NA	NA	NA		NA	NA	-0.0833816089390509	NA	NA	Oregon State University	Corvallis	OR	44.563781
OSU.601.2.1.1	OSU	601	601	0.254499	0.745501	Chilcotin	54.917507	-122.9415	702	2	1	1	1	50	27	NA	0	9.4	320	OSU	OSU.601.2.1.1	601	601	1	29	30	1	NA	OSU.601.2.1.1	OSU	601	2	1	1	1	36	51	15	NA		NA	NA	-0.616186139423817	0.0339015516756813	0.348306694268216	Oregon State University	Corvallis	OR	44.563781
OSU.601.2.1.4	OSU	601	601	0.254499	0.745501	Chilcotin	54.917507	-122.9415	702	2	1	4	1	44	22	NA	0	9.4	320	OSU	OSU.601.2.1.4	601	601	1	28	34	6	NA	OSU.601.2.1.4	OSU	601	2	1	4	1	38	36	NA	NA		NA	NA	-0.693147180559945	0.194156014440958	-0.0540672212702757	Oregon State University	Corvallis	OR	44.563781
OSU.808.1.5.3	OSU	808	808	0.301814	0.698186	Alaska	60.8249	-149.12595	123.4	1	5	3	1	58	60	2	0	9	-204	OSU	OSU.808.1.5.3	808	808	1	60	55	NA	NA	OSU.808.1.5.3	OSU	808	1	5	3	1	62	83	21	NA		NA	NA	0.0339015516756813	-0.0870113769896292	0.291706222751507	Oregon State University	Corvallis	OR	44.563781
OSU.808.2.2.3	OSU	808	808	0.301814	0.698186	Alaska	60.8249	-149.12595	123.4	2	2	3	1	40	42	2	0	9	-204	OSU	OSU.808.2.2.3	808	808	1	42	37	NA	NA	OSU.808.2.2.3	OSU	808	2	2	3	1	47	49	2	NA		NA	NA	0.0487901641694322	-0.126751705639144	0.041672696400568	Oregon State University	Corvallis	OR	44.563781
OSU.827.1.1.1	OSU	827	827	0.59597	0.40403	Alaska	61.73377	-148.69745	185.2	1	1	1	1	50	50	0	0	12.2	488	OSU	OSU.827.1.1.1	827	827	1	47	9	NA	NA	OSU.827.1.1.1	OSU	827	1	1	1	1	15	12	NA	NA		NA	NA	0	-1.65292302437384	-0.22314355131421	Oregon State University	Corvallis	OR	44.563781
OSU.827.2.1.3	OSU	827	827	0.59597	0.40403	Alaska	61.73377	-148.69745	185.2	2	1	3	0	28	NA	NA	NA	12.2	488	OSU	OSU.827.2.1.3	827	827	NA	NA	NA	NA	NA	OSU.827.2.1.3	OSU	827	2	1	3	0	NA	NA	NA	NA		NA	NA	NA	NA	NA	Oregon State University	Corvallis	OR	44.563781
OSU.827.2.8.1	OSU	827	827	0.59597	0.40403	Alaska	61.73377	-148.69745	185.2	2	8	1	0	48	NA	NA	NA	12.2	488	OSU	OSU.827.2.8.1	827	827	NA	46	NA	NA	NA	OSU.827.2.8.1	OSU	827	2	8	1	0	NA	NA	NA	NA		NA	NA	NA	NA	NA	Oregon State University	Corvallis	OR	44.563781
OSU.835.1.3.2	OSU	NA	NA	NA	NA	NA	NA	NA	NA	1	3	2	1	51	48	NA	0	NA	NA	OSU	OSU.835.1.3.2	NA	NA	1	50	46	NA	NA	OSU.835.1.3.2	OSU	835	1	3	2	1	53	51	NA	NA		NA	NA	-0.0606246218164346	-0.0833816089390509	-0.0384662808277962	Oregon State University	Corvallis	OR	44.563781
OSU.842.1.9.2	OSU	NA	NA	NA	NA	NA	NA	NA	NA	1	9	2	1	24	24	0	0	NA	NA	OSU	OSU.842.1.9.2	NA	NA	1	23	25	2	NA	OSU.842.1.9.2	OSU	842	1	9	2	1	25	46	21	NA		2	23	0	0.0833816089390509	0.609765571620895	Oregon State University	Corvallis	OR	44.563781
OSU.842.2.6.1	OSU	NA	NA	NA	NA	NA	NA	NA	NA	2	6	1	0	46	NA	NA	0	NA	NA	OSU	OSU.842.2.6.1	NA	NA	NA	33	NA	NA	NA	OSU.842.2.6.1	OSU	842	2	6	1	0	NA	NA	NA	NA		NA	NA	NA	NA	NA	Oregon State University	Corvallis	OR	44.563781
OSU.842.2.8.3	OSU	NA	NA	NA	NA	NA	NA	NA	NA	2	8	3	1	11	10	NA	0	NA	NA	OSU	OSU.842.2.8.3	NA	NA	1	12	11	NA	NA	OSU.842.2.8.3	OSU	842	2	8	3	1	9	9	0	NA		NA	NA	-0.0953101798043248	-0.0870113769896297	0	Oregon State University	Corvallis	OR	44.563781
OSU.865.1.7.5	OSU	865	865	0.99999	1e-05	Alaska	64.12973	-149.24907	263	1	7	5	0	3	NA	NA	NA	14.2	707	OSU	OSU.865.1.7.5	865	865	NA	NA	NA	NA	NA	OSU.865.1.7.5	OSU	865	1	7	5	0	NA	NA	NA	NA		NA	NA	NA	NA	NA	Oregon State University	Corvallis	OR	44.563781
OSU.947.1.6.2	OSU	947	947	NA	NA	Chilcotin	55.46634	-116.95019	595.3	1	6	2	1	38	17	NA	0	9.8	599	OSU	OSU.947.1.6.2	947	947	1	13	43	30	NA	OSU.947.1.6.2	OSU	947	1	6	2	1	47	80	33	NA		NA	NA	-0.804372815670169	1.19625075823203	0.531879032963823	Oregon State University	Corvallis	OR	44.563781
OSU.947.2.2.5	OSU	947	947	NA	NA	Chilcotin	55.46634	-116.95019	595.3	2	2	5	0	31	11	NA	0	9.8	599	OSU	OSU.947.2.2.5	947	947	NA	9	NA	NA	NA	OSU.947.2.2.5	OSU	947	2	2	5	0	NA	NA	NA	NA		NA	NA	-1.03609193168678	NA	NA	Oregon State University	Corvallis	OR	44.563781
OSU.947.2.6.4	OSU	947	947	NA	NA	Chilcotin	55.46634	-116.95019	595.3	2	6	4	0	42	NA	NA	0	9.8	599	OSU	OSU.947.2.6.4	947	947	NA	47	NA	NA	NA	OSU.947.2.6.4	OSU	947	2	6	4	0	NA	NA	NA	NA		NA	NA	NA	NA	NA	Oregon State University	Corvallis	OR	44.563781
OSU.947.2.8.4	OSU	947	947	NA	NA	Chilcotin	55.46634	-116.95019	595.3	2	8	4	0	45	NA	NA	0	9.8	599	OSU	OSU.947.2.8.4	947	947	NA	49	NA	NA	NA	OSU.947.2.8.4	OSU	947	2	8	4	0	NA	NA	NA	NA		NA	NA	NA	NA	NA	Oregon State University	Corvallis	OR	44.563781
OSU.972.1.9.4	OSU	972	MHCE03	0.471189	0.528811	Crowsnest	49.64656	-110.38362	1210.3	1	9	4	1	37	38	1	0	7.7	673	OSU	OSU.972.1.9.4	972	MHCE03	1	33	47	14	NA	OSU.972.1.9.4	OSU	972	1	9	4	1	48	65	17	NA	Labeled as MLCE 03 on observation sheet	15	32	0.0266682470821613	0.353640040243578	0.303186258987746	Oregon State University	Corvallis	OR	44.563781
OSU.972.2.5.3	OSU	972	MHCE03	0.471189	0.528811	Crowsnest	49.64656	-110.38362	1210.3	2	5	3	0	16	NA	NA	NA	7.7	673	OSU	OSU.972.2.5.3	972	MHCE03	NA	NA	NA	NA	NA	OSU.972.2.5.3	OSU	972	2	5	3	0	NA	NA	NA	NA	Labeled as MLCE 03 on observation sheet	NA	NA	NA	NA	NA	Oregon State University	Corvallis	OR	44.563781
OSU.972.2.9.1	OSU	972	MHCE03	0.471189	0.528811	Crowsnest	49.64656	-110.38362	1210.3	2	9	1	1	50	50	0	0	7.7	673	OSU	OSU.972.2.9.1	972	MHCE03	1	43	33	NA	NA	OSU.972.2.9.1	OSU	972	2	9	1	1	51	73	22	NA	Labeled as MLCE 03 on observation sheet	NA	NA	0	-0.264692554227082	0.358633808424065	Oregon State University	Corvallis	OR	44.563781
OSU.973.1.10.2	OSU	973	MHCE07	0.913359	0.086641	Crowsnest	49.65783	-110.2608	1280.1	1	10	2	0	16	NA	NA	0	8.3	648	OSU	OSU.973.1.10.2	973	MHCE07	NA	NA	NA	NA	NA	OSU.973.1.10.2	OSU	973	1	10	2	0	NA	NA	NA	NA	Labeled as MLCE 07 on observation sheet	NA	NA	NA	NA	NA	Oregon State University	Corvallis	OR	44.563781
OSU.973.1.3.3	OSU	973	MHCE07	0.913359	0.086641	Crowsnest	49.65783	-110.2608	1280.1	1	3	3	1	17	17	0	0	8.3	648	OSU	OSU.973.1.3.3	973	MHCE07	1	13	15	2	NA	OSU.973.1.3.3	OSU	973	1	3	3	1	18	18	0	NA	Labeled as MLCE 07 on observation sheet	2	2	0	0.143100843640673	0	Oregon State University	Corvallis	OR	44.563781
OSU.973.2.2.2	OSU	973	MHCE07	0.913359	0.086641	Crowsnest	49.65783	-110.2608	1280.1	2	2	2	0	27	NA	NA	0	8.3	648	OSU	OSU.973.2.2.2	973	MHCE07	NA	27	NA	NA	NA	OSU.973.2.2.2	OSU	973	2	2	2	0	NA	NA	NA	NA	Labeled as MLCE 07 on observation sheet	NA	NA	NA	NA	NA	Oregon State University	Corvallis	OR	44.563781
OSU.973.2.5.2	OSU	973	MHCE07	0.913359	0.086641	Crowsnest	49.65783	-110.2608	1280.1	2	5	2	0	21	NA	NA	0	8.3	648	OSU	OSU.973.2.5.2	973	MHCE07	NA	NA	NA	NA	NA	OSU.973.2.5.2	OSU	973	2	5	2	0	NA	NA	NA	NA	Labeled as MLCE 07 on observation sheet	NA	NA	NA	NA	NA	Oregon State University	Corvallis	OR	44.563781
OSU.973.2.7.5	OSU	973	MHCE07	0.913359	0.086641	Crowsnest	49.65783	-110.2608	1280.1	2	7	5	0	11	NA	NA	0	8.3	648	OSU	OSU.973.2.7.5	973	MHCE07	1	56	56	0	NA	OSU.973.2.7.5	OSU	973	2	7	5	1	61	61	0	NA	Labeled as MLCE 07 on observation sheet	NA	NA	NA	0	0	Oregon State University	Corvallis	OR	44.563781
PENN.206.1.4.1	PENN	206	206	0.428876	0.571124	Chilcotin	51.8986129	-124.4247207	1064.2	1	4	1	1	12.2	68.6	56.4	4	7.1	537	PENN	PENN.206.1.4.1	206	206	1	27.432	57.912	30.48	1	PENN.206.1.4.1	PENN	206	1	4	1	1	42.672	45.72	3.048	1		86.88	89.928	1.72685658299263	0.747214401830221	0.0689928714869512	Pennsylvania State University	State College	PA	40.7982
PENN.206.2.9.6	PENN	206	206	0.428876	0.571124	Chilcotin	51.8986129	-124.4247207	1064.2	2	9	6	1	19.1	24.4	5.3	4	7.1	537	PENN	PENN.206.2.9.6	206	206	1	25.908	62.484	36.576	1	PENN.206.2.9.6	PENN	206	2	9	6	1	30.48	35.56	5.08	0		41.876	46.956	0.244894797246572	0.880358722648092	0.154150679827258	Pennsylvania State University	State College	PA	40.7982
PENN.210.1.1.4	PENN	210	210	0.091567	0.908433	Chilcotin	52.10229	-123.41047	744.4	1	1	4	1	15.9	65.5	49.6	4	5.6	641	PENN	PENN.210.1.1.4	210	210	1	32.004	74.676	42.672	1	PENN.210.1.1.4	PENN	210	1	1	4	1	41.148	53.34	12.192	1		92.272	104.464	1.41573103341502	0.847297860387204	0.259511195485084	Pennsylvania State University	State College	PA	40.7982
PENN.210.2.9.9	PENN	210	210	0.091567	0.908433	Chilcotin	52.10229	-123.41047	744.4	2	9	9	1	18.1	62.5	44.4	4	5.6	641	PENN	PENN.210.2.9.9	210	210	1	54.864	106.68	51.816	1	PENN.210.2.9.9	PENN	210	2	9	9	1	42.672	73.025	30.353	1		96.216	126.569	1.23925461847058	0.664976303593249	0.537258880834147	Pennsylvania State University	State College	PA	40.7982
PENN.218.1.1.10	PENN	218	218	0.135628	0.864372	Chilcotin	51.989515	-122.277328	380.9	1	1	10	1	24.4	61	36.6	4	3.8	642	PENN	PENN.218.1.1.10	218	218	1	41.148	68.58	27.432	1	PENN.218.1.1.10	PENN	218	1	1	10	1	22.86	55.88	33.02	1		64.032	97.052	0.916290731874155	0.51082562376599	0.893817876022097	Pennsylvania State University	State College	PA	40.7982
PENN.218.2.8.2	PENN	218	218	0.135628	0.864372	Chilcotin	51.989515	-122.277328	380.9	2	8	2	1	20.6	80.8	60.2	4	3.8	642	PENN	PENN.218.2.8.2	218	218	1	47.244	120.396	73.152	1	PENN.218.2.8.2	PENN	218	2	8	2	1	60.96	81.28	20.32	1	tiny/unhealthy leaves	133.352	153.672	1.36668588973151	0.935460647981875	0.287682072451781	Pennsylvania State University	State College	PA	40.7982
PENN.233.1.1.5	PENN	233	233	0.034199	0.965801	Chilcotin	53.283906	-122.492829	676.8	1	1	5	1	22.5	59.4	36.9	4	5.5	356	PENN	PENN.233.1.1.5	233	233	1	51.816	74.676	22.86	1	PENN.233.1.1.5	PENN	233	1	1	5	1	30.48	48.26	17.78	NA		59.76	77.54	0.970778917158225	0.365459773494465	0.45953232937844	Pennsylvania State University	State College	PA	40.7982
PENN.233.2.7.10	PENN	233	233	0.034199	0.965801	Chilcotin	53.283906	-122.492829	676.8	2	7	10	1	26.5	54.9	28.4	4	5.5	356	PENN	PENN.233.2.7.10	233	233	1	42.672	50.292	7.62	1	PENN.233.2.7.10	PENN	233	2	7	10	1	1	13.335	12.335	0	No viable buds? ; basal sprouts	36.02	48.355	0.728368615523308	0.164303051291276	2.59039215763398	Pennsylvania State University	State College	PA	40.7982
PENN.255.1.5.10	PENN	255	255	0.285118	0.714882	Chilcotin	55.452429	-122.745146	815.8	1	5	10	1	21	68.6	47.6	4	8.2	-193	PENN	PENN.255.1.5.10	255	255	1	9.144	44.196	35.052	1	PENN.255.1.5.10	PENN	255	1	5	10	0	0	NA	NA	NA	Got mowed to the ground 18.05.23	82.652	NA	1.18377009700842	1.57553636075842	NA	Pennsylvania State University	State College	PA	40.7982
PENN.255.2.7.2	PENN	255	255	0.285118	0.714882	Chilcotin	55.452429	-122.745146	815.8	2	7	2	1	18.1	50.3	32.2	4	8.2	-193	PENN	PENN.255.2.7.2	255	255	1	36.576	79.248	42.672	1	PENN.255.2.7.2	PENN	255	2	7	2	1	45.72	60.325	14.605	0		74.872	89.477	1.02209313883391	0.773189888233482	0.277210772584486	Pennsylvania State University	State College	PA	40.7982
PENN.258.1.5.7	PENN	258	258	0.948246	0.051754	Chilcotin	55.617417	-121.834583	596.2	1	5	7	1	15.4	21.3	5.9	4	7	449	PENN	PENN.258.1.5.7	258	258	1	21.336	35.052	13.716	1	PENN.258.1.5.7	PENN	258	1	5	7	1	18.288	22.225	3.937	1		19.616	23.553	0.324339563295796	0.496436886313891	0.194972674347514	Pennsylvania State University	State College	PA	40.7982
PENN.258.2.9.8	PENN	258	258	0.948246	0.051754	Chilcotin	55.617417	-121.834583	596.2	2	9	8	1	18.9	18.3	NA	NA	7	449	PENN	PENN.258.2.9.8	258	258	0	NA	NA	NA	NA	PENN.258.2.9.8	PENN	258	2	9	8	0	0	NA	NA	NA		NA	NA	-0.0322608622182212	NA	NA	Pennsylvania State University	State College	PA	40.7982
PENN.307.1.1.7	PENN	307	307	1e-05	0.99999	Crowsnest	49.111034	-120.846366	1333.2	1	1	7	0	18.7	NA	NA	NA	6.5	-29	PENN	PENN.307.1.1.7	307	307	0	NA	NA	NA	NA	PENN.307.1.1.7	PENN	307	1	1	7	0	0	NA	NA	NA		NA	NA	NA	NA	NA	Pennsylvania State University	State College	PA	40.7982
PENN.307.2.10.2	PENN	307	307	1e-05	0.99999	Crowsnest	49.111034	-120.846366	1333.2	2	10	2	1	19.7	59.4	39.7	3	6.5	-29	PENN	PENN.307.2.10.2	307	307	1	39.624	71.628	32.004	1	PENN.307.2.10.2	PENN	307	2	10	2	1	21.336	51.435	30.099	1		71.704	101.803	1.10367559062466	0.592051063688576	0.87992308770328	Pennsylvania State University	State College	PA	40.7982
PENN.311.1.4.2	PENN	311	311	1e-05	0.99999	Crowsnest	49.454762	-120.375224	594.4	1	4	2	1	20.6	96	75.4	3	3.1	593	PENN	PENN.311.1.4.2	311	311	1	54.864	143.256	88.392	1	PENN.311.1.4.2	PENN	311	1	4	2	1	34	79.375	45.375	1	phenology dates are for leaves at base. Tallest stem with leaves at stage 3 on 02.05.23 - flagged.	163.792	209.167	1.5390571156723	0.959775843813894	0.847822932596694	Pennsylvania State University	State College	PA	40.7982
PENN.311.2.6.3	PENN	311	311	1e-05	0.99999	Crowsnest	49.454762	-120.375224	594.4	2	6	3	1	21.9	102.1	80.2	4	3.1	593	PENN	PENN.311.2.6.3	311	311	1	42.672	124.968	82.296	1	PENN.311.2.6.3	PENN	311	2	6	3	1	85.344	77.47	NA	1	Top leaves dead on 02.05.23; ht of living 26.05=46cm	162.496	NA	1.53946608834816	1.07451473708905	-0.0967993833557932	Pennsylvania State University	State College	PA	40.7982
PENN.317.1.4.6	PENN	317	317	1e-05	0.99999	Crowsnest	49.056415	-118.999945	614.1	1	4	6	1	21.3	68.6	47.3	3	2.5	607	PENN	PENN.317.1.4.6	317	317	1	47.244	166.116	118.872	1	PENN.317.1.4.6	PENN	317	1	4	6	1	21	85.09	64.09	1	Phenology dates are for leaves at base; if no additional buds burst, change ht to 1cm	166.172	230.262	1.16958546201646	1.257360677744	1.39918708213804	Pennsylvania State University	State College	PA	40.7982
PENN.317.2.8.4	PENN	317	317	1e-05	0.99999	Crowsnest	49.056415	-118.999945	614.1	2	8	4	1	27.6	62.5	34.9	3	2.5	607	PENN	PENN.317.2.8.4	317	317	1	56.388	91.44	35.052	1	PENN.317.2.8.4	PENN	317	2	8	4	1	76.2	91.44	15.24	1		69.952	85.192	0.817350784019252	0.483426649577877	0.182321556793955	Pennsylvania State University	State College	PA	40.7982
PENN.333.1.5.5	PENN	333	333	1e-05	0.99999	Crowsnest	49.187165	-117.368733	721.7	1	5	5	1	21.3	54.9	33.6	3	2.7	165	PENN	PENN.333.1.5.5	333	333	1	41.148	120.396	79.248	1	PENN.333.1.5.5	PENN	333	1	5	5	1	88.392	140.97	52.578	1		112.848	165.426	0.946806275800105	1.07361098646269	0.466765633971961	Pennsylvania State University	State College	PA	40.7982
PENN.333.2.6.4	PENN	333	333	1e-05	0.99999	Crowsnest	49.187165	-117.368733	721.7	2	6	4	1	20.3	83.8	63.5	3	2.7	165	PENN	PENN.333.2.6.4	333	333	1	68.58	144.78	76.2	1	PENN.333.2.6.4	PENN	333	2	6	4	1	109.728	146.05	36.322	1		139.7	176.022	1.4178121214403	0.747214401830221	0.285944452553241	Pennsylvania State University	State College	PA	40.7982
PENN.334.1.5.2	PENN	334	334	1e-05	0.99999	Crowsnest	49.19239	-117.283603	672.5	1	5	2	1	24.8	48.8	24	3	2.3	267	PENN	PENN.334.1.5.2	334	334	1	42.672	111.252	68.58	1	PENN.334.1.5.2	PENN	334	1	5	2	1	59.436	83.185	23.749	0		92.58	116.329	0.676886659688165	0.958254930973187	0.336166939717605	Pennsylvania State University	State College	PA	40.7982
PENN.334.2.7.7	PENN	334	334	1e-05	0.99999	Crowsnest	49.19239	-117.283603	672.5	2	7	7	1	23.3	56.4	33.1	3	2.3	267	PENN	PENN.334.2.7.7	334	334	1	38.1	138.684	100.584	1	PENN.334.2.7.7	PENN	334	2	7	7	1	80.772	111.76	30.988	0		133.684	164.672	0.884015797932359	1.29198368164865	0.32472334413213	Pennsylvania State University	State College	PA	40.7982
PENN.342.1.5.8	PENN	342	342	1e-05	0.99999	Crowsnest	49.117229	-116.531242	566.7	1	5	8	1	20.5	50.3	29.8	4	2	388	PENN	PENN.342.1.5.8	342	342	1	42.672	91.44	48.768	1	PENN.342.1.5.8	PENN	342	1	5	8	1	54.864	81.28	26.416	1		78.568	104.984	0.897580190961331	0.762140052046897	0.393042588109608	Pennsylvania State University	State College	PA	40.7982
PENN.342.2.7.8	PENN	342	342	1e-05	0.99999	Crowsnest	49.117229	-116.531242	566.7	2	7	8	0	24.8	NA	NA	NA	2	388	PENN	PENN.342.2.7.8	342	342	0	NA	NA	NA	NA	PENN.342.2.7.8	PENN	342	2	7	8	0	0	NA	NA	NA		NA	NA	NA	NA	NA	Pennsylvania State University	State College	PA	40.7982
PENN.353.1.5.4	PENN	353	353	1e-05	0.99999	Crowsnest	49.206225	-115.978614	916.7	1	5	4	0	21.7	NA	NA	NA	4.2	334	PENN	PENN.353.1.5.4	353	353	0	NA	NA	NA	NA	PENN.353.1.5.4	PENN	353	1	5	4	0	0	NA	NA	NA		NA	NA	NA	NA	NA	Pennsylvania State University	State College	PA	40.7982
PENN.353.2.9.10	PENN	353	353	1e-05	0.99999	Crowsnest	49.206225	-115.978614	916.7	2	9	10	1	20.2	65.5	45.3	3	4.2	334	PENN	PENN.353.2.9.10	353	353	1	44.196	86.868	42.672	1	PENN.353.2.9.10	PENN	353	2	9	10	1	51.816	63.5	11.684	1		87.972	99.656	1.17636753823405	0.675755437848076	0.20334092401803	Pennsylvania State University	State College	PA	40.7982
PENN.364.1.5.3	PENN	364	364	0.048982	0.951018	Crowsnest	49.29594	-115.107656	935.4	1	5	3	1	22.9	47.2	24.3	4	4.6	385	PENN	PENN.364.1.5.3	364	364	1	47.244	114.3	67.056	1	PENN.364.1.5.3	PENN	364	1	5	3	1	85.344	92.075	6.73100000000001	1		91.356	98.087	0.723256982031315	0.883500909051165	0.0759133143315252	Pennsylvania State University	State College	PA	40.7982
PENN.364.2.8.10	PENN	364	364	0.048982	0.951018	Crowsnest	49.29594	-115.107656	935.4	2	8	10	0	10.6	NA	NA	NA	4.6	385	PENN	PENN.364.2.8.10	364	364	0	NA	NA	NA	NA	PENN.364.2.8.10	PENN	364	2	8	10	0	0	NA	NA	NA		NA	NA	NA	NA	NA	Pennsylvania State University	State College	PA	40.7982
PENN.374.1.3.4	PENN	374	374	0.064524	0.935476	Crowsnest	49.700658	-114.827499	NA	1	3	4	1	17.9	19.8	1.9	NA	6.9	377	PENN	PENN.374.1.3.4	374	374	0	NA	NA	NA	NA	PENN.374.1.3.4	PENN	374	1	3	4	0	0	NA	NA	NA		NA	NA	0.100881224853781	NA	NA	Pennsylvania State University	State College	PA	40.7982
PENN.374.2.10.8	PENN	374	374	0.064524	0.935476	Crowsnest	49.700658	-114.827499	NA	2	10	8	1	26.2	27.4	1.2	NA	6.9	377	PENN	PENN.374.2.10.8	374	374	0	NA	NA	NA	NA	PENN.374.2.10.8	PENN	374	2	10	8	0	0	NA	NA	NA		NA	NA	0.0447836026269735	NA	NA	Pennsylvania State University	State College	PA	40.7982
PENN.380.1.3.6	PENN	380	380	0.18203	0.81797	Crowsnest	49.631144	-114.498086	1316.7	1	3	6	1	18.9	56.4	37.5	4	7	430	PENN	PENN.380.1.3.6	380	380	1	25.908	65.532	39.624	1	PENN.380.1.3.6	PENN	380	1	3	6	1	36.576	53.34	16.764	1		77.124	93.888	1.09330723643842	0.927986771637347	0.377294231141468	Pennsylvania State University	State College	PA	40.7982
PENN.380.2.8.7	PENN	380	380	0.18203	0.81797	Crowsnest	49.631144	-114.498086	1316.7	2	8	7	1	15.6	77.7	62.1	4	7	430	PENN	PENN.380.2.8.7	380	380	1	41.148	94.488	53.34	1	PENN.380.2.8.7	PENN	380	2	8	7	1	54.864	72.39	17.526	1		115.44	132.966	1.60558434311811	0.831297519040762	0.277210772584485	Pennsylvania State University	State College	PA	40.7982
PENN.381.1.3.3	PENN	381	381	0.054308	0.945692	Crowsnest	49.634062	-114.49098	NA	1	3	3	1	17.5	96	78.5	3	7.1	433	PENN	PENN.381.1.3.3	381	381	1	54.864	106.68	51.816	1	PENN.381.1.3.3	PENN	381	1	3	3	1	73.152	71.12	NA	1		130.316	NA	1.70214731053837	0.664976303593249	-0.0281708769666968	Pennsylvania State University	State College	PA	40.7982
PENN.381.2.6.1	PENN	381	381	0.054308	0.945692	Crowsnest	49.634062	-114.49098	NA	2	6	1	1	19.2	68.6	49.4	3	7.1	433	PENN	PENN.381.2.6.1	381	381	1	68.58	134.112	65.532	1	PENN.381.2.6.1	PENN	381	2	6	1	1	92.964	110.49	17.526	1		114.932	132.458	1.2733822556981	0.670674324707887	0.172712697687318	Pennsylvania State University	State College	PA	40.7982
PENN.393.1.5.9	PENN	393	393	NA	NA	Crowsnest	49.79161	-113.122045	890	1	5	9	1	15.4	39.6	24.2	3	4.4	558	PENN	PENN.393.1.5.9	393	393	1	41.148	50.292	9.144	1	PENN.393.1.5.9	PENN	393	1	5	9	1	28.956	11.43	NA	1	new buds emerged at base	33.344	NA	0.944461608840851	0.200670695462151	-0.929535958624176	Pennsylvania State University	State College	PA	40.7982
PENN.393.2.10.7	PENN	393	393	NA	NA	Crowsnest	49.79161	-113.122045	890	2	10	7	1	16.5	18.3	1.8	3	4.4	558	PENN	PENN.393.2.10.7	393	393	1	18.288	22.86	4.572	1	PENN.393.2.10.7	PENN	393	2	10	7	1	2	10.16	8.16	0	Resurrected!; sprout from base. Beginning ht 3 cm. Top bud at stage 2 on 27.04.2023	6.372	14.532	0.103540678940841	0.22314355131421	1.62531126159039	Pennsylvania State University	State College	PA	40.7982
PENN.405.1.3.9	PENN	405	405	0.665318	0.334682	Cassiar	60.0516	-128.909711	640	1	3	9	1	16.4	30.5	14.1	4	12.1	554	PENN	PENN.405.1.3.9	405	405	1	24.384	47.244	22.86	1	PENN.405.1.3.9	PENN	405	1	3	9	1	21.336	34.29	12.954	NA		36.96	49.914	0.620445348783213	0.661398482245365	0.474457979595116	Pennsylvania State University	State College	PA	40.7982
PENN.405.2.10.3	PENN	405	405	0.665318	0.334682	Cassiar	60.0516	-128.909711	640	2	10	3	1	10.5	21.3	10.8	4	12.1	554	PENN	PENN.405.2.10.3	405	405	1	19.812	36.576	16.764	1	PENN.405.2.10.3	PENN	405	2	10	3	0	1	NA	NA	NA	Basal sprouts . Dead summer 2023	27.564	NA	0.707331815551902	0.613104472886409	NA	Pennsylvania State University	State College	PA	40.7982
PENN.411.1.5.6	PENN	411	411	0.706952	0.293048	Cassiar	59.670695	-129.161659	705.4	1	5	6	1	10.2	22.9	12.7	4	11.1	514	PENN	PENN.411.1.5.6	411	411	1	15.24	45.72	30.48	1	PENN.411.1.5.6	PENN	411	1	5	6	1	21.336	24.13	2.794	NA		43.18	45.974	0.808749190269969	1.09861228866811	0.123060092757227	Pennsylvania State University	State College	PA	40.7982
PENN.411.2.9.3	PENN	411	411	0.706952	0.293048	Cassiar	59.670695	-129.161659	705.4	2	9	3	1	14	33.5	19.5	4	11.1	514	PENN	PENN.411.2.9.3	411	411	1	35.052	62.484	27.432	1	PENN.411.2.9.3	PENN	411	2	9	3	1	33.528	39.37	5.84199999999999	1		46.932	52.774	0.872488109215762	0.578077850775158	0.160623194332876	Pennsylvania State University	State College	PA	40.7982
PENN.416.1.2.6	PENN	416	416	0.684579	0.315421	Cassiar	59.328977	-129.223796	772.2	1	2	6	1	15.2	42.7	27.5	4	10.4	518	PENN	PENN.416.1.2.6	416	416	1	44.196	62.484	18.288	1	PENN.416.1.2.6	PENN	416	1	2	6	1	12.192	33.02	20.828	0		45.788	66.616	1.03290349238235	0.346276236717834	0.996333439547691	Pennsylvania State University	State College	PA	40.7982
PENN.416.2.10.6	PENN	416	416	0.684579	0.315421	Cassiar	59.328977	-129.223796	772.2	2	10	6	1	15.1	36.6	21.5	4	10.4	518	PENN	PENN.416.2.10.6	416	416	1	35.052	36.576	1.524	1	PENN.416.2.10.6	PENN	416	2	10	6	1	18.288	26.67	8.382	1		23.024	31.406	0.885353496586442	0.0425596144187956	0.377294231141468	Pennsylvania State University	State College	PA	40.7982
PENN.419.1.3.7	PENN	419	419	0.675633	0.324367	Cassiar	59.126286	-129.824136	809.4	1	3	7	1	14.1	29	14.9	4	10.7	484	PENN	PENN.419.1.3.7	419	419	1	30.48	50.292	19.812	1	PENN.419.1.3.7	PENN	419	1	3	7	1	22.86	33.02	10.16	NA		34.712	44.872	0.721121032602352	0.500775287912489	0.367724780125318	Pennsylvania State University	State College	PA	40.7982
PENN.419.2.9.2	PENN	419	419	0.675633	0.324367	Cassiar	59.126286	-129.824136	809.4	2	9	2	1	17.1	25.9	8.8	4	10.7	484	PENN	PENN.419.2.9.2	419	419	1	13.716	16.764	3.048	1	PENN.419.2.9.2	PENN	419	2	9	2	1	12.192	10.16	NA	NA	mowed? has basal leaves (oct 4)	11.848	NA	0.415164505196878	0.200670695462151	-0.182321556793954	Pennsylvania State University	State College	PA	40.7982
PENN.423.1.2.5	PENN	423	423	0.566114	0.433886	Cassiar	58.875079	-130.039692	769.4	1	2	5	1	11.4	16.8	5.4	4	10.4	501	PENN	PENN.423.1.2.5	423	423	1	16.764	28.956	12.192	1	PENN.423.1.2.5	PENN	423	1	2	5	1	12.192	21.59	9.398	NA		17.592	26.99	0.387765531008764	0.54654370636807	0.571450245582426	Pennsylvania State University	State College	PA	40.7982
PENN.423.2.7.5	PENN	423	423	0.566114	0.433886	Cassiar	58.875079	-130.039692	769.4	2	7	5	1	1.3	13.7	12.4	4	10.4	501	PENN	PENN.423.2.7.5	423	423	1	15.24	25.908	10.668	1	PENN.423.2.7.5	PENN	423	2	7	5	1	12.192	20.32	8.128	NA	insect defoliation 6/26	23.068	31.196	2.35503156836659	0.53062825106217	0.51082562376599	Pennsylvania State University	State College	PA	40.7982
PENN.427.1.2.4	PENN	427	427	0.494741	0.505259	Cassiar	58.405924	-129.955389	832	1	2	4	1	20.6	25.9	5.3	NA	10.3	498	PENN	PENN.427.1.2.4	427	427	1	27.432	32.004	4.572	1	PENN.427.1.2.4	PENN	427	1	2	4	0	0	NA	NA	NA	dead spring 2023	9.872	NA	0.228951892909957	0.154150679827258	NA	Pennsylvania State University	State College	PA	40.7982
PENN.427.2.7.1	PENN	427	427	0.494741	0.505259	Cassiar	58.405924	-129.955389	832	2	7	1	1	17.5	16.8	NA	4	10.3	498	PENN	PENN.427.2.7.1	427	427	1	15.24	16.764	1.524	NA	PENN.427.2.7.1	PENN	427	2	7	1	0	0	NA	NA	NA	dead-in spring 2023	NA	NA	-0.0408219945202553	0.0953101798043248	NA	Pennsylvania State University	State College	PA	40.7982
PENN.432.1.4.3	PENN	432	432	0.642983	0.357017	Cassiar	58.013137	-130.00476	924.9	1	4	3	1	12.4	41.1	28.7	4	9.6	510	PENN	PENN.432.1.4.3	432	432	1	22.86	56.388	33.528	1	PENN.432.1.4.3	PENN	432	1	4	3	1	27.432	30.48	3.048	1		62.228	65.276	1.1983116488912	0.902867711542015	0.105360515657826	Pennsylvania State University	State College	PA	40.7982
PENN.432.2.8.9	PENN	432	432	0.642983	0.357017	Cassiar	58.013137	-130.00476	924.9	2	8	9	1	13	33.5	20.5	4	9.6	510	PENN	PENN.432.2.8.9	432	432	1	10.668	51.816	41.148	1	PENN.432.2.8.9	PENN	432	2	8	9	1	13.716	22.86	9.144	1		61.648	70.792	0.946596081369484	1.58045037556085	0.51082562376599	Pennsylvania State University	State College	PA	40.7982
PENN.437.1.2.1	PENN	437	437	0.066798	0.933202	Cassiar	57.256976	-130.248231	703.1	1	2	1	0	18.6	NA	NA	NA	8.5	276	PENN	PENN.437.1.2.1	437	437	0	NA	NA	NA	NA	PENN.437.1.2.1	PENN	437	1	2	1	0	0	NA	NA	NA		NA	NA	NA	NA	NA	Pennsylvania State University	State College	PA	40.7982
PENN.437.2.8.3	PENN	437	437	0.066798	0.933202	Cassiar	57.256976	-130.248231	703.1	2	8	3	1	20.3	45.7	25.4	4	8.5	276	PENN	PENN.437.2.8.3	437	437	1	32.004	100.584	68.58	1	PENN.437.2.8.3	PENN	437	2	8	3	1	33.528	59.69	26.162	1		93.98	120.142	0.811477411852418	1.145132304303	0.576783591557788	Pennsylvania State University	State College	PA	40.7982
PENN.443.1.3.10	PENN	443	443	0.042536	0.957464	Cassiar	56.625448	-129.677487	519.1	1	3	10	1	20	42.7	22.7	4	7.2	42	PENN	PENN.443.1.3.10	443	443	1	41.148	80.772	39.624	1	PENN.443.1.3.10	PENN	443	1	3	10	1	44.196	48.895	4.69900000000001	NA		62.324	67.023	0.758466646680588	0.674455047547793	0.10104085451331	Pennsylvania State University	State College	PA	40.7982
PENN.443.2.10.10	PENN	443	443	0.042536	0.957464	Cassiar	56.625448	-129.677487	519.1	2	10	10	1	20.6	30.5	9.9	3	7.2	42	PENN	PENN.443.2.10.10	443	443	1	24.384	56.388	32.004	1	PENN.443.2.10.10	PENN	443	2	10	10	1	30.48	45.72	15.24	1		41.904	57.144	0.392435607817831	0.838329190404443	0.405465108108164	Pennsylvania State University	State College	PA	40.7982
PENN.453.1.4.7	PENN	453	453	1e-05	0.99999	Cassiar	56.209344	-129.33631	580.7	1	4	7	1	21.6	114.3	92.7	4	6.7	22	PENN	PENN.453.1.4.7	453	453	1	115.824	163.068	47.244	1	PENN.453.1.4.7	PENN	453	1	4	7	1	128.016	135.255	7.23899999999998	1		139.944	147.183	1.66613325611065	0.342095494175576	0.0550066295122109	Pennsylvania State University	State College	PA	40.7982
PENN.453.2.8.1	PENN	453	453	1e-05	0.99999	Cassiar	56.209344	-129.33631	580.7	2	8	1	1	20.3	22.9	2.6	3	6.7	22	PENN	PENN.453.2.8.1	453	453	1	18.288	57.912	39.624	1	PENN.453.2.8.1	PENN	453	2	8	1	1	32.004	36.83	4.82599999999999	1		42.224	47.05	0.120516024512452	1.15267950993839	0.140451835469096	Pennsylvania State University	State College	PA	40.7982
PENN.463.1.3.1	PENN	463	463	1e-05	0.99999	Cassiar	55.610017	-128.621328	336.1	1	3	1	1	19.1	38.1	19	4	5.1	212	PENN	PENN.463.1.3.1	463	463	1	39.624	70.104	30.48	1	PENN.463.1.3.1	PENN	463	1	3	1	1	44.196	54.61	10.414	1		49.48	59.894	0.690525947080071	0.570544858467613	0.211582728913134	Pennsylvania State University	State College	PA	40.7982
PENN.463.2.7.3	PENN	463	463	1e-05	0.99999	Cassiar	55.610017	-128.621328	336.1	2	7	3	1	23	88.4	65.4	4	5.1	212	PENN	PENN.463.2.7.3	463	463	1	64.008	132.588	68.58	1	PENN.463.2.7.3	PENN	463	2	7	3	1	91.44	128.27	36.83	1		133.98	170.81	1.34637775371445	0.728238500371215	0.338454397825203	Pennsylvania State University	State College	PA	40.7982
PENN.469.1.1.1	PENN	469	469	1e-05	0.99999	Cassiar	55.324941	-128.089761	NA	1	1	1	1	19.1	53.3	34.2	4	5.5	346	PENN	PENN.469.1.1.1	469	469	1	54.864	85.344	30.48	1	PENN.469.1.1.1	PENN	469	1	1	1	1	12	34.29	22.29	1	top of stem dead/no buds, phenology for lower leaves	64.68	86.97	1.02624799611921	0.44183275227904	1.04994711668683	Pennsylvania State University	State College	PA	40.7982
PENN.469.2.8.6	PENN	469	469	1e-05	0.99999	Cassiar	55.324941	-128.089761	NA	2	8	6	1	21.1	68.6	47.5	4	5.5	346	PENN	PENN.469.2.8.6	469	469	1	36.576	94.488	57.912	1	PENN.469.2.8.6	PENN	469	2	8	6	1	74.676	81.28	6.604	1		105.412	112.016	1.17901949424982	0.949080554697146	0.0847412284550906	Pennsylvania State University	State College	PA	40.7982
PENN.522.1.2.7	PENN	522	522	0.06136	0.93864	Jasper	51.64974	-120.06664	410.6	1	2	7	1	17.6	79.2	61.6	3	3.1	523	PENN	PENN.522.1.2.7	522	522	1	54.864	131.064	76.2	1	PENN.522.1.2.7	PENN	522	1	2	7	1	73.152	77.47	4.318	1		137.8	142.118	1.50407739677627	0.870828357797398	0.0573512964714649	Pennsylvania State University	State College	PA	40.7982
PENN.522.2.6.5	PENN	522	522	0.06136	0.93864	Jasper	51.64974	-120.06664	410.6	2	6	5	1	22.9	111.3	88.4	3	3.1	523	PENN	PENN.522.2.6.5	522	522	1	83.82	211.836	128.016	1	PENN.522.2.6.5	PENN	522	2	6	5	1	126.492	175.26	48.768	1		216.416	265.184	1.58109234772131	0.927140747898221	0.326091520566652	Pennsylvania State University	State College	PA	40.7982
PENN.533.1.2.8	PENN	533	533	0.233601	0.766399	Jasper	52.96674	-119.4241	765	1	2	8	1	13.3	53.3	40	4	6.2	433	PENN	PENN.533.1.2.8	533	533	1	27.432	44.196	16.764	1	PENN.533.1.2.8	PENN	533	1	2	8	1	25.908	29.21	3.302	1		56.764	60.066	1.38817229594409	0.476924072090309	0.119959315078979	Pennsylvania State University	State College	PA	40.7982
PENN.533.2.6.2	PENN	533	533	0.233601	0.766399	Jasper	52.96674	-119.4241	765	2	6	2	1	10.8	48.8	38	4	6.2	433	PENN	PENN.533.2.6.2	533	533	1	44.196	68.58	24.384	1	PENN.533.2.6.2	PENN	533	2	6	2	1	57.912	74.93	17.018	0		62.384	79.402	1.50818417872893	0.439366659783845	0.257629727385379	Pennsylvania State University	State College	PA	40.7982
PENN.543.1.2.2	PENN	543	543	0.368607	0.631393	Jasper	52.86716	-118.25172	1100.3	1	2	2	1	15.2	41.1	25.9	4	8.8	617	PENN	PENN.543.1.2.2	543	543	1	39.624	76.2	36.576	1	PENN.543.1.2.2	PENN	543	1	2	2	1	53.34	57.15	3.81	1		62.476	66.286	0.994712693649959	0.653926467406664	0.0689928714869517	Pennsylvania State University	State College	PA	40.7982
PENN.543.2.6.6	PENN	543	543	0.368607	0.631393	Jasper	52.86716	-118.25172	1100.3	2	6	6	1	22.5	83.8	61.3	4	8.8	617	PENN	PENN.543.2.6.6	543	543	1	59.436	137.16	77.724	1	PENN.543.2.6.6	PENN	543	2	6	6	1	99.06	123.19	24.13	1		139.024	163.154	1.31491769827766	0.836248024200619	0.218002151813791	Pennsylvania State University	State College	PA	40.7982
PENN.545.1.3.2	PENN	545	545	0.219307	0.780693	Jasper	52.91018	-118.0593	1041	1	3	2	1	12.2	89.9	77.7	4	7	606	PENN	PENN.545.1.3.2	545	545	1	51.816	102.108	50.292	1	PENN.545.1.3.2	PENN	545	1	3	2	1	47.244	72.39	25.146	1		127.992	153.138	1.99726198973836	0.678332094774805	0.426742506555449	Pennsylvania State University	State College	PA	40.7982
PENN.545.2.9.1	PENN	545	545	0.219307	0.780693	Jasper	52.91018	-118.0593	1041	2	9	1	1	18.1	67.1	49	4	7	606	PENN	PENN.545.2.9.1	545	545	1	51.816	88.392	36.576	1	PENN.545.2.9.1	PENN	545	2	9	1	1	48.768	66.04	17.272	0		85.576	102.848	1.31027210570586	0.534082485930258	0.303186258987746	Pennsylvania State University	State College	PA	40.7982
PENN.564.1.4.4	PENN	564	564	0.479768	0.520232	Jasper	53.53938	-116.81319	981	1	4	4	1	18.1	35.1	17	4	7.1	377	PENN	PENN.564.1.4.4	564	564	1	24.384	65.532	41.148	1	PENN.564.1.4.4	PENN	564	1	4	4	1	25.908	48.895	22.987	0		58.148	81.135	0.66228919220004	0.988611393453781	0.635123340443568	Pennsylvania State University	State College	PA	40.7982
PENN.564.2.7.4	PENN	564	564	0.479768	0.520232	Jasper	53.53938	-116.81319	981	2	7	4	1	19.4	27.4	8	4	7.1	377	PENN	PENN.564.2.7.4	564	564	1	28.956	70.104	41.148	1	PENN.564.2.7.4	PENN	564	2	7	4	1	48.768	57.15	8.382	0		49.148	57.53	0.345269947324742	0.884202417322654	0.158605030176639	Pennsylvania State University	State College	PA	40.7982
PENN.567.1.1.9	PENN	567	567	0.907878	0.092122	Jasper	53.56961	-116.65286	945	1	1	9	1	15.7	42.7	27	4	7.2	386	PENN	PENN.567.1.1.9	567	567	1	22.86	54.864	32.004	1	PENN.567.1.1.9	PENN	567	1	1	9	1	24.384	30.48	6.096	NA		59.004	65.1	1.00053820788032	0.8754687373539	0.22314355131421	Pennsylvania State University	State College	PA	40.7982
PENN.567.2.8.8	PENN	567	567	0.907878	0.092122	Jasper	53.56961	-116.65286	945	2	8	8	1	18.9	29	10.1	4	7.2	386	PENN	PENN.567.2.8.8	567	567	1	27.432	57.912	30.48	1	PENN.567.2.8.8	PENN	567	2	8	8	1	28.956	33.02	4.064	1		40.58	44.644	0.428133907920877	0.747214401830221	0.131336002061087	Pennsylvania State University	State College	PA	40.7982
PENN.572.1.3.5	PENN	572	572	0.99999	1e-05	Jasper	53.57516	-116.22867	890.1	1	3	5	1	15.4	21.3	5.9	4	7.1	396	PENN	PENN.572.1.3.5	572	572	1	27.432	51.816	24.384	1	PENN.572.1.3.5	PENN	572	1	3	5	1	9.144	22.86	13.716	0		30.284	44	0.324339563295796	0.635988766719997	0.916290731874155	Pennsylvania State University	State College	PA	40.7982
PENN.572.2.10.5	PENN	572	572	0.99999	1e-05	Jasper	53.57516	-116.22867	890.1	2	10	5	1	22.5	35.1	12.6	4	7.1	396	PENN	PENN.572.2.10.5	572	572	1	39.624	50.292	10.668	1	PENN.572.2.10.5	PENN	572	2	10	5	1	0	5.08	5.08	NA	no buds. base resprout at stage 2 and 3 on 27.04.2023	23.268	28.348	0.444685821261446	0.238411023444999	Inf	Pennsylvania State University	State College	PA	40.7982
PENN.588.1.1.3	PENN	588	588	0.81486	0.18514	Jasper	53.57018	-114.02125	703	1	1	3	1	10.8	35.1	24.3	4	7.2	430	PENN	PENN.588.1.1.3	588	588	1	22.86	35.052	12.192	1	PENN.588.1.1.3	PENN	588	1	1	3	1	22.86	24.13	1.27	NA		36.492	37.762	1.17865499634165	0.42744401482694	0.0540672212702762	Pennsylvania State University	State College	PA	40.7982
PENN.588.2.7.6	PENN	588	588	0.81486	0.18514	Jasper	53.57018	-114.02125	703	2	7	6	1	16.8	32	15.2	4	7.2	430	PENN	PENN.588.2.7.6	588	588	1	32.004	77.724	45.72	1	PENN.588.2.7.6	PENN	588	2	7	6	1	48.768	55.88	7.112	NA		60.92	68.032	0.644357016390513	0.887303195000903	0.13613217432458	Pennsylvania State University	State College	PA	40.7982
PENN.590.1.4.9	PENN	590	590	NA	NA	Jasper	53.57027	-113.83358	657	1	4	9	1	18.7	41.1	22.4	4	7.2	458	PENN	PENN.590.1.4.9	590	590	1	21.336	33.528	12.192	1	PENN.590.1.4.9	PENN	590	1	4	9	0	12.192	NA	NA	NA	Dead?	34.592	NA	0.787484597641648	0.451985123743057	NA	Pennsylvania State University	State College	PA	40.7982
PENN.590.2.10.9	PENN	590	590	NA	NA	Jasper	53.57027	-113.83358	657	2	10	9	1	18.4	18.3	NA	NA	7.2	458	PENN	PENN.590.2.10.9	590	590	0	NA	NA	NA	NA	PENN.590.2.10.9	PENN	590	2	10	9	0	0	NA	NA	NA		NA	NA	-0.00544960476756451	NA	NA	Pennsylvania State University	State College	PA	40.7982
PENN.601.1.2.3	PENN	601	601	0.254499	0.745501	Chilcotin	54.917507	-122.9415	702	1	2	3	1	20.6	7.6	NA	4	7.5	207	PENN	PENN.601.1.2.3	601	601	1	12.192	13.716	1.524	1	PENN.601.1.2.3	PENN	601	1	2	3	1	15.24	8.89	NA	0	main leader mowed 7/28, basal stems flushed after that	NA	NA	-0.99714282850325	0.117783035656383	-0.538996500732687	Pennsylvania State University	State College	PA	40.7982
PENN.601.2.9.4	PENN	601	601	0.254499	0.745501	Chilcotin	54.917507	-122.9415	702	2	9	4	1	12.1	32	19.9	4	7.5	207	PENN	PENN.601.2.9.4	601	601	1	36.576	59.436	22.86	1	PENN.601.2.9.4	PENN	601	2	9	4	1	33.528	35.56	2.032	0		42.76	44.792	0.972530450197031	0.485507815781701	0.0588405000229337	Pennsylvania State University	State College	PA	40.7982
PENN.808.1.4.5	PENN	808	808	0.301814	0.698186	Alaska	60.8249	-149.12595	123.4	1	4	5	1	21.7	35.1	13.4	4	7.1	-317	PENN	PENN.808.1.4.5	808	808	1	35.052	68.58	33.528	1	PENN.808.1.4.5	PENN	808	1	4	5	1	48.768	53.34	4.572	1		46.928	51.5	0.480888869925406	0.67116827384117	0.089612158689687	Pennsylvania State University	State College	PA	40.7982
PENN.808.2.8.5	PENN	808	808	0.301814	0.698186	Alaska	60.8249	-149.12595	123.4	2	8	5	1	17.6	27.4	9.8	4	7.1	-317	PENN	PENN.808.2.8.5	808	808	1	32.004	97.536	65.532	1	PENN.808.2.8.5	PENN	808	2	8	5	1	54.864	64.135	9.271	1		75.332	84.603	0.442644111349918	1.11436064563625	0.15613284103125	Pennsylvania State University	State College	PA	40.7982
PENN.821.1.4.8	PENN	821	821	0.676125	0.323875	Alaska	60.66487	-149.48013	384.5	1	4	8	1	21.9	36.6	14.7	4	7.9	-19	PENN	PENN.821.1.4.8	821	821	1	30.48	25.908	NA	NA	PENN.821.1.4.8	PENN	821	1	4	8	0	3	NA	NA	NA	srping phenology dates are for leaves at base resprout. No leaves June 2023.	NA	NA	0.513561603584865	-0.162518929497775	NA	Pennsylvania State University	State College	PA	40.7982
PENN.821.2.9.5	PENN	821	821	0.676125	0.323875	Alaska	60.66487	-149.48013	384.5	2	9	5	1	27.3	30.5	3.2	4	7.9	-19	PENN	PENN.821.2.9.5	821	821	1	18.288	27.432	9.144	n/a	PENN.821.2.9.5	PENN	821	2	9	5	1	1	10.16	9.16	NA	leaves at base	12.344	21.504	0.110839981422452	0.405465108108165	2.31845844215034	Pennsylvania State University	State College	PA	40.7982
PENN.827.1.1.6	PENN	827	827	0.59597	0.40403	Alaska	61.73377	-148.69745	185.2	1	1	6	1	19.1	35.1	16	4	10.3	375	PENN	PENN.827.1.1.6	827	827	1	38.1	57.912	19.812	1	PENN.827.1.1.6	PENN	827	1	1	6	1	11	24.765	13.765	0	no buds so measured to top; new buds formed later	35.812	49.577	0.608512795419236	0.418710334858185	0.811536093241831	Pennsylvania State University	State College	PA	40.7982
PENN.827.2.10.1	PENN	827	827	0.59597	0.40403	Alaska	61.73377	-148.69745	185.2	2	10	1	1	18.1	38.1	20	4	10.3	375	PENN	PENN.827.2.10.1	827	827	1	22.86	51.816	28.956	1	PENN.827.2.10.1	PENN	827	2	10	1	1	29	36.195	7.195	0	stage 3 date on lower branch	48.956	56.151	0.744302343860875	0.818310323513951	0.221625157758631	Pennsylvania State University	State College	PA	40.7982
PENN.865.1.1.2	PENN	865	865	0.99999	1e-05	Alaska	64.12973	-149.24907	263	1	1	2	1	11.6	15.2	3.6	4	12.3	594	PENN	PENN.865.1.1.2	865	865	0	16.764	NA	NA	NA	PENN.865.1.1.2	PENN	865	1	1	2	0	0	NA	NA	NA		NA	NA	0.270290329739912	NA	NA	Pennsylvania State University	State College	PA	40.7982
PENN.865.2.6.7	PENN	865	865	0.99999	1e-05	Alaska	64.12973	-149.24907	263	2	6	7	1	13.8	13.7	NA	4	12.3	594	PENN	PENN.865.2.6.7	865	865	1	13.716	19.812	6.096	NA	PENN.865.2.6.7	PENN	865	2	6	7	1	9.144	4.445	NA	0	maybe mowed	NA	NA	-0.00727275932908	0.367724780125318	-0.721318057526642	Pennsylvania State University	State College	PA	40.7982
PENN.947.1.2.9	PENN	947	947	NA	NA	Chilcotin	55.46634	-116.95019	595.3	1	2	9	1	20.5	97.5	77	2	7.9	486	PENN	PENN.947.1.2.9	947	947	1	41.148	79.248	38.1	1	PENN.947.1.2.9	PENN	947	1	2	9	1	56.388	59.69	3.30199999999999	1		115.1	118.402	1.55942749185944	0.655406852577098	0.0569081322718796	Pennsylvania State University	State College	PA	40.7982
PENN.947.2.10.4	PENN	947	947	NA	NA	Chilcotin	55.46634	-116.95019	595.3	2	10	4	1	21.6	36.6	15	2	7.9	486	PENN	PENN.947.2.10.4	947	947	1	36.576	89.916	53.34	1	PENN.947.2.10.4	PENN	947	2	10	4	1	36.576	57.15	20.574	1		68.34	88.914	0.527354925717201	0.899483613557774	0.44628710262842	Pennsylvania State University	State College	PA	40.7982
PENN.972.1.2.10	PENN	972	MHCE03	0.471189	0.528811	Crowsnest	49.64656	-110.38362	1210.3	1	2	10	0	20.5	NA	NA	NA	5.8	560	PENN	PENN.972.1.2.10	972	MHCE03	0	NA	NA	NA	NA	PENN.972.1.2.10	PENN	972	1	2	10	0	0	NA	NA	NA		NA	NA	NA	NA	NA	Pennsylvania State University	State College	PA	40.7982
PENN.972.2.7.9	PENN	972	MHCE03	0.471189	0.528811	Crowsnest	49.64656	-110.38362	1210.3	2	7	9	0	23	NA	NA	NA	5.8	560	PENN	PENN.972.2.7.9	972	MHCE03	0	NA	NA	NA	NA	PENN.972.2.7.9	PENN	972	2	7	9	0	0	NA	NA	NA		NA	NA	NA	NA	NA	Pennsylvania State University	State College	PA	40.7982
PENN.973.1.4.10	PENN	973	MHCE07	0.913359	0.086641	Crowsnest	49.65783	-110.2608	1280.1	1	4	10	1	13.3	53.3	40	4	6.4	535	PENN	PENN.973.1.4.10	973	MHCE07	1	21.336	76.2	54.864	1	PENN.973.1.4.10	PENN	973	1	4	10	1	39.624	46.355	6.731	NA		94.864	101.595	1.38817229594409	1.27296567581289	0.156894165773009	Pennsylvania State University	State College	PA	40.7982
PENN.973.2.9.7	PENN	973	MHCE07	0.913359	0.086641	Crowsnest	49.65783	-110.2608	1280.1	2	9	7	1	21.3	24.4	3.1	4	6.4	535	PENN	PENN.973.2.9.7	973	MHCE07	1	15.24	16.764	1.524	1	PENN.973.2.9.7	PENN	973	2	9	7	1	7.62	13.97	6.35	1	Phenology for leaves at base. Top bud at stage 3 on 27.04.2023	4.624	10.974	0.135876059583777	0.0953101798043248	0.606135803570316	Pennsylvania State University	State College	PA	40.7982
PENN.NA.1.1.8	PENN	NA	NA	NA	NA	NA	NA	NA	NA	1	1	8	NA	NA	NA	NA	NA	NA	NA	PENN	PENN.NA.1.1.8	NA	NA	NA	NA	NA	NA	NA	PENN.NA.1.1.8	PENN	NA	1	1	8	0	0	NA	NA	NA		NA	NA	NA	NA	NA	Pennsylvania State University	State College	PA	40.7982
PENN.NA.1.3.8	PENN	NA	NA	NA	NA	NA	NA	NA	NA	1	3	8	NA	NA	NA	NA	NA	NA	NA	PENN	PENN.NA.1.3.8	NA	NA	NA	NA	0	NA	NA	PENN.NA.1.3.8	PENN	NA	1	3	8	0	0	NA	NA	NA		NA	NA	NA	NA	NA	Pennsylvania State University	State College	PA	40.7982
PENN.NA.1.5.1	PENN	NA	NA	NA	NA	NA	NA	NA	NA	1	5	1	NA	NA	NA	NA	NA	NA	NA	PENN	PENN.NA.1.5.1	NA	NA	NA	NA	NA	NA	NA	PENN.NA.1.5.1	PENN	NA	1	5	1	0	0	NA	NA	NA		NA	NA	NA	NA	NA	Pennsylvania State University	State College	PA	40.7982
PENN.NA.2.6.10	PENN	NA	NA	NA	NA	NA	NA	NA	NA	2	6	10	NA	NA	NA	NA	NA	NA	NA	PENN	PENN.NA.2.6.10	NA	NA	NA	NA	NA	NA	NA	PENN.NA.2.6.10	PENN	NA	2	6	10	0	0	NA	NA	NA		NA	NA	NA	NA	NA	Pennsylvania State University	State College	PA	40.7982
PENN.NA.2.6.8	PENN	NA	NA	NA	NA	NA	NA	NA	NA	2	6	8	NA	NA	NA	NA	NA	NA	NA	PENN	PENN.NA.2.6.8	NA	NA	NA	NA	NA	NA	NA	PENN.NA.2.6.8	PENN	NA	2	6	8	0	0	NA	NA	NA		NA	NA	NA	NA	NA	Pennsylvania State University	State College	PA	40.7982
PENN.NA.2.6.9	PENN	NA	NA	NA	NA	NA	NA	NA	NA	2	6	9	NA	NA	NA	NA	NA	NA	NA	PENN	PENN.NA.2.6.9	NA	NA	NA	NA	NA	NA	NA	PENN.NA.2.6.9	PENN	NA	2	6	9	0	0	NA	NA	NA		NA	NA	NA	NA	NA	Pennsylvania State University	State College	PA	40.7982
SU.206.1.2.2	SU	206	206	0.428876	0.571124	Chilcotin	51.8986129	-124.4247207	1064.2	1	2	2	1	20.3	45.72	25.42	1	11.1	701	SU	SU.206.1.2.2	206	206	1	45.72	121.92	76.2	0	SU.206.1.2.2	SU	206	1	2	2	1	119.38	129.54	10.16	NA	damage on leaf	101.62	111.78	0.811914952878868	0.980829253011727	0.0816780310142668	Salisbury University Arboretum	Salisbury	MD	38.382445
SU.206.2.4.1	SU	206	206	0.428876	0.571124	Chilcotin	51.8986129	-124.4247207	1064.2	2	4	1	1	19.7	39.37	19.67	1	11.1	701	SU	SU.206.2.4.1	206	206	1	40.64	78.74	38.1	0	SU.206.2.4.1	SU	206	2	4	1	1	78.74	128.32	49.58	NA		57.77	107.35	0.692385469211704	0.661398482245365	0.488375858602613	Salisbury University Arboretum	Salisbury	MD	38.382445
SU.210.1.5.9	SU	210	210	0.091567	0.908433	Chilcotin	52.10229	-123.41047	744.4	1	5	9	1	2.5	55.88	53.38	1	9.6	805	SU	SU.210.1.5.9	210	210	1	54.61	101.6	46.99	0	SU.210.1.5.9	SU	210	1	5	9	1	101.6	166.12	64.52	NA		100.37	164.89	3.10691580251461	0.620826518980319	0.491666883618171	Salisbury University Arboretum	Salisbury	MD	38.382445
SU.210.2.1.3	SU	210	210	0.091567	0.908433	Chilcotin	52.10229	-123.41047	744.4	2	1	3	1	16.5	101.6	85.1	1	9.6	805	SU	SU.210.2.1.3	210	210	1	100.33	138.43	38.1	0	SU.210.2.1.3	SU	210	2	1	3	1	139.7	289.56	149.86	NA		123.2	273.06	1.81768315423785	0.321900029762122	0.728865263162024	Salisbury University Arboretum	Salisbury	MD	38.382445
SU.218.1.2.10	SU	218	218	0.135628	0.864372	Chilcotin	51.989515	-122.277328	380.9	1	2	10	1	20.3	77.47	57.17	1	7.8	806	SU	SU.218.1.2.10	218	218	1	78.74	129.54	50.8	1	SU.218.1.2.10	SU	218	1	2	10	1	127	246.88	119.88	NA	licor code put in as 281 (not 218)	107.97	227.85	1.33926987859607	0.49783842823918	0.664715302156259	Salisbury University Arboretum	Salisbury	MD	38.382445
SU.218.2.3.9	SU	218	218	0.135628	0.864372	Chilcotin	51.989515	-122.277328	380.9	2	3	9	1	22.9	107.95	85.05	1	7.8	806	SU	SU.218.2.3.9	218	218	1	110.49	166.37	55.88	1	SU.218.2.3.9	SU	218	2	3	9	1	167.64	274.32	106.68	NA		140.93	247.61	1.55053124640062	0.409289204546567	0.492476485097794	Salisbury University Arboretum	Salisbury	MD	38.382445
SU.233.1.4.4	SU	233	233	0.034199	0.965801	Chilcotin	53.283906	-122.492829	676.8	1	4	4	1	31.8	95.25	63.45	1	9.5	520	SU	SU.233.1.4.4	233	233	1	97.79	118.11	20.32	0	SU.233.1.4.4	SU	233	1	4	4	1	118.11	163.07	44.96	NA		83.77	128.73	1.09703872422068	0.188794071299572	0.322563162849431	Salisbury University Arboretum	Salisbury	MD	38.382445
SU.233.2.2.11	SU	233	233	0.034199	0.965801	Chilcotin	53.283906	-122.492829	676.8	2	2	11	1	17.8	147.32	129.52	1	9.5	520	SU	SU.233.2.2.11	233	233	1	144.78	156.21	11.43	1	SU.233.2.2.11	SU	233	2	2	11	1	157.48	252.98	95.5	NA		140.95	236.45	2.11340863427883	0.0759859069779223	0.474011968143859	Salisbury University Arboretum	Salisbury	MD	38.382445
SU.255.1.4.7	SU	255	255	0.285118	0.714882	Chilcotin	55.452429	-122.745146	815.8	1	4	7	1	21.6	80.01	58.41	1	12.2	-29	SU	SU.255.1.4.7	255	255	1	81.28	115.57	34.29	1	SU.255.1.4.7	SU	255	1	4	7	1	114.3	153.92	39.62	NA		92.7	132.32	1.30945831217191	0.351976423157178	0.297606416116631	Salisbury University Arboretum	Salisbury	MD	38.382445
SU.255.2.3.5	SU	255	255	0.285118	0.714882	Chilcotin	55.452429	-122.745146	815.8	2	3	5	1	19.7	91.44	71.74	1	12.2	-29	SU	SU.255.2.3.5	255	255	1	93.98	105.41	11.43	1	SU.255.2.3.5	SU	255	2	3	5	1	110.49	143.86	33.37	NA		83.17	116.54	1.53506438374261	0.114775514592428	0.263915585314126	Salisbury University Arboretum	Salisbury	MD	38.382445
SU.258.1.2.6	SU	258	258	0.948246	0.051754	Chilcotin	55.617417	-121.834583	596.2	1	2	6	1	17.1	27.94	10.84	1	11	613	SU	SU.258.1.2.6	258	258	1	30.48	40.64	10.16	0	SU.258.1.2.6	SU	258	1	2	6	1	44.45	59.43	14.98	NA		21	35.98	0.490980890320202	0.287682072451781	0.290434187418656	Salisbury University Arboretum	Salisbury	MD	38.382445
SU.258.2.3.14	SU	258	258	0.948246	0.051754	Chilcotin	55.617417	-121.834583	596.2	2	3	14	1	19.1	68.58	49.48	1	11	613	SU	SU.258.2.3.14	258	258	1	68.58	95.25	26.67	1	SU.258.2.3.14	SU	258	2	3	14	1	96.52	129.54	33.02	NA		76.15	109.17	1.27831261198219	0.328504066972036	0.29423947299794	Salisbury University Arboretum	Salisbury	MD	38.382445
SU.307.1.1.8	SU	307	307	1e-05	0.99999	Crowsnest	49.111034	-120.846366	1333.2	1	1	8	1	18.4	86.36	67.96	0	10.5	135	SU	SU.307.1.1.8	307	307	1	86.36	146.05	59.69	0	SU.307.1.1.8	SU	307	1	1	8	1	144.78	259.08	114.3	NA		127.65	241.95	1.54617394103167	0.525424423187144	0.581921545449721	Salisbury University Arboretum	Salisbury	MD	38.382445
SU.307.2.2.10	SU	307	307	1e-05	0.99999	Crowsnest	49.111034	-120.846366	1333.2	2	2	10	1	16.5	119.38	102.88	1	10.5	135	SU	SU.307.2.2.10	307	307	1	119.38	198.12	78.74	0	SU.307.2.2.10	SU	307	2	2	10	1	203.2	390.14	186.94	NA		181.62	368.56	1.97895130183397	0.506561224979533	0.65231493336246	Salisbury University Arboretum	Salisbury	MD	38.382445
SU.311.1.3.3	SU	311	311	1e-05	0.99999	Crowsnest	49.454762	-120.375224	594.4	1	3	3	1	22.2	105.41	83.21	1	7.1	757	SU	SU.311.1.3.3	311	311	1	105.41	172.72	67.31	1	SU.311.1.3.3	SU	311	1	3	3	1	171.45	213.86	42.41	NA		150.52	192.93	1.55776521938886	0.493814277939454	0.221029916419582	Salisbury University Arboretum	Salisbury	MD	38.382445
SU.311.2.4.5	SU	311	311	1e-05	0.99999	Crowsnest	49.454762	-120.375224	594.4	2	4	5	1	23.5	83.82	60.32	1	7.1	757	SU	SU.311.2.4.5	311	311	1	83.82	166.37	82.55	0	SU.311.2.4.5	SU	311	2	4	5	1	168.91	213.36	44.45	NA		142.87	187.32	1.27167122134681	0.685542581174726	0.233614851181505	Salisbury University Arboretum	Salisbury	MD	38.382445
SU.317.1.1.6	SU	317	317	1e-05	0.99999	Crowsnest	49.056415	-118.999945	614.1	1	1	6	1	19.1	78.74	59.64	1	6.5	771	SU	SU.317.1.1.6	317	317	1	78.74	152.4	73.66	0	SU.317.1.1.6	SU	317	1	1	6	1	156.21	211.84	55.63	NA	leaf measures taken at stage 3+/-	133.3	188.93	1.41646295046301	0.660357357736955	0.304630016905726	Salisbury University Arboretum	Salisbury	MD	38.382445
SU.317.2.2.4	SU	317	317	1e-05	0.99999	Crowsnest	49.056415	-118.999945	614.1	2	2	4	1	17.8	91.44	73.64	1	6.5	771	SU	SU.317.2.2.4	317	317	1	92.71	121.92	29.21	1	SU.317.2.2.4	SU	317	2	2	4	0	121.92	0	NA	NA		102.85	NA	1.63648456218852	0.273888750319445	-Inf	Salisbury University Arboretum	Salisbury	MD	38.382445
SU.333.1.3.7	SU	333	333	1e-05	0.99999	Crowsnest	49.187165	-117.368733	721.7	1	3	7	1	21.6	114.3	92.7	0	6.7	329	SU	SU.333.1.3.7	333	333	1	114.3	133.35	19.05	0	SU.333.1.3.7	SU	333	1	3	7	1	129.54	248.41	118.87	NA		111.75	230.62	1.66613325611065	0.154150679827258	0.651090893143189	Salisbury University Arboretum	Salisbury	MD	38.382445
SU.333.2.2.8	SU	333	333	1e-05	0.99999	Crowsnest	49.187165	-117.368733	721.7	2	2	8	1	19.7	124.46	104.76	1	6.7	329	SU	SU.333.2.2.8	333	333	1	125.73	248.92	123.19	0	SU.333.2.2.8	SU	333	2	2	8	1	243.84	402.34	158.5	NA	licor on detached leaf	227.95	386.45	1.84336574339713	0.682994809095927	0.500785229802144	Salisbury University Arboretum	Salisbury	MD	38.382445
SU.334.1.3.5	SU	334	334	1e-05	0.99999	Crowsnest	49.19239	-117.283603	672.5	1	3	5	1	19.1	110.49	91.39	0	6.3	431	SU	SU.334.1.3.5	334	334	1	110.49	165.1	54.61	0	SU.334.1.3.5	SU	334	1	3	5	1	163.83	304.8	140.97	NA		146	286.97	1.7552366840725	0.401626331800998	0.620826518980319	Salisbury University Arboretum	Salisbury	MD	38.382445
SU.334.2.4.7	SU	334	334	1e-05	0.99999	Crowsnest	49.19239	-117.283603	672.5	2	4	7	1	20.3	116.84	96.54	1	6.3	431	SU	SU.334.2.4.7	334	334	1	115.57	185.42	69.85	0	SU.334.2.4.7	SU	334	2	4	7	1	185.42	137.16	NA	NA		166.39	NA	1.7501845914718	0.472747115191487	-0.301475394584117	Salisbury University Arboretum	Salisbury	MD	38.382445
SU.342.1.6.10	SU	342	342	1e-05	0.99999	Crowsnest	49.117229	-116.531242	566.7	1	6	10	1	20.3	81.28	60.98	1	6	552	SU	SU.342.1.6.10	342	342	1	81.28	106.68	25.4	0	SU.342.1.6.10	SU	342	1	6	10	1	107.95	168.4	60.45	NA		86.38	146.83	1.38727909778243	0.271933715483642	0.44467394484741	Salisbury University Arboretum	Salisbury	MD	38.382445
SU.342.2.2.6	SU	342	342	1e-05	0.99999	Crowsnest	49.117229	-116.531242	566.7	2	2	6	1	14.6	21.59	6.99	0	6	552	SU	SU.342.2.2.6	342	342	0	NA	NA	NA	NA	SU.342.2.2.6	SU	342	2	2	6	0	0	0	0	NA		NA	NA	0.391208715812425	NA	NA	Salisbury University Arboretum	Salisbury	MD	38.382445
SU.353.1.3.1	SU	353	353	1e-05	0.99999	Crowsnest	49.206225	-115.978614	916.7	1	3	1	1	20.3	91.44	71.14	0	8.2	498	SU	SU.353.1.3.1	353	353	1	91.44	119.38	27.94	0	SU.353.1.3.1	SU	353	1	3	1	1	119.38	140.21	20.83	NA		99.08	119.91	1.50506213343881	0.266628663253949	0.160829615992536	Salisbury University Arboretum	Salisbury	MD	38.382445
SU.353.2.4.9	SU	353	353	1e-05	0.99999	Crowsnest	49.206225	-115.978614	916.7	2	4	9	1	13.3	109.22	95.92	1	8.2	498	SU	SU.353.2.4.9	353	353	1	109.22	134.62	25.4	0	SU.353.2.4.9	SU	353	2	4	9	1	123.19	225.55	102.36	NA		121.32	223.68	2.1056001614963	0.20909179785856	0.604813984880522	Salisbury University Arboretum	Salisbury	MD	38.382445
SU.364.1.2.11	SU	364	364	0.048982	0.951018	Crowsnest	49.29594	-115.107656	935.4	1	2	11	1	17.8	132.08	114.28	1	8.6	549	SU	SU.364.1.2.11	364	364	1	132.08	156.21	24.13	0	SU.364.1.2.11	SU	364	1	2	11	1	157.48	292.61	135.13	NA		138.41	273.54	2.00420934231383	0.167793456231045	0.619542198276455	Salisbury University Arboretum	Salisbury	MD	38.382445
SU.364.2.4.15	SU	364	364	0.048982	0.951018	Crowsnest	49.29594	-115.107656	935.4	2	4	15	1	15.2	99.06	83.86	1	8.6	549	SU	SU.364.2.4.15	364	364	1	101.6	213.36	111.76	0	SU.364.2.4.15	SU	364	2	4	15	1	208.28	387.09	178.81	NA		195.62	374.43	1.87443029930786	0.741937344729378	0.619773895837166	Salisbury University Arboretum	Salisbury	MD	38.382445
SU.374.1.3.9	SU	374	374	0.064524	0.935476	Crowsnest	49.700658	-114.827499	NA	1	3	9	1	24.8	72.39	47.59	1	10.9	541	SU	SU.374.1.3.9	374	374	1	81.28	127	45.72	0	SU.374.1.3.9	SU	374	1	3	9	1	129.54	190.5	60.96	NA		93.31	154.27	1.07122451513411	0.446287102628419	0.385662480811985	Salisbury University Arboretum	Salisbury	MD	38.382445
SU.374.2.4.11	SU	374	374	0.064524	0.935476	Crowsnest	49.700658	-114.827499	NA	2	4	11	1	20.3	109.22	88.92	1	10.9	541	SU	SU.374.2.4.11	374	374	1	109.22	210.82	101.6	1	SU.374.2.4.11	SU	374	2	4	11	1	212.09	204.16	NA	NA		190.52	NA	1.68274331067627	0.657640492103035	-0.0381067127308299	Salisbury University Arboretum	Salisbury	MD	38.382445
SU.380.1.1.4	SU	380	380	0.18203	0.81797	Crowsnest	49.631144	-114.498086	1316.7	1	1	4	1	17.8	43.18	25.38	1	11	594	SU	SU.380.1.1.4	380	380	1	44.45	83.82	39.37	1	SU.380.1.1.4	SU	380	1	1	4	1	86.36	100.58	14.22	NA		64.75	78.97	0.886178967788622	0.634306680537012	0.152428825097212	Salisbury University Arboretum	Salisbury	MD	38.382445
SU.380.2.3.13	SU	380	380	0.18203	0.81797	Crowsnest	49.631144	-114.498086	1316.7	2	3	13	1	17.8	88.9	71.1	1	11	594	SU	SU.380.2.3.13	380	380	1	88.9	140.97	52.07	1	SU.380.2.3.13	SU	380	2	3	13	1	140.97	207.26	66.29	NA		123.17	189.46	1.60831368522182	0.461034959262975	0.385426941973237	Salisbury University Arboretum	Salisbury	MD	38.382445
SU.381.1.4.10	SU	381	381	0.054308	0.945692	Crowsnest	49.634062	-114.49098	NA	1	4	10	1	16.5	118.11	101.61	1	11.1	597	SU	SU.381.1.4.10	381	381	1	116.84	140.97	24.13	0	SU.381.1.4.10	SU	381	1	4	10	1	142.24	254.51	112.27	NA		125.74	238.01	1.96825601271722	0.187741624263294	0.581824356183889	Salisbury University Arboretum	Salisbury	MD	38.382445
SU.381.2.2.2	SU	381	381	0.054308	0.945692	Crowsnest	49.634062	-114.49098	NA	2	2	2	1	17.1	71.12	54.02	1	11.1	597	SU	SU.381.2.2.2	381	381	1	73.66	170.18	96.52	0	SU.381.2.2.2	SU	381	2	2	2	1	171.45	301.75	130.3	NA		150.54	280.84	1.42529012769703	0.837396789404492	0.565307181068712	Salisbury University Arboretum	Salisbury	MD	38.382445
SU.393.1.1.2	SU	393	393	NA	NA	Crowsnest	49.79161	-113.122045	890	1	1	2	1	15.9	66.04	50.14	1	8.4	722	SU	SU.393.1.1.2	393	393	1	66.04	83.82	17.78	0	SU.393.1.1.2	SU	393	1	1	2	1	85.09	82.29	NA	NA		67.92	NA	1.42394150982574	0.238411023444998	-0.033459926243844	Salisbury University Arboretum	Salisbury	MD	38.382445
SU.393.2.4.3	SU	393	393	NA	NA	Crowsnest	49.79161	-113.122045	890	2	4	3	1	21	7.62	NA	0	8.4	722	SU	SU.393.2.4.3	393	393	1	10.16	40.64	30.48	0	SU.393.2.4.3	SU	393	2	4	3	1	41.91	45.72	3.81	NA		NA	NA	-1.01374606802487	1.38629436111989	0.0870113769896297	Salisbury University Arboretum	Salisbury	MD	38.382445
SU.405.1.4.3	SU	405	405	0.665318	0.334682	Cassiar	60.0516	-128.909711	640	1	4	3	1	14	20.32	6.32	1	16.1	718	SU	SU.405.1.4.3	405	405	1	22.86	43.18	20.32	0	SU.405.1.4.3	SU	405	1	4	3	1	43.18	43.43	0.25	NA		26.64	26.89	0.372548293095023	0.635988766719997	0.00577302146006931	Salisbury University Arboretum	Salisbury	MD	38.382445
SU.405.2.2.9	SU	405	405	0.665318	0.334682	Cassiar	60.0516	-128.909711	640	2	2	9	1	12.7	39.37	26.67	1	16.1	718	SU	SU.405.2.2.9	405	405	1	39.37	48.26	8.89	0	SU.405.2.2.9	SU	405	2	2	9	1	48.26	76.2	27.94	NA		35.56	63.5	1.1314021114911	0.203598955241239	0.456758402495715	Salisbury University Arboretum	Salisbury	MD	38.382445
SU.411.1.7.9	SU	411	411	0.706952	0.293048	Cassiar	59.670695	-129.161659	705.4	1	7	9	1	12.7	26.67	13.97	1	15.1	678	SU	SU.411.1.7.9	411	411	1	25.4	41.91	16.51	1	SU.411.1.7.9	SU	411	1	7	9	1	41.91	57.91	16	NA		30.48	46.48	0.741937344729377	0.500775287912489	0.323365619300718	Salisbury University Arboretum	Salisbury	MD	38.382445
SU.411.2.4.2	SU	411	411	0.706952	0.293048	Cassiar	59.670695	-129.161659	705.4	2	4	2	1	15.2	27.94	12.74	1	15.1	678	SU	SU.411.2.4.2	411	411	1	27.94	41.91	13.97	1	SU.411.2.4.2	SU	411	2	4	2	1	41.91	30.48	NA	NA		26.71	NA	0.608763925976585	0.405465108108164	-0.318453731118534	Salisbury University Arboretum	Salisbury	MD	38.382445
SU.416.1.3.6	SU	416	416	0.684579	0.315421	Cassiar	59.328977	-129.223796	772.2	1	3	6	1	7.6	13.97	6.37	1	14.4	682	SU	SU.416.1.3.6	416	416	1	13.97	35.56	21.59	0	SU.416.1.3.6	SU	416	1	3	6	1	24.13	113.54	89.41	NA		27.96	117.37	0.608763925976585	0.934309237376834	1.54869931810564	Salisbury University Arboretum	Salisbury	MD	38.382445
SU.416.2.3.1	SU	416	416	0.684579	0.315421	Cassiar	59.328977	-129.223796	772.2	2	3	1	1	13.3	15.24	1.94	1	14.4	682	SU	SU.416.2.3.1	416	416	1	15.24	26.67	11.43	1	SU.416.2.3.1	SU	416	2	3	1	1	26.67	56.38	29.71	NA		13.37	43.08	0.136159515030792	0.559615787935423	0.748575147492044	Salisbury University Arboretum	Salisbury	MD	38.382445
SU.419.1.4.5	SU	419	419	0.675633	0.324367	Cassiar	59.126286	-129.824136	809.4	1	4	5	1	17.1	35.56	18.46	1	14.7	648	SU	SU.419.1.4.5	419	419	1	35.56	53.34	17.78	0	SU.419.1.4.5	SU	419	1	4	5	1	52.07	59.44	7.37	NA		36.24	43.61	0.73214294713709	0.405465108108164	0.132378433234696	Salisbury University Arboretum	Salisbury	MD	38.382445
SU.419.2.4.6	SU	419	419	0.675633	0.324367	Cassiar	59.126286	-129.824136	809.4	2	4	6	1	15.9	74.93	59.03	1	14.7	648	SU	SU.419.2.4.6	419	419	1	76.2	88.9	12.7	1	SU.419.2.4.6	SU	419	2	4	6	1	88.9	60.96	NA	NA	01.04.23 broken by storm	71.73	NA	1.55023523515003	0.154150679827258	-0.377294231141468	Salisbury University Arboretum	Salisbury	MD	38.382445
SU.423.1.3.8	SU	423	423	0.566114	0.433886	Cassiar	58.875079	-130.039692	769.4	1	3	8	1	15.9	33.02	17.12	0	14.4	665	SU	SU.423.1.3.8	423	423	1	34.29	35.56	1.27	1	SU.423.1.3.8	SU	423	1	3	8	1	35.56	48.78	13.22	NA		18.39	31.61	0.730794329265796	0.0363676441708751	0.31609898214207	Salisbury University Arboretum	Salisbury	MD	38.382445
SU.423.2.2.7	SU	423	423	0.566114	0.433886	Cassiar	58.875079	-130.039692	769.4	2	2	7	1	8.3	33.02	24.72	1	14.4	665	SU	SU.423.2.2.7	423	423	1	34.29	63.5	29.21	1	SU.423.2.2.7	SU	423	2	2	7	1	67.31	85.34	18.03	NA		53.93	71.96	1.38085792368943	0.616186139423817	0.237334463737232	Salisbury University Arboretum	Salisbury	MD	38.382445
SU.427.1.2.1	SU	427	427	0.494741	0.505259	Cassiar	58.405924	-129.955389	832	1	2	1	1	20.3	26.67	6.37	1	14.3	662	SU	SU.427.1.2.1	427	427	0	30.48	NA	NA	0	SU.427.1.2.1	SU	427	1	2	1	0	0	0	0	NA		NA	NA	0.272918452146181	NA	NA	Salisbury University Arboretum	Salisbury	MD	38.382445
SU.427.2.2.3	SU	427	427	0.494741	0.505259	Cassiar	58.405924	-129.955389	832	2	2	3	1	15.2	20.32	5.12	1	14.3	662	SU	SU.427.2.2.3	427	427	1	21.59	11.43	NA	0	SU.427.2.2.3	SU	427	2	2	3	1	12.7	167.64	154.94	NA		NA	NA	0.29031019485805	-0.635988766719997	2.58021682959233	Salisbury University Arboretum	Salisbury	MD	38.382445
SU.432.1.1.7	SU	432	432	0.642983	0.357017	Cassiar	58.013137	-130.00476	924.9	1	1	7	1	3.8	17.78	13.98	1	13.6	674	SU	SU.432.1.1.7	432	432	1	17.78	22.86	5.08	0	SU.432.1.1.7	SU	432	1	1	7	1	22.86	15.24	NA	NA		19.06	NA	1.54307316335342	0.251314428280906	-0.405465108108164	Salisbury University Arboretum	Salisbury	MD	38.382445
SU.432.2.4.14	SU	432	432	0.642983	0.357017	Cassiar	58.013137	-130.00476	924.9	2	4	14	1	11.4	27.94	16.54	1	13.6	674	SU	SU.432.2.4.14	432	432	1	29.21	33.02	3.81	1	SU.432.2.4.14	SU	432	2	4	14	1	34.29	47.24	12.95	NA		20.35	33.3	0.896445998428366	0.122602322092332	0.320387224854333	Salisbury University Arboretum	Salisbury	MD	38.382445
SU.437.1.3.10	SU	437	437	0.066798	0.933202	Cassiar	57.256976	-130.248231	703.1	1	3	10	1	16.5	71.12	54.62	1	12.5	440	SU	SU.437.1.3.10	437	437	1	72.39	114.3	41.91	1	SU.437.1.3.10	SU	437	1	3	10	1	115.57	173.74	58.17	NA		96.53	154.7	1.46100821029911	0.456758402495716	0.407683521844424	Salisbury University Arboretum	Salisbury	MD	38.382445
SU.437.2.4.4	SU	437	437	0.066798	0.933202	Cassiar	57.256976	-130.248231	703.1	2	4	4	1	19.7	64.77	45.07	1	12.5	440	SU	SU.437.2.4.4	437	437	1	66.04	115.57	49.53	0	SU.437.2.4.4	SU	437	2	4	4	1	118.11	163.06	44.95	NA		94.6	139.55	1.19022389745088	0.559615787935423	0.322501837611009	Salisbury University Arboretum	Salisbury	MD	38.382445
SU.443.1.1.9	SU	443	443	0.042536	0.957464	Cassiar	56.625448	-129.677487	519.1	1	1	9	1	22.2	64.77	42.57	1	11.2	206	SU	SU.443.1.1.9	443	443	1	33.02	58.42	25.4	0	SU.443.1.1.9	SU	443	1	1	9	1	58.42	112.78	54.36	NA		67.97	122.33	1.07075024431659	0.570544858467613	0.65778072141944	Salisbury University Arboretum	Salisbury	MD	38.382445
SU.443.2.2.5	SU	443	443	0.042536	0.957464	Cassiar	56.625448	-129.677487	519.1	2	2	5	1	15.9	74.93	59.03	1	11.2	206	SU	SU.443.2.2.5	443	443	1	74.93	123.19	48.26	1	SU.443.2.2.5	SU	443	2	2	5	1	124.46	198.12	73.66	NA		107.29	180.95	1.55023523515003	0.497173534597664	0.464888528578966	Salisbury University Arboretum	Salisbury	MD	38.382445
SU.453.1.2.3	SU	453	453	1e-05	0.99999	Cassiar	56.209344	-129.33631	580.7	1	2	3	1	19.7	92.71	73.01	1	10.7	186	SU	SU.453.1.2.3	453	453	1	91.44	134.62	43.18	1	SU.453.1.2.3	SU	453	1	2	3	1	137.16	219.45	82.29	NA		116.19	198.48	1.54885770587495	0.386772975096012	0.469976288539524	Salisbury University Arboretum	Salisbury	MD	38.382445
SU.453.2.4.8	SU	453	453	1e-05	0.99999	Cassiar	56.209344	-129.33631	580.7	2	4	8	1	17.8	96.52	78.72	1	10.7	186	SU	SU.453.2.4.8	453	453	1	96.52	157.48	60.96	1	SU.453.2.4.8	SU	453	2	4	8	1	157.48	243.84	86.36	NA		139.68	226.04	1.69055178345879	0.489548225318705	0.437213806422745	Salisbury University Arboretum	Salisbury	MD	38.382445
SU.463.1.5.8	SU	463	463	1e-05	0.99999	Cassiar	55.610017	-128.621328	336.1	1	5	8	1	17.8	50.8	33	1	9.1	376	SU	SU.463.1.5.8	463	463	1	50.8	85.09	34.29	1	SU.463.1.5.8	SU	463	1	5	8	1	86.36	121.92	35.56	NA		67.29	102.85	1.0486978972864	0.51581316527703	0.34484048629173	Salisbury University Arboretum	Salisbury	MD	38.382445
SU.463.2.4.10	SU	463	463	1e-05	0.99999	Cassiar	55.610017	-128.621328	336.1	2	4	10	1	17.1	80.01	62.91	1	9.1	376	SU	SU.463.2.4.10	463	463	1	81.28	132.08	50.8	1	SU.463.2.4.10	SU	463	2	4	10	1	133.35	149.35	16	NA		113.71	129.71	1.54307316335342	0.485507815781701	0.113315294034096	Salisbury University Arboretum	Salisbury	MD	38.382445
SU.469.1.4.1	SU	469	469	1e-05	0.99999	Cassiar	55.324941	-128.089761	NA	1	4	1	1	15.9	93.98	78.08	1	9.5	510	SU	SU.469.1.4.1	469	469	1	93.98	128.27	34.29	1	SU.469.1.4.1	SU	469	1	4	1	1	127	196.59	69.59	NA		112.37	181.96	1.77676288444848	0.311055423637089	0.436933255260924	Salisbury University Arboretum	Salisbury	MD	38.382445
SU.469.2.3.12	SU	469	469	1e-05	0.99999	Cassiar	55.324941	-128.089761	NA	2	3	12	1	18.4	91.44	73.04	1	9.5	510	SU	SU.469.2.3.12	469	469	1	91.44	120.65	29.21	1	SU.469.2.3.12	SU	469	2	3	12	1	119.38	207.87	88.49	NA		102.25	190.74	1.60333235487162	0.277210772584485	0.554601201566896	Salisbury University Arboretum	Salisbury	MD	38.382445
SU.522.1.4.9	SU	522	522	0.06136	0.93864	Jasper	51.64974	-120.06664	410.6	1	4	9	1	18.4	77.47	59.07	1	7.1	687	SU	SU.522.1.4.9	522	522	1	80.01	160.02	80.01	0	SU.522.1.4.9	SU	522	1	4	9	1	161.29	179.83	18.54	NA		139.08	157.62	1.43754010002887	0.693147180559945	0.108807973248014	Salisbury University Arboretum	Salisbury	MD	38.382445
SU.522.2.3.10	SU	522	522	0.06136	0.93864	Jasper	51.64974	-120.06664	410.6	2	3	10	1	17.1	129.54	112.44	1	7.1	687	SU	SU.522.2.3.10	522	522	1	129.54	157.48	27.94	0	SU.522.2.3.10	SU	522	2	3	10	1	162.56	335.28	172.72	NA		140.38	313.1	2.02491125024616	0.195308752320765	0.723918839226699	Salisbury University Arboretum	Salisbury	MD	38.382445
SU.533.1.1.3	SU	533	533	0.233601	0.766399	Jasper	52.96674	-119.4241	765	1	1	3	1	13.3	29.21	15.91	0	10.2	597	SU	SU.533.1.1.3	533	533	1	30.48	105.41	74.93	0	SU.533.1.1.3	SU	533	1	1	3	1	106.68	150.87	44.19	NA		90.84	135.03	0.786747081171941	1.24078677744865	0.34658483953817	Salisbury University Arboretum	Salisbury	MD	38.382445
SU.533.2.3.15	SU	533	533	0.233601	0.766399	Jasper	52.96674	-119.4241	765	2	3	15	1	12.7	104.14	91.44	1	10.2	597	SU	SU.533.2.3.15	533	533	1	105.41	167.64	62.23	1	SU.533.2.3.15	SU	533	2	3	15	1	170.18	236.22	66.04	NA		153.67	219.71	2.10413415427021	0.463961314789773	0.32790687376229	Salisbury University Arboretum	Salisbury	MD	38.382445
SU.543.1.1.11	SU	543	543	0.368607	0.631393	Jasper	52.86716	-118.25172	1100.3	1	1	11	1	15.2	29.21	14.01	1	12.8	781	SU	SU.543.1.1.11	543	543	1	30.48	60.96	30.48	0	SU.543.1.1.11	SU	543	1	1	11	1	63.5	85.34	21.84	NA		44.49	66.33	0.653215688547419	0.693147180559945	0.295603371861208	Salisbury University Arboretum	Salisbury	MD	38.382445
SU.543.2.3.4	SU	543	543	0.368607	0.631393	Jasper	52.86716	-118.25172	1100.3	2	3	4	1	15.9	41.91	26.01	1	12.8	781	SU	SU.543.2.3.4	543	543	1	43.18	90.17	46.99	0	SU.543.2.3.4	SU	543	2	3	4	1	91.44	140.21	48.77	NA		73	121.77	0.969205352710794	0.736319352425154	0.427458279246484	Salisbury University Arboretum	Salisbury	MD	38.382445
SU.545.1.3.2	SU	545	545	0.219307	0.780693	Jasper	52.91018	-118.0593	1041	1	3	2	1	14	111.76	97.76	1	11	770	SU	SU.545.1.3.2	545	545	1	113.03	138.43	25.4	0	SU.545.1.3.2	SU	545	1	3	2	1	137.16	165.2	28.04	NA		123.16	151.2	2.07729638533345	0.202711512497004	0.186008733492159	Salisbury University Arboretum	Salisbury	MD	38.382445
SU.545.2.4.13	SU	545	545	0.219307	0.780693	Jasper	52.91018	-118.0593	1041	2	4	13	1	16.5	146.05	129.55	1	11	770	SU	SU.545.2.4.13	545	545	1	144.78	175.26	30.48	0	SU.545.2.4.13	SU	545	2	4	13	1	177.8	300.22	122.42	NA		160.03	282.45	2.18058864792722	0.191055236762709	0.523856216152226	Salisbury University Arboretum	Salisbury	MD	38.382445
SU.564.1.2.9	SU	564	564	0.479768	0.520232	Jasper	53.53938	-116.81319	981	1	2	9	1	12.1	39.37	27.27	1	11.1	541	SU	SU.564.1.2.9	564	564	1	38.1	59.69	21.59	0	SU.564.1.2.9	SU	564	1	2	9	1	60.96	96.01	35.05	NA		48.86	83.91	1.17979865235295	0.448950220047903	0.454234441331142	Salisbury University Arboretum	Salisbury	MD	38.382445
SU.564.2.3.8	SU	564	564	0.479768	0.520232	Jasper	53.53938	-116.81319	981	2	3	8	1	19.7	39.37	19.67	1	11.1	541	SU	SU.564.2.3.8	564	564	1	38.1	63.5	25.4	0	SU.564.2.3.8	SU	564	2	3	8	1	63.5	114.3	50.8	NA		45.07	95.87	0.692385469211704	0.51082562376599	0.58778666490212	Salisbury University Arboretum	Salisbury	MD	38.382445
SU.567.1.3.4	SU	567	567	0.907878	0.092122	Jasper	53.56961	-116.65286	945	1	3	4	1	5.7	39.37	33.67	1	11.2	550	SU	SU.567.1.3.4	567	567	1	40.64	60.96	20.32	0	SU.567.1.3.4	SU	567	1	3	4	1	60.96	73.15	12.19	NA		53.99	66.18	1.93253793011514	0.405465108108165	0.182294216087742	Salisbury University Arboretum	Salisbury	MD	38.382445
SU.567.2.3.6	SU	567	567	0.907878	0.092122	Jasper	53.56961	-116.65286	945	2	3	6	1	16.5	69.85	53.35	1	11.2	550	SU	SU.567.2.3.6	567	567	1	71.12	68.58	NA	0	SU.567.2.3.6	SU	567	2	3	6	1	68.58	91.44	22.86	NA		NA	NA	1.44298970479644	-0.0363676441708751	0.287682072451782	Salisbury University Arboretum	Salisbury	MD	38.382445
SU.572.1.1.5	SU	572	572	0.99999	1e-05	Jasper	53.57516	-116.22867	890.1	1	1	5	1	16.5	33.02	16.52	1	11.1	560	SU	SU.572.1.1.5	572	572	1	30.48	29.21	NA	0	SU.572.1.1.5	SU	572	1	1	5	1	29.21	45.72	16.51	NA		NA	NA	0.693753057585447	-0.0425596144187961	0.44802472252696	Salisbury University Arboretum	Salisbury	MD	38.382445
SU.572.2.1.5	SU	572	572	0.99999	1e-05	Jasper	53.57516	-116.22867	890.1	2	1	5	1	15.9	15.24	NA	1	11.1	560	SU	SU.572.2.1.5	572	572	1	13.97	29.21	15.24	1	SU.572.2.1.5	SU	572	2	1	5	1	30.48	45.72	15.24	NA		NA	NA	-0.0423955589676859	0.737598943130779	0.405465108108164	Salisbury University Arboretum	Salisbury	MD	38.382445
SU.588.1.2.7	SU	588	588	0.81486	0.18514	Jasper	53.57018	-114.02125	703	1	2	7	1	19.1	31.75	12.65	1	11.2	594	SU	SU.588.1.2.7	588	588	1	31.75	54.72	22.97	0	SU.588.1.2.7	SU	588	1	2	7	1	43.18	60.96	17.78	NA		35.62	53.4	0.508204390286116	0.544336547975594	0.34484048629173	Salisbury University Arboretum	Salisbury	MD	38.382445
SU.588.2.2.12	SU	588	588	0.81486	0.18514	Jasper	53.57018	-114.02125	703	2	2	12	1	15.2	104.14	88.94	1	11.2	594	SU	SU.588.2.2.12	588	588	1	105.41	135.89	30.48	0	SU.588.2.2.12	SU	588	2	2	12	1	137.16	182.88	45.72	NA		119.42	165.14	1.92444071988252	0.253988226665308	0.287682072451781	Salisbury University Arboretum	Salisbury	MD	38.382445
SU.590.1.6.9	SU	590	590	NA	NA	Jasper	53.57027	-113.83358	657	1	6	9	1	17.1	38.1	21	1	11.2	622	SU	SU.590.1.6.9	590	590	1	38.1	67.31	29.21	0	SU.590.1.6.9	SU	590	1	6	9	1	68.58	70.1	1.52	NA		50.21	51.73	0.801135818624041	0.569094531889967	0.0219218470057703	Salisbury University Arboretum	Salisbury	MD	38.382445
SU.590.2.1.7	SU	590	590	NA	NA	Jasper	53.57027	-113.83358	657	2	1	7	1	14	40.64	26.64	1	11.2	622	SU	SU.590.2.1.7	590	590	1	40.64	60.96	20.32	0	SU.590.2.1.7	SU	590	2	1	7	1	60.96	76.2	15.24	NA		46.96	62.2	1.06569547365497	0.405465108108165	0.22314355131421	Salisbury University Arboretum	Salisbury	MD	38.382445
SU.601.1.2.8	SU	601	601	0.254499	0.745501	Chilcotin	54.917507	-122.9415	702	1	2	8	1	16.5	33.02	16.52	1	11.5	371	SU	SU.601.1.2.8	601	601	1	31.75	43.18	11.43	0	SU.601.1.2.8	SU	601	1	2	8	1	43.18	54.86	11.68	NA		27.95	39.63	0.693753057585447	0.307484699747961	0.239407060422796	Salisbury University Arboretum	Salisbury	MD	38.382445
SU.601.2.1.4	SU	601	601	0.254499	0.745501	Chilcotin	54.917507	-122.9415	702	2	1	4	1	18.4	48.26	29.86	1	11.5	371	SU	SU.601.2.1.4	601	601	1	48.26	93.98	45.72	0	SU.601.2.1.4	SU	601	2	1	4	1	95.25	132.58	37.33	NA		75.58	112.91	0.964252395581946	0.666478933477784	0.330681222806435	Salisbury University Arboretum	Salisbury	MD	38.382445
SU.808.1.4.2	SU	808	808	0.301814	0.698186	Alaska	60.8249	-149.12595	123.4	1	4	2	1	17.8	49.53	31.73	0	11.1	-153	SU	SU.808.1.4.2	808	808	1	49.53	83.82	34.29	0	SU.808.1.4.2	SU	808	1	4	2	1	81.28	103.63	22.35	NA		66.02	88.37	1.02338008930211	0.526093095896779	0.242926879365954	Salisbury University Arboretum	Salisbury	MD	38.382445
SU.808.2.2.1	SU	808	808	0.301814	0.698186	Alaska	60.8249	-149.12595	123.4	2	2	1	1	14	68.58	54.58	1	11.1	-153	SU	SU.808.2.2.1	808	808	1	69.85	107.95	38.1	0	SU.808.2.2.1	SU	808	2	2	1	1	106.68	118.87	12.19	NA		92.68	104.87	1.58894361741952	0.435318071257845	0.108196759678719	Salisbury University Arboretum	Salisbury	MD	38.382445
SU.821.1.1.10	SU	821	821	0.676125	0.323875	Alaska	60.66487	-149.48013	384.5	1	1	10	1	21.6	24.13	2.53	0	11.9	145	SU	SU.821.1.1.10	821	821	1	21.59	20.32	NA	0	SU.821.1.1.10	SU	821	1	1	10	1	19.05	7.62	NA	NA		NA	NA	0.110762564946821	-0.060624621816435	-0.916290731874155	Salisbury University Arboretum	Salisbury	MD	38.382445
SU.821.2.3.7	SU	821	821	0.676125	0.323875	Alaska	60.66487	-149.48013	384.5	2	3	7	1	16.5	24.13	7.63	0	11.9	145	SU	SU.821.2.3.7	821	821	1	25.4	39.37	13.97	0	SU.821.2.3.7	SU	821	2	3	7	1	39.37	45.72	6.35	NA		21.6	27.95	0.380095498730406	0.438254930931155	0.149531733970964	Salisbury University Arboretum	Salisbury	MD	38.382445
SU.827.1.2.5	SU	827	827	0.59597	0.40403	Alaska	61.73377	-148.69745	185.2	1	2	5	1	17.8	29.21	11.41	1	14.3	539	SU	SU.827.1.2.5	827	827	1	30.48	55.88	25.4	0	SU.827.1.2.5	SU	827	1	2	5	1	55.88	82.29	26.41	NA		36.81	63.22	0.49531265910161	0.606135803570315	0.387043059228861	Salisbury University Arboretum	Salisbury	MD	38.382445
SU.827.2.1.6	SU	827	827	0.59597	0.40403	Alaska	61.73377	-148.69745	185.2	2	1	6	1	21.6	36.83	15.23	1	14.3	539	SU	SU.827.2.1.6	827	827	1	101.6	149.86	48.26	1	SU.827.2.1.6	SU	827	2	1	6	1	149.86	188.97	39.11	NA		63.49	102.6	0.533619415766855	0.388657989791783	0.231886747365783	Salisbury University Arboretum	Salisbury	MD	38.382445
SU.865.1.5.10	SU	865	865	0.99999	1e-05	Alaska	64.12973	-149.24907	263	1	5	10	1	12.1	24.13	12.03	1	16.3	758	SU	SU.865.1.5.10	865	865	1	21.59	22.86	1.27	0	SU.865.1.5.10	SU	865	1	5	10	1	22.86	19.81	NA	NA	black points on leaf	13.3	NA	0.690250427034245	0.0571584138399484	-0.143201797656205	Salisbury University Arboretum	Salisbury	MD	38.382445
SU.865.2.3.11	SU	865	865	0.99999	1e-05	Alaska	64.12973	-149.24907	263	2	3	11	1	16.5	16.51	0.0100000000000016	1	16.3	758	SU	SU.865.2.3.11	865	865	0	16.51	20.32	3.81	0	SU.865.2.3.11	SU	865	2	3	11	0	19.05	0	NA	NA	baby tree	3.82	NA	0.000605877025501744	0.207639364778244	-Inf	Salisbury University Arboretum	Salisbury	MD	38.382445
SU.947.1.4.6	SU	947	947	NA	NA	Chilcotin	55.46634	-116.95019	595.3	1	4	6	1	16.5	154.94	138.44	0	11.9	650	SU	SU.947.1.4.6	947	947	1	156.21	172.72	16.51	1	SU.947.1.4.6	SU	947	1	4	6	1	175.26	330.71	155.45	NA		154.95	310.4	2.23967756429722	0.100470530363634	0.634971272790065	Salisbury University Arboretum	Salisbury	MD	38.382445
SU.947.2.3.3	SU	947	947	NA	NA	Chilcotin	55.46634	-116.95019	595.3	2	3	3	1	19.1	99.06	79.96	1	11.9	650	SU	SU.947.2.3.3	947	947	1	100.33	153.67	53.34	0	SU.947.2.3.3	SU	947	2	3	3	1	152.4	213.36	60.96	NA		133.3	194.26	1.64603739210751	0.426342693129719	0.336472236621213	Salisbury University Arboretum	Salisbury	MD	38.382445
SU.972.1.2.4	SU	972	MHCE03	0.471189	0.528811	Crowsnest	49.64656	-110.38362	1210.3	1	2	4	1	17.1	44.45	27.35	0	9.8	724	SU	SU.972.1.2.4	972	MHCE03	1	45.72	90.17	44.45	1	SU.972.1.2.4	SU	972	1	2	4	1	90.17	124.96	34.79	NA		71.8	106.59	0.955286498451299	0.679160938585206	0.32629690857956	Salisbury University Arboretum	Salisbury	MD	38.382445
SU.972.2.4.12	SU	972	MHCE03	0.471189	0.528811	Crowsnest	49.64656	-110.38362	1210.3	2	4	12	1	22.9	106.68	83.78	1	9.8	724	SU	SU.972.2.4.12	972	MHCE03	1	107.95	114.3	6.34999999999999	0	SU.972.2.4.12	SU	972	2	4	12	0	113.03	0	NA	NA	Borer Beetles	90.13	NA	1.53869678875362	0.0571584138399492	-Inf	Salisbury University Arboretum	Salisbury	MD	38.382445
SU.973.1.4.8	SU	973	MHCE07	0.913359	0.086641	Crowsnest	49.65783	-110.2608	1280.1	1	4	8	1	15.9	35.56	19.66	1	10.4	699	SU	SU.973.1.4.8	973	MHCE07	1	34.29	44.45	10.16	0	SU.973.1.4.8	SU	973	1	4	8	1	45.72	52.58	6.86	NA		29.82	36.68	0.804902301419518	0.259511195485085	0.139799980375126	Salisbury University Arboretum	Salisbury	MD	38.382445
SU.973.2.3.2	SU	973	MHCE07	0.913359	0.086641	Crowsnest	49.65783	-110.2608	1280.1	2	3	2	1	15.2	29.21	14.01	1	10.4	699	SU	SU.973.2.3.2	973	MHCE07	1	30.48	55.88	25.4	1	SU.973.2.3.2	SU	973	2	3	2	1	57.15	99.06	41.91	NA		39.41	81.32	0.653215688547419	0.606135803570315	0.550046336919272	Salisbury University Arboretum	Salisbury	MD	38.382445
SWMN.206.1.2.10	SWMN	206	206	0.428876	0.571124	Chilcotin	51.8986129	-124.4247207	1064.2	1	2	10	1	17.07	34.5	17.43	0	4.6	221	SWMN	SWMN.206.1.2.10	206	206	1	33.5	34	0.5	NA	SWMN.206.1.2.10	SWMN	206	1	2	10	1	18.9	18.3	NA	NA	Main stem died during summer; tallest surviving stem was measured end of season	17.93	NA	0.703636787230965	0.0148150857851408	-0.0322608622182212	Southwest Minnesota State University	Marshall	MN	44.4562
SWMN.206.2.10.4	SWMN	206	206	0.428876	0.571124	Chilcotin	51.8986129	-124.4247207	1064.2	2	10	4	1	20.12	39	18.88	0	4.6	221	SWMN	SWMN.206.2.10.4	206	206	1	38.4	50	11.6	NA	SWMN.206.2.10.4	SWMN	206	2	10	4	1	48.8	59.1	10.3	NA		30.48	40.78	0.661847300898108	0.263965545834465	0.191500611552951	Southwest Minnesota State University	Marshall	MN	44.4562
SWMN.210.1.5.3	SWMN	210	210	0.091567	0.908433	Chilcotin	52.10229	-123.41047	744.4	1	5	3	1	17.68	40.5	22.82	0	3.1	325	SWMN	SWMN.210.1.5.3	210	210	1	43.3	79.5	36.2	NA	SWMN.210.1.5.3	SWMN	210	1	5	3	1	22.6	57.3	34.7	NA		59.02	93.72	0.828867916902996	0.607604386651842	0.930350717442454	Southwest Minnesota State University	Marshall	MN	44.4562
SWMN.210.2.9.2	SWMN	210	210	0.091567	0.908433	Chilcotin	52.10229	-123.41047	744.4	2	9	2	1	15.85	33	17.15	0	3.1	325	SWMN	SWMN.210.2.9.2	210	210	1	33.5	105	71.5	NA	SWMN.210.2.9.2	SWMN	210	2	9	2	1	101.8	172.5	70.7	NA		88.65	159.35	0.733338061143191	1.1424149113265	0.527387132354993	Southwest Minnesota State University	Marshall	MN	44.4562
SWMN.218.1.1.10	SWMN	218	218	0.135628	0.864372	Chilcotin	51.989515	-122.277328	380.9	1	1	10	1	20.12	30	9.88	0	1.3	326	SWMN	SWMN.218.1.1.10	218	218	1	31.1	27	NA	NA	SWMN.218.1.1.10	SWMN	218	1	1	10	1	28	34.7	6.7	NA		NA	NA	0.399483036430617	-0.141370953180859	0.21453517677761	Southwest Minnesota State University	Marshall	MN	44.4562
SWMN.218.2.7.9	SWMN	218	218	0.135628	0.864372	Chilcotin	51.989515	-122.277328	380.9	2	7	9	1	17.07	30.5	13.43	0	1.3	326	SWMN	SWMN.218.2.7.9	218	218	1	30.5	50	19.5	NA	SWMN.218.2.7.9	SWMN	218	2	7	9	1	2.4	40.8	38.4	NA		32.93	71.33	0.580404146807017	0.49429632181478	2.83321334405622	Southwest Minnesota State University	Marshall	MN	44.4562
SWMN.233.1.5.5	SWMN	233	233	0.034199	0.965801	Chilcotin	53.283906	-122.492829	676.8	1	5	5	1	20.73	37	16.27	0	3	40	SWMN	SWMN.233.1.5.5	233	233	1	34.1	69	34.9	NA	SWMN.233.1.5.5	SWMN	233	1	5	5	1	65.8	89	23.2	NA		51.17	74.37	0.579335986196536	0.704809120307789	0.302016531400868	Southwest Minnesota State University	Marshall	MN	44.4562
SWMN.233.2.10.3	SWMN	233	233	0.034199	0.965801	Chilcotin	53.283906	-122.492829	676.8	2	10	3	1	21.95	21.5	NA	0	3	40	SWMN	SWMN.233.2.10.3	233	233	1	23.2	47	23.8	NA	SWMN.233.2.10.3	SWMN	233	2	10	3	1	44.5	53	8.5	NA		NA	NA	-0.0207142043875632	0.705995323037794	0.174802724379927	Southwest Minnesota State University	Marshall	MN	44.4562
SWMN.255.1.2.2	SWMN	255	255	0.285118	0.714882	Chilcotin	55.452429	-122.745146	815.8	1	2	2	1	21.34	32	10.66	0	5.7	-509	SWMN	SWMN.255.1.2.2	255	255	1	32.9	62	29.1	NA	SWMN.255.1.2.2	SWMN	255	1	2	2	1	90.8	86	NA	NA		39.76	NA	0.405152656926119	0.633661727273766	-0.0543119893537405	Southwest Minnesota State University	Marshall	MN	44.4562
SWMN.255.2.6.7	SWMN	255	255	0.285118	0.714882	Chilcotin	55.452429	-122.745146	815.8	2	6	7	1	18.9	32	13.1	0	5.7	-509	SWMN	SWMN.255.2.6.7	255	255	1	32.3	32	NA	NA	SWMN.255.2.6.7	SWMN	255	2	6	7	1	25.6	36	10.4	NA		NA	NA	0.52657398073413	-0.00933132742888443	0.340926586970593	Southwest Minnesota State University	Marshall	MN	44.4562
SWMN.258.1.3.3	SWMN	258	258	0.948246	0.051754	Chilcotin	55.617417	-121.834583	596.2	1	3	3	1	16.46	33	16.54	0	4.5	133	SWMN	SWMN.258.1.3.3	258	258	1	30.5	37.5	7	NA	SWMN.258.1.3.3	SWMN	258	1	3	3	1	32.3	44.5	12.2	NA		23.54	35.74	0.695574366217556	0.206614249362999	0.320421958943584	Southwest Minnesota State University	Marshall	MN	44.4562
SWMN.258.2.8.4	SWMN	258	258	0.948246	0.051754	Chilcotin	55.617417	-121.834583	596.2	2	8	4	1	17.68	30.5	12.82	0	4.5	133	SWMN	SWMN.258.2.8.4	258	258	1	30.5	41	10.5	NA	SWMN.258.2.8.4	SWMN	258	2	8	4	1	38.4	44.5	6.1	NA		23.32	29.42	0.545292626403869	0.295845383090942	0.147431729578514	Southwest Minnesota State University	Marshall	MN	44.4562
SWMN.307.1.2.7	SWMN	307	307	1e-05	0.99999	Crowsnest	49.111034	-120.846366	1333.2	1	2	7	1	15.85	30	14.15	0	4	-345	SWMN	SWMN.307.1.2.7	307	307	1	29.3	23.5	NA	NA	SWMN.307.1.2.7	SWMN	307	1	2	7	1	23.2	39	15.8	NA		NA	NA	0.638027881338866	-0.220587094872908	0.519409367457382	Southwest Minnesota State University	Marshall	MN	44.4562
SWMN.307.2.9.9	SWMN	307	307	1e-05	0.99999	Crowsnest	49.111034	-120.846366	1333.2	2	9	9	1	17.68	27.5	9.82	0	4	-345	SWMN	SWMN.307.2.9.9	307	307	1	26.2	28	1.8	NA	SWMN.307.2.9.9	SWMN	307	2	9	9	1	14.6	26.2	11.6	NA		11.62	23.22	0.441751947463028	0.0664450994081527	0.58473788205276	Southwest Minnesota State University	Marshall	MN	44.4562
SWMN.311.1.2.3	SWMN	311	311	1e-05	0.99999	Crowsnest	49.454762	-120.375224	594.4	1	2	3	1	21.34	41.5	20.16	0	0.600000000000001	277	SWMN	SWMN.311.1.2.3	311	311	1	37.2	72	34.8	NA	SWMN.311.1.2.3	SWMN	311	1	2	3	1	70.1	90.8	20.7	NA		54.96	75.66	0.665110181363045	0.660357357736954	0.258736491566704	Southwest Minnesota State University	Marshall	MN	44.4562
SWMN.311.2.9.5	SWMN	311	311	1e-05	0.99999	Crowsnest	49.454762	-120.375224	594.4	2	9	5	1	23.16	43.5	20.34	0	0.600000000000001	277	SWMN	SWMN.311.2.9.5	311	311	1	42.1	55	12.9	NA	SWMN.311.2.9.5	SWMN	311	2	9	5	1	47.5	98.1	50.6	NA		33.24	83.84	0.630334285389844	0.267285444544135	0.725257655530722	Southwest Minnesota State University	Marshall	MN	44.4562
SWMN.317.1.3.9	SWMN	317	317	1e-05	0.99999	Crowsnest	49.056415	-118.999945	614.1	1	3	9	1	17.68	24	6.32	0	0	291	SWMN	SWMN.317.1.3.9	317	317	1	23.8	29.5	5.7	NA	SWMN.317.1.3.9	SWMN	317	1	3	9	1	25.6	42.1	16.5	NA		12.02	28.52	0.305619773138448	0.214704682668345	0.497455389202819	Southwest Minnesota State University	Marshall	MN	44.4562
SWMN.317.2.9.4	SWMN	317	317	1e-05	0.99999	Crowsnest	49.056415	-118.999945	614.1	2	9	4	1	20.12	38	17.88	0	0	291	SWMN	SWMN.317.2.9.4	317	317	1	37.2	36.5	NA	NA	SWMN.317.2.9.4	SWMN	317	2	9	4	1	15.8	15.8	0	NA	did not regrow in '23 season	NA	NA	0.635871814494847	-0.0189965006906552	0	Southwest Minnesota State University	Marshall	MN	44.4562
SWMN.333.1.1.3	SWMN	333	333	1e-05	0.99999	Crowsnest	49.187165	-117.368733	721.7	1	1	3	1	20.73	24.5	3.77	0	0.2	-151	SWMN	SWMN.333.1.1.3	333	333	1	25	45.5	20.5	NA	SWMN.333.1.1.3	SWMN	333	1	1	3	1	46.3	72.5	26.2	NA		24.27	50.47	0.167091191102993	0.598836501088704	0.448444600768441	Southwest Minnesota State University	Marshall	MN	44.4562
SWMN.333.2.6.8	SWMN	333	333	1e-05	0.99999	Crowsnest	49.187165	-117.368733	721.7	2	6	8	1	18.9	18.5	NA	0	0.2	-151	SWMN	SWMN.333.2.6.8	333	333	1	18.9	30	11.1	NA	SWMN.333.2.6.8	SWMN	333	2	6	8	1	15.2	36	20.8	NA		NA	NA	-0.0213911899813177	0.462035459596559	0.862223510603879	Southwest Minnesota State University	Marshall	MN	44.4562
SWMN.334.1.4.8	SWMN	334	334	1e-05	0.99999	Crowsnest	49.19239	-117.283603	672.5	1	4	8	1	20.73	20	NA	0	-0.199999999999999	-49	SWMN	SWMN.334.1.4.8	334	334	1	17.1	33.5	16.4	NA	SWMN.334.1.4.8	SWMN	334	1	4	8	1	23.8	38.4	14.6	NA		NA	NA	-0.0358496528936976	0.672466975322406	0.478371878916252	Southwest Minnesota State University	Marshall	MN	44.4562
SWMN.334.2.6.3	SWMN	334	334	1e-05	0.99999	Crowsnest	49.19239	-117.283603	672.5	2	6	3	1	18.9	26	7.1	0	-0.199999999999999	-49	SWMN	SWMN.334.2.6.3	334	334	1	23.2	52	28.8	NA	SWMN.334.2.6.3	SWMN	334	2	6	3	1	50.6	87.2	36.6	NA		35.9	72.5	0.318934615955885	0.807091439909163	0.544252754621514	Southwest Minnesota State University	Marshall	MN	44.4562
SWMN.342.1.1.1	SWMN	342	342	1e-05	0.99999	Crowsnest	49.117229	-116.531242	566.7	1	1	1	1	21.95	22	0.0500000000000007	0	-0.5	72	SWMN	SWMN.342.1.1.1	342	342	1	21.3	23	1.7	NA	SWMN.342.1.1.1	SWMN	342	1	1	1	1	21.3	26.8	5.5	NA		1.75	7.25	0.00227531383713586	0.0767871432137701	0.229694814801432	Southwest Minnesota State University	Marshall	MN	44.4562
SWMN.342.2.9.6	SWMN	342	342	1e-05	0.99999	Crowsnest	49.117229	-116.531242	566.7	2	9	6	1	22.56	17.5	NA	0	-0.5	72	SWMN	SWMN.342.2.9.6	342	342	1	18.9	31.5	12.6	NA	SWMN.342.2.9.6	SWMN	342	2	9	6	1	29.9	64	34.1	NA		NA	NA	-0.25397754570039	0.51082562376599	0.761024602963031	Southwest Minnesota State University	Marshall	MN	44.4562
SWMN.353.1.4.6	SWMN	353	353	1e-05	0.99999	Crowsnest	49.206225	-115.978614	916.7	1	4	6	1	20.73	30.5	9.77	0	1.7	18	SWMN	SWMN.353.1.4.6	353	353	1	33.5	50	16.5	NA	SWMN.353.1.4.6	SWMN	353	1	4	6	1	44.5	65.8	21.3	NA		26.27	47.57	0.386144757165678	0.400477566597125	0.391130649159077	Southwest Minnesota State University	Marshall	MN	44.4562
SWMN.353.2.9.7	SWMN	353	353	1e-05	0.99999	Crowsnest	49.206225	-115.978614	916.7	2	9	7	1	18.29	25.5	7.21	0	1.7	18	SWMN	SWMN.353.2.9.7	353	353	1	26.8	47	20.2	NA	SWMN.353.2.9.7	SWMN	353	2	9	7	1	41.5	64	22.5	NA		27.41	49.91	0.332323989761606	0.561745714193247	0.433189656123019	Southwest Minnesota State University	Marshall	MN	44.4562
SWMN.364.1.2.5	SWMN	364	364	0.048982	0.951018	Crowsnest	49.29594	-115.107656	935.4	1	2	5	1	14.63	32.5	17.87	0	2.1	69	SWMN	SWMN.364.1.2.5	364	364	1	31.7	82	50.3	NA	SWMN.364.1.2.5	SWMN	364	1	2	5	1	79.2	131.4	52.2	NA		68.17	120.37	0.798165874303659	0.950402566381018	0.50626980723013	Southwest Minnesota State University	Marshall	MN	44.4562
SWMN.364.2.8.6	SWMN	364	364	0.048982	0.951018	Crowsnest	49.29594	-115.107656	935.4	2	8	6	1	19.51	45	25.49	0	2.1	69	SWMN	SWMN.364.2.8.6	364	364	1	45.7	84.5	38.8	NA	SWMN.364.2.8.6	SWMN	364	2	8	6	1	11	117.7	106.7	NA		64.29	170.99	0.8357353351353	0.614653236462969	2.37024374146786	Southwest Minnesota State University	Marshall	MN	44.4562
SWMN.374.1.3.6	SWMN	374	374	0.064524	0.935476	Crowsnest	49.700658	-114.827499	NA	1	3	6	1	17.68	45	27.32	0	4.4	61	SWMN	SWMN.374.1.3.6	374	374	1	43.9	67	23.1	NA	SWMN.374.1.3.6	SWMN	374	1	3	6	1	60.4	70.7	10.3	NA		50.42	60.72	0.934228432560822	0.42277829930984	0.157456467961758	Southwest Minnesota State University	Marshall	MN	44.4562
SWMN.374.2.7.6	SWMN	374	374	0.064524	0.935476	Crowsnest	49.700658	-114.827499	NA	2	7	6	1	18.9	25.5	6.6	0	4.4	61	SWMN	SWMN.374.2.7.6	374	374	1	26.2	32	5.8	NA	SWMN.374.2.7.6	SWMN	374	2	7	6	1	28.7	42.7	14	NA		12.4	26.4	0.299516530098784	0.199976492032675	0.397301797469003	Southwest Minnesota State University	Marshall	MN	44.4562
SWMN.380.1.4.1	SWMN	380	380	0.18203	0.81797	Crowsnest	49.631144	-114.498086	1316.7	1	4	1	1	17.68	30	12.32	0	4.5	114	SWMN	SWMN.380.1.4.1	380	380	1	28	81.5	53.5	NA	SWMN.380.1.4.1	SWMN	380	1	4	1	1	73.2	122.5	49.3	NA		65.82	115.12	0.528763324452658	1.06839851007161	0.514915609017516	Southwest Minnesota State University	Marshall	MN	44.4562
SWMN.380.2.10.5	SWMN	380	380	0.18203	0.81797	Crowsnest	49.631144	-114.498086	1316.7	2	10	5	1	16.46	35.5	19.04	0	4.5	114	SWMN	SWMN.380.2.10.5	380	380	1	33.5	35.5	2	NA	SWMN.380.2.10.5	SWMN	380	2	10	5	1	31.7	30.5	NA	NA	stem appeared dead throughout much of season; minimal leaf development; may not survive to '24	21.04	NA	0.768599501232446	0.0579872576503493	-0.0385899972698689	Southwest Minnesota State University	Marshall	MN	44.4562
SWMN.381.1.2.1	SWMN	381	381	0.054308	0.945692	Crowsnest	49.634062	-114.49098	NA	1	2	1	1	23.16	36	12.84	0	4.6	117	SWMN	SWMN.381.1.2.1	381	381	1	37.2	139	101.8	NA	SWMN.381.1.2.1	SWMN	381	1	2	1	1	107.9	112.8	4.89999999999999	NA	Clone gained height but suffered nutrient deficiency (think Fe chlorosis) during '23; may not survive to '24	114.64	119.54	0.441092285751315	1.31816517185159	0.0444114667998701	Southwest Minnesota State University	Marshall	MN	44.4562
SWMN.381.2.10.6	SWMN	381	381	0.054308	0.945692	Crowsnest	49.634062	-114.49098	NA	2	10	6	1	20.73	29	8.27	0	4.6	117	SWMN	SWMN.381.2.10.6	381	381	1	23.2	35.5	12.3	NA	SWMN.381.2.10.6	SWMN	381	2	10	6	1	33.5	50.6	17.1	NA		20.57	37.67	0.335713903538786	0.425380417809106	0.412406137462399	Southwest Minnesota State University	Marshall	MN	44.4562
SWMN.393.1.5.2	SWMN	393	393	NA	NA	Crowsnest	49.79161	-113.122045	890	1	5	2	1	18.9	20.5	1.6	0	1.9	242	SWMN	SWMN.393.1.5.2	393	393	1	20.7	53.5	32.8	NA	SWMN.393.1.5.2	SWMN	393	1	5	2	1	49.4	81.1	31.7	NA		34.4	66.1	0.0812629640787659	0.949547953630637	0.49573253692749	Southwest Minnesota State University	Marshall	MN	44.4562
SWMN.393.2.9.8	SWMN	393	393	NA	NA	Crowsnest	49.79161	-113.122045	890	2	9	8	1	15.85	25	9.15	0	1.9	242	SWMN	SWMN.393.2.9.8	393	393	1	24.4	33.5	9.1	NA	SWMN.393.2.9.8	SWMN	393	2	9	8	1	27.4	42.7	15.3	NA		18.25	33.55	0.455706324544911	0.316962306531865	0.443655906840554	Southwest Minnesota State University	Marshall	MN	44.4562
SWMN.405.1.3.10	SWMN	405	405	0.665318	0.334682	Cassiar	60.0516	-128.909711	640	1	3	10	1	12.19	35.5	23.31	0	9.6	238	SWMN	SWMN.405.1.3.10	405	405	1	34.1	36	1.9	NA	SWMN.405.1.3.10	SWMN	405	1	3	10	1	27.4	31.1	3.7	NA		25.21	28.91	1.06891675298819	0.0542215541666389	0.126664805791164	Southwest Minnesota State University	Marshall	MN	44.4562
SWMN.405.2.7.1	SWMN	405	405	0.665318	0.334682	Cassiar	60.0516	-128.909711	640	2	7	1	1	15.24	30.5	15.26	0	9.6	238	SWMN	SWMN.405.2.7.1	405	405	1	29.3	56.5	27.2	NA	SWMN.405.2.7.1	SWMN	405	2	7	1	1	53	89.6	36.6	NA		42.46	79.06	0.693803133354866	0.656653122129374	0.525063406428762	Southwest Minnesota State University	Marshall	MN	44.4562
SWMN.411.1.1.4	SWMN	411	411	0.706952	0.293048	Cassiar	59.670695	-129.161659	705.4	1	1	4	1	15.85	20.5	4.65	0	8.6	198	SWMN	SWMN.411.1.1.4	411	411	1	23.2	45	21.8	NA	SWMN.411.1.1.4	SWMN	411	1	1	4	1	43	75.6	32.6	NA		26.45	59.05	0.257255385821073	0.662510211098055	0.564256167491925	Southwest Minnesota State University	Marshall	MN	44.4562
SWMN.411.2.8.8	SWMN	411	411	0.706952	0.293048	Cassiar	59.670695	-129.161659	705.4	2	8	8	1	12.8	43.5	30.7	0	8.6	198	SWMN	SWMN.411.2.8.8	411	411	1	44.5	63.5	19	NA	SWMN.411.2.8.8	SWMN	411	2	8	8	0	NA	NA	NA	NA		49.7	NA	1.22331576716907	0.355550716726451	NA	Southwest Minnesota State University	Marshall	MN	44.4562
SWMN.416.1.4.3	SWMN	416	416	0.684579	0.315421	Cassiar	59.328977	-129.223796	772.2	1	4	3	1	14.63	39	24.37	0	7.9	202	SWMN	SWMN.416.1.4.3	416	416	1	38.4	61.5	23.1	NA	SWMN.416.1.4.3	SWMN	416	1	4	3	1	58.5	96.9	38.4	NA		47.47	85.87	0.980487431097613	0.470979715218792	0.50465276465891	Southwest Minnesota State University	Marshall	MN	44.4562
SWMN.416.2.9.1	SWMN	416	416	0.684579	0.315421	Cassiar	59.328977	-129.223796	772.2	2	9	1	1	13.41	38	24.59	0	7.9	202	SWMN	SWMN.416.2.9.1	416	416	1	38.4	54	15.6	NA	SWMN.416.2.9.1	SWMN	416	2	9	1	1	50.6	79.9	29.3	NA		40.19	69.49	1.0415854624328	0.340926586970594	0.456824276478809	Southwest Minnesota State University	Marshall	MN	44.4562
SWMN.419.1.1.5	SWMN	419	419	0.675633	0.324367	Cassiar	59.126286	-129.824136	809.4	1	1	5	1	19.51	42	22.49	0	8.2	168	SWMN	SWMN.419.1.1.5	419	419	1	43.3	44.5	1.2	NA	SWMN.419.1.1.5	SWMN	419	1	1	5	1	40.8	59.7	18.9	NA		23.69	42.59	0.766742463648348	0.0273365541637505	0.38064993898844	Southwest Minnesota State University	Marshall	MN	44.4562
SWMN.419.2.10.1	SWMN	419	419	0.675633	0.324367	Cassiar	59.126286	-129.824136	809.4	2	10	1	1	15.24	40.5	25.26	0	8.2	168	SWMN	SWMN.419.2.10.1	419	419	1	40.2	49.5	9.3	NA	SWMN.419.2.10.1	SWMN	419	2	10	1	1	46.3	67.7	21.4	NA		34.56	55.96	0.977378423853993	0.208105673949669	0.379944218826041	Southwest Minnesota State University	Marshall	MN	44.4562
SWMN.423.1.3.5	SWMN	423	423	0.566114	0.433886	Cassiar	58.875079	-130.039692	769.4	1	3	5	1	12.19	30.5	18.31	0	7.9	185	SWMN	SWMN.423.1.3.5	423	423	1	29.3	35	5.7	NA	SWMN.423.1.3.5	SWMN	423	1	3	5	1	29.3	48.8	19.5	NA		24.01	43.51	0.917110740120186	0.177760545466392	0.51014279683608	Southwest Minnesota State University	Marshall	MN	44.4562
SWMN.423.2.8.2	SWMN	423	423	0.566114	0.433886	Cassiar	58.875079	-130.039692	769.4	2	8	2	1	11.58	36	24.42	0	7.9	185	SWMN	SWMN.423.2.8.2	423	423	1	36.6	40	3.4	NA	SWMN.423.2.8.2	SWMN	423	2	8	2	1	36	59.1	23.1	NA		27.82	50.92	1.13423946631126	0.0888312137066158	0.495711985955943	Southwest Minnesota State University	Marshall	MN	44.4562
SWMN.427.1.1.7	SWMN	427	427	0.494741	0.505259	Cassiar	58.405924	-129.955389	832	1	1	7	1	17.68	34	16.32	0	7.8	182	SWMN	SWMN.427.1.1.7	427	427	1	36	39	3	NA	SWMN.427.1.1.7	SWMN	427	1	1	7	1	37.8	40.2	2.40000000000001	NA		19.32	21.72	0.653926467406664	0.0800427076735364	0.0615578929994336	Southwest Minnesota State University	Marshall	MN	44.4562
SWMN.427.2.6.2	SWMN	427	427	0.494741	0.505259	Cassiar	58.405924	-129.955389	832	2	6	2	1	15.85	31.5	15.65	0	7.8	182	SWMN	SWMN.427.2.6.2	427	427	1	31.7	56	24.3	NA	SWMN.427.2.6.2	SWMN	427	2	6	2	1	54.3	93.3	39	NA		39.95	78.95	0.686818045508298	0.569035009851915	0.541295880913408	Southwest Minnesota State University	Marshall	MN	44.4562
SWMN.432.1.4.7	SWMN	432	432	0.642983	0.357017	Cassiar	58.013137	-130.00476	924.9	1	4	7	1	17.07	30	12.93	0	7.1	194	SWMN	SWMN.432.1.4.7	432	432	1	30.5	34.5	4	NA	SWMN.432.1.4.7	SWMN	432	1	4	7	1	21.9	27.4	5.5	NA		16.93	22.43	0.563874844855806	0.123232640423948	0.22405637657157	Southwest Minnesota State University	Marshall	MN	44.4562
SWMN.432.2.8.3	SWMN	432	432	0.642983	0.357017	Cassiar	58.013137	-130.00476	924.9	2	8	3	1	14.02	35	20.98	0	7.1	194	SWMN	SWMN.432.2.8.3	432	432	1	34.1	38	3.9	NA	SWMN.432.2.8.3	SWMN	432	2	8	3	1	35.4	55.5	20.1	NA		24.88	44.98	0.914863179882969	0.108288775436915	0.44967120061266	Southwest Minnesota State University	Marshall	MN	44.4562
SWMN.437.1.1.2	SWMN	437	437	0.066798	0.933202	Cassiar	57.256976	-130.248231	703.1	1	1	2	1	18.29	35	16.71	0	6	-40	SWMN	SWMN.437.1.1.2	437	437	1	36	44	8	NA	SWMN.437.1.1.2	SWMN	437	1	1	2	1	42.7	91.7	49	NA		24.71	73.71	0.648993599086639	0.200670695462151	0.764323459027841	Southwest Minnesota State University	Marshall	MN	44.4562
SWMN.437.2.7.3	SWMN	437	437	0.066798	0.933202	Cassiar	57.256976	-130.248231	703.1	2	7	3	1	16.46	NA	NA	NA	6	-40	SWMN	SWMN.437.2.7.3	437	437	0	0	NA	NA	NA	SWMN.437.2.7.3	SWMN	437	2	7	3	0	NA	NA	NA	NA		NA	NA	NA	NA	NA	Southwest Minnesota State University	Marshall	MN	44.4562
SWMN.443.1.4.9	SWMN	443	443	0.042536	0.957464	Cassiar	56.625448	-129.677487	519.1	1	4	9	1	18.9	20	1.1	0	4.7	-274	SWMN	SWMN.443.1.4.9	443	443	1	17.7	23.5	5.8	NA	SWMN.443.1.4.9	SWMN	443	1	4	9	1	4.9	19.5	14.6	NA		6.9	21.5	0.0565703514883942	0.28343578157033	1.38117926045312	Southwest Minnesota State University	Marshall	MN	44.4562
SWMN.443.2.7.10	SWMN	443	443	0.042536	0.957464	Cassiar	56.625448	-129.677487	519.1	2	7	10	1	15.85	32.5	16.65	0	4.7	-274	SWMN	SWMN.443.2.7.10	443	443	1	31.1	41	9.9	NA	SWMN.443.2.7.10	SWMN	443	2	7	10	1	38.4	36.6	NA	NA		26.55	NA	0.718070589012402	0.276364247519119	-0.0480092191863606	Southwest Minnesota State University	Marshall	MN	44.4562
SWMN.453.1.1.9	SWMN	453	453	1e-05	0.99999	Cassiar	56.209344	-129.33631	580.7	1	1	9	1	17.68	20	2.32	0	4.2	-294	SWMN	SWMN.453.1.1.9	453	453	1	21.3	25	3.7	NA	SWMN.453.1.1.9	SWMN	453	1	1	9	1	22.6	31.1	8.5	NA		6.02	14.52	0.123298216344494	0.160168752152821	0.319257912906948	Southwest Minnesota State University	Marshall	MN	44.4562
SWMN.453.2.6.6	SWMN	453	453	1e-05	0.99999	Cassiar	56.209344	-129.33631	580.7	2	6	6	1	20.73	33.5	12.77	0	4.2	-294	SWMN	SWMN.453.2.6.6	453	453	1	34.1	54	19.9	NA	SWMN.453.2.6.6	SWMN	453	2	6	6	1	4.9	21.9	17	NA	chewed to base, all new growth in '23	32.67	49.67	0.479963512383332	0.459686662274803	1.49725143170587	Southwest Minnesota State University	Marshall	MN	44.4562
SWMN.463.1.5.4	SWMN	463	463	1e-05	0.99999	Cassiar	55.610017	-128.621328	336.1	1	5	4	0	18.9	NA	NA	NA	2.6	-104	SWMN	SWMN.463.1.5.4	463	463	0	0	NA	NA	NA	SWMN.463.1.5.4	SWMN	463	1	5	4	0	NA	NA	NA	NA		NA	NA	NA	NA	NA	Southwest Minnesota State University	Marshall	MN	44.4562
SWMN.463.2.7.5	SWMN	463	463	1e-05	0.99999	Cassiar	55.610017	-128.621328	336.1	2	7	5	1	15.85	38	22.15	0	2.6	-104	SWMN	SWMN.463.2.7.5	463	463	1	37.2	39.5	2.3	NA	SWMN.463.2.7.5	SWMN	463	2	7	5	1	36.6	50	13.4	NA		24.45	37.85	0.874416659403096	0.0599919106279749	0.311974765020826	Southwest Minnesota State University	Marshall	MN	44.4562
SWMN.469.1.4.2	SWMN	469	469	1e-05	0.99999	Cassiar	55.324941	-128.089761	NA	1	4	2	1	17.68	36.5	18.82	0	3	30	SWMN	SWMN.469.1.4.2	469	469	1	34.1	45.5	11.4	NA	SWMN.469.1.4.2	SWMN	469	1	4	2	1	25.6	85.3	59.7	NA		30.22	89.92	0.724878203378949	0.288414941667434	1.20358210301212	Southwest Minnesota State University	Marshall	MN	44.4562
SWMN.469.2.7.7	SWMN	469	469	1e-05	0.99999	Cassiar	55.324941	-128.089761	NA	2	7	7	1	24.38	17	NA	0	3	30	SWMN	SWMN.469.2.7.7	469	469	1	16.5	32	15.5	NA	SWMN.469.2.7.7	SWMN	469	2	7	7	1	25.6	42.7	17.1	NA		NA	NA	-0.360549779996909	0.662375521893192	0.511606568749062	Southwest Minnesota State University	Marshall	MN	44.4562
SWMN.522.1.3.8	SWMN	522	522	0.06136	0.93864	Jasper	51.64974	-120.06664	410.6	1	3	8	1	24.99	24.5	NA	0	0.600000000000001	207	SWMN	SWMN.522.1.3.8	522	522	1	24.4	45	20.6	NA	SWMN.522.1.3.8	SWMN	522	1	3	8	1	39	53	14	NA		NA	NA	-0.0198026272961793	0.612079357471163	0.306730267422476	Southwest Minnesota State University	Marshall	MN	44.4562
SWMN.522.2.8.7	SWMN	522	522	0.06136	0.93864	Jasper	51.64974	-120.06664	410.6	2	8	7	1	20.12	53.5	33.38	0	0.600000000000001	207	SWMN	SWMN.522.2.8.7	522	522	1	23.8	104	80.2	NA	SWMN.522.2.8.7	SWMN	522	2	8	7	1	103	161.5	58.5	NA		113.58	172.08	0.977967308670422	1.47470531846394	0.449776154433075	Southwest Minnesota State University	Marshall	MN	44.4562
SWMN.533.1.5.6	SWMN	533	533	0.233601	0.766399	Jasper	52.96674	-119.4241	765	1	5	6	1	14.63	29	14.37	0	3.7	117	SWMN	SWMN.533.1.5.6	533	533	1	27.4	54	26.6	NA	SWMN.533.1.5.6	SWMN	533	1	5	6	1	50	68.3	18.3	NA		40.97	59.27	0.684221614954441	0.67844103317025	0.311886761148598	Southwest Minnesota State University	Marshall	MN	44.4562
SWMN.533.2.8.10	SWMN	533	533	0.233601	0.766399	Jasper	52.96674	-119.4241	765	2	8	10	1	15.85	12	NA	0	3.7	117	SWMN	SWMN.533.2.8.10	533	533	0	11.6	NA	NA	NA	SWMN.533.2.8.10	SWMN	533	2	8	10	0	NA	NA	NA	NA		NA	NA	-0.278262850535289	NA	NA	Southwest Minnesota State University	Marshall	MN	44.4562
SWMN.543.1.1.8	SWMN	543	543	0.368607	0.631393	Jasper	52.86716	-118.25172	1100.3	1	1	8	1	17.68	44.5	26.82	0	6.3	301	SWMN	SWMN.543.1.1.8	543	543	1	45.1	41	NA	NA	SWMN.543.1.1.8	SWMN	543	1	1	8	1	31.7	30.5	NA	NA		NA	NA	0.923055131962697	-0.0953101798043248	-0.0385899972698689	Southwest Minnesota State University	Marshall	MN	44.4562
SWMN.543.2.7.2	SWMN	543	543	0.368607	0.631393	Jasper	52.86716	-118.25172	1100.3	2	7	2	1	17.68	30	12.32	0	6.3	301	SWMN	SWMN.543.2.7.2	543	543	1	31.1	39	7.9	NA	SWMN.543.2.7.2	SWMN	543	2	7	2	1	35.3	97	61.7	NA		20.22	81.92	0.528763324452658	0.226353826944458	1.01082801456413	Southwest Minnesota State University	Marshall	MN	44.4562
SWMN.545.1.4.10	SWMN	545	545	0.219307	0.780693	Jasper	52.91018	-118.0593	1041	1	4	10	1	16.46	30	13.54	0	4.5	290	SWMN	SWMN.545.1.4.10	545	545	1	31.1	33	1.9	NA	SWMN.545.1.4.10	SWMN	545	1	4	10	1	4.9	12.8	7.9	NA		15.44	23.34	0.600264186413232	0.0592997422812918	0.96020996580899	Southwest Minnesota State University	Marshall	MN	44.4562
SWMN.545.2.6.1	SWMN	545	545	0.219307	0.780693	Jasper	52.91018	-118.0593	1041	2	6	1	1	18.29	36	17.71	0	4.5	290	SWMN	SWMN.545.2.6.1	545	545	1	35.4	44.5	9.1	NA	SWMN.545.2.6.1	SWMN	545	2	6	1	1	40.8	94.5	53.7	NA		26.81	80.51	0.677164476053336	0.228777369032466	0.839917753089581	Southwest Minnesota State University	Marshall	MN	44.4562
SWMN.564.1.2.8	SWMN	564	564	0.479768	0.520232	Jasper	53.53938	-116.81319	981	1	2	8	1	15.24	51	35.76	0	4.6	61	SWMN	SWMN.564.1.2.8	564	564	1	49.4	61	11.6	NA	SWMN.564.1.2.8	SWMN	564	1	2	8	1	61	23.2	NA	NA	Main stem died during summer; tallest surviving stem was measured end of season	47.36	NA	1.20790208246583	0.210923439979434	-0.966721585501047	Southwest Minnesota State University	Marshall	MN	44.4562
SWMN.564.2.6.9	SWMN	564	564	0.479768	0.520232	Jasper	53.53938	-116.81319	981	2	6	9	1	15.24	32	16.76	0	4.6	61	SWMN	SWMN.564.2.6.9	564	564	1	32.3	30	NA	NA	SWMN.564.2.6.9	SWMN	564	2	6	9	1	NA	27.4	NA	NA	stem appeared dead at start of season so no preseason measurement	NA	NA	0.741812352541226	-0.0738698485664555	NA	Southwest Minnesota State University	Marshall	MN	44.4562
SWMN.567.1.3.2	SWMN	567	567	0.907878	0.092122	Jasper	53.56961	-116.65286	945	1	3	2	1	17.07	37.5	20.43	0	4.7	70	SWMN	SWMN.567.1.3.2	567	567	1	36	56	20	NA	SWMN.567.1.3.2	SWMN	567	1	3	2	1	50.6	68.9	18.3	NA		40.43	58.73	0.787018396170016	0.44183275227904	0.308704601726193	Southwest Minnesota State University	Marshall	MN	44.4562
SWMN.567.2.10.2	SWMN	567	567	0.907878	0.092122	Jasper	53.56961	-116.65286	945	2	10	2	1	17.07	22	4.93	0	4.7	70	SWMN	SWMN.567.2.10.2	567	567	0	20.7	NA	NA	NA	SWMN.567.2.10.2	SWMN	567	2	10	2	0	NA	NA	NA	NA	stem appeared dead throughout season, no leaf growth observed	NA	NA	0.253719916551967	NA	NA	Southwest Minnesota State University	Marshall	MN	44.4562
SWMN.572.1.5.7	SWMN	572	572	0.99999	1e-05	Jasper	53.57516	-116.22867	890.1	1	5	7	1	20.12	31	10.88	0	4.6	80	SWMN	SWMN.572.1.5.7	572	572	1	28.7	30	1.3	NA	SWMN.572.1.5.7	SWMN	572	1	5	7	1	27.4	29.9	2.5	NA		12.18	14.68	0.432272859253608	0.04430025889658	0.0873154670026159	Southwest Minnesota State University	Marshall	MN	44.4562
SWMN.572.2.7.4	SWMN	572	572	0.99999	1e-05	Jasper	53.57516	-116.22867	890.1	2	7	4	1	20.73	23.5	2.77	0	4.6	80	SWMN	SWMN.572.2.7.4	572	572	1	23.2	45.5	22.3	NA	SWMN.572.2.7.4	SWMN	572	2	7	4	1	42.7	88.4	45.7	NA		25.07	70.77	0.125418494702425	0.67356004728464	0.727673049409019	Southwest Minnesota State University	Marshall	MN	44.4562
SWMN.588.1.3.1	SWMN	588	588	0.81486	0.18514	Jasper	53.57018	-114.02125	703	1	3	1	1	16.46	20.5	4.04	0	4.7	114	SWMN	SWMN.588.1.3.1	588	588	1	17.7	40	22.3	NA	SWMN.588.1.3.1	SWMN	588	1	3	1	1	35.4	103	67.6	NA		26.34	93.94	0.219491690895439	0.815314814534153	1.06801716808991	Southwest Minnesota State University	Marshall	MN	44.4562
SWMN.588.2.9.3	SWMN	588	588	0.81486	0.18514	Jasper	53.57018	-114.02125	703	2	9	3	1	15.85	41.5	25.65	0	4.7	114	SWMN	SWMN.588.2.9.3	588	588	1	42.1	68	25.9	NA	SWMN.588.2.9.3	SWMN	588	2	9	3	1	63.4	97.5	34.1	NA		51.55	85.65	0.962523926913363	0.479459964487771	0.430388516560622	Southwest Minnesota State University	Marshall	MN	44.4562
SWMN.590.1.3.7	SWMN	590	590	NA	NA	Jasper	53.57027	-113.83358	657	1	3	7	1	14.63	23	8.37	0	4.7	142	SWMN	SWMN.590.1.3.7	590	590	1	21.9	25	3.1	NA	SWMN.590.1.3.7	SWMN	590	1	3	7	1	20.1	21.3	1.2	NA		11.47	12.67	0.452420000897117	0.132389188045746	0.0579872576503493	Southwest Minnesota State University	Marshall	MN	44.4562
SWMN.590.2.9.10	SWMN	590	590	NA	NA	Jasper	53.57027	-113.83358	657	2	9	10	1	12.8	11.5	NA	0	4.7	142	SWMN	SWMN.590.2.9.10	590	590	1	7.9	8.5	0.6	NA	SWMN.590.2.9.10	SWMN	590	2	9	10	1	7.3	7.3	0	NA	very few leaves resprouted from base; appeared dead by end of '23 season	NA	NA	-0.107098135556367	0.0732034040232947	0	Southwest Minnesota State University	Marshall	MN	44.4562
SWMN.601.1.5.1	SWMN	601	601	0.254499	0.745501	Chilcotin	54.917507	-122.9415	702	1	5	1	1	16.46	30.5	14.04	0	5	-109	SWMN	SWMN.601.1.5.1	601	601	1	34.1	55	20.9	NA	SWMN.601.1.5.1	SWMN	601	1	5	1	1	51.8	118.9	67.1	NA		34.94	102.04	0.616793488364442	0.478035800943	0.830892654431299	Southwest Minnesota State University	Marshall	MN	44.4562
SWMN.601.2.6.4	SWMN	601	601	0.254499	0.745501	Chilcotin	54.917507	-122.9415	702	2	6	4	1	21.34	37.5	16.16	0	5	-109	SWMN	SWMN.601.2.6.4	601	601	1	37.2	44.5	7.3	NA	SWMN.601.2.6.4	SWMN	601	2	6	4	1	42.1	46.3	4.2	NA		23.46	27.66	0.563757687102758	0.179180427893094	0.0950942204038525	Southwest Minnesota State University	Marshall	MN	44.4562
SWMN.808.1.3.4	SWMN	808	808	0.301814	0.698186	Alaska	60.8249	-149.12595	123.4	1	3	4	1	20.73	31	10.27	0	4.6	-633	SWMN	SWMN.808.1.3.4	808	808	1	28.7	36	7.3	NA	SWMN.808.1.3.4	SWMN	808	1	3	4	1	31.1	54.3	23.2	NA		17.57	40.77	0.402405278037458	0.226621815690534	0.557316407754701	Southwest Minnesota State University	Marshall	MN	44.4562
SWMN.808.2.6.10	SWMN	808	808	0.301814	0.698186	Alaska	60.8249	-149.12595	123.4	2	6	10	1	16.46	19	2.54	0	4.6	-633	SWMN	SWMN.808.2.6.10	808	808	1	17.7	17.5	NA	NA	SWMN.808.2.6.10	SWMN	808	2	6	10	1	14.6	23.2	8.6	NA		NA	NA	0.143505783917516	-0.0113637586503148	0.463130749957974	Southwest Minnesota State University	Marshall	MN	44.4562
SWMN.821.1.2.9	SWMN	821	821	0.676125	0.323875	Alaska	60.66487	-149.48013	384.5	1	2	9	1	19.51	28.5	8.99	0	5.4	-335	SWMN	SWMN.821.1.2.9	821	821	1	26.2	32.5	6.3	NA	SWMN.821.1.2.9	SWMN	821	1	2	9	1	29.3	54.9	25.6	NA		15.29	40.89	0.378976932639585	0.215480678568641	0.627925832492463	Southwest Minnesota State University	Marshall	MN	44.4562
SWMN.821.2.6.5	SWMN	821	821	0.676125	0.323875	Alaska	60.66487	-149.48013	384.5	2	6	5	1	16.46	25.5	9.04	0	5.4	-335	SWMN	SWMN.821.2.6.5	821	821	1	26.2	27.5	1.3	NA	SWMN.821.2.6.5	SWMN	821	2	6	5	1	25.6	33.5	7.9	NA		10.34	18.24	0.437745256915457	0.0484265939054747	0.268953087345504	Southwest Minnesota State University	Marshall	MN	44.4562
SWMN.827.1.2.6	SWMN	827	827	0.59597	0.40403	Alaska	61.73377	-148.69745	185.2	1	2	6	1	23.16	39.5	16.34	0	7.8	59	SWMN	SWMN.827.1.2.6	827	827	1	39.6	44.5	4.9	NA	SWMN.827.1.2.6	SWMN	827	1	2	6	1	41.5	66.8	25.3	NA		21.24	46.54	0.533874019202282	0.11666007091176	0.476009653305948	Southwest Minnesota State University	Marshall	MN	44.4562
SWMN.827.2.8.9	SWMN	827	827	0.59597	0.40403	Alaska	61.73377	-148.69745	185.2	2	8	9	1	20.12	36.5	16.38	0	7.8	59	SWMN	SWMN.827.2.8.9	827	827	1	35.6	48	12.4	NA	SWMN.827.2.8.9	SWMN	827	2	8	9	1	NA	21.9	NA	NA	chewed to base; all new growth in '23	28.78	NA	0.595597915356907	0.298855373049906	NA	Southwest Minnesota State University	Marshall	MN	44.4562
SWMN.865.1.4.5	SWMN	865	865	0.99999	1e-05	Alaska	64.12973	-149.24907	263	1	4	5	0	13.41	NA	NA	NA	9.8	278	SWMN	SWMN.865.1.4.5	865	865	0	0	NA	NA	NA	SWMN.865.1.4.5	SWMN	865	1	4	5	0	NA	NA	NA	NA		NA	NA	NA	NA	NA	Southwest Minnesota State University	Marshall	MN	44.4562
SWMN.865.2.8.1	SWMN	865	865	0.99999	1e-05	Alaska	64.12973	-149.24907	263	2	8	1	1	18.29	19.5	1.21	0	9.8	278	SWMN	SWMN.865.2.8.1	865	865	1	5.5	24	18.5	NA	SWMN.865.2.8.1	SWMN	865	2	8	1	1	1.2	17.1	15.9	NA		19.71	35.61	0.0640600031669267	1.47330573810952	2.65675690671466	Southwest Minnesota State University	Marshall	MN	44.4562
SWMN.947.1.4.4	SWMN	947	947	NA	NA	Chilcotin	55.46634	-116.95019	595.3	1	4	4	1	18.9	12	NA	0	5.4	170	SWMN	SWMN.947.1.4.4	947	947	1	10.4	55.5	45.1	NA	SWMN.947.1.4.4	SWMN	947	1	4	4	1	48.8	84.1	35.3	NA		NA	NA	-0.454255272277596	1.67457721460506	0.544276254119801	Southwest Minnesota State University	Marshall	MN	44.4562
SWMN.947.2.10.7	SWMN	947	947	NA	NA	Chilcotin	55.46634	-116.95019	595.3	2	10	7	1	21.34	38	16.66	0	5.4	170	SWMN	SWMN.947.2.10.7	947	947	1	40.8	49.5	8.7	NA	SWMN.947.2.10.7	SWMN	947	2	10	7	1	44.5	85.3	40.8	NA		25.36	66.16	0.577002913852779	0.193290588164529	0.650685265325439	Southwest Minnesota State University	Marshall	MN	44.4562
SWMN.972.1.2.4	SWMN	972	MHCE03	0.471189	0.528811	Crowsnest	49.64656	-110.38362	1210.3	1	2	4	1	20.12	24.5	4.38	0	3.3	244	SWMN	SWMN.972.1.2.4	972	MHCE03	1	29.9	53.5	23.6	NA	SWMN.972.1.2.4	SWMN	972	1	2	4	1	55.5	34.7	NA	NA	Main stem died during summer; tallest surviving stem was measured end of season	27.98	NA	0.196958772319143	0.58182317350532	-0.469643333799575	Southwest Minnesota State University	Marshall	MN	44.4562
SWMN.972.2.8.5	SWMN	972	MHCE03	0.471189	0.528811	Crowsnest	49.64656	-110.38362	1210.3	2	8	5	1	20.12	27	6.88	0	3.3	244	SWMN	SWMN.972.2.8.5	972	MHCE03	0	25.6	NA	NA	NA	SWMN.972.2.8.5	SWMN	972	2	8	5	0	NA	NA	NA	NA		NA	NA	0.29412252077279	NA	NA	Southwest Minnesota State University	Marshall	MN	44.4562
SWMN.973.1.1.6	SWMN	973	MHCE07	0.913359	0.086641	Crowsnest	49.65783	-110.2608	1280.1	1	1	6	1	17.07	39	21.93	0	3.9	219	SWMN	SWMN.973.1.1.6	973	MHCE07	1	11.6	29.5	17.9	NA	SWMN.973.1.1.6	SWMN	973	1	1	6	1	27.4	48.2	20.8	NA		39.83	60.63	0.826239109323297	0.933385165233455	0.56481600766253	Southwest Minnesota State University	Marshall	MN	44.4562
SWMN.973.2.7.8	SWMN	973	MHCE07	0.913359	0.086641	Crowsnest	49.65783	-110.2608	1280.1	2	7	8	1	15.24	34.5	19.26	0	3.9	219	SWMN	SWMN.973.2.7.8	973	MHCE07	1	32.9	35	2.1	NA	SWMN.973.2.7.8	SWMN	973	2	7	8	1	31.1	32.9	1.8	NA	may not have survived '23 season	21.36	23.16	0.817035773778814	0.0618754037180875	0.0562648385861375	Southwest Minnesota State University	Marshall	MN	44.4562
UCM.206.1.2.2	UCM	206	206	0.428876	0.571124	Chilcotin	51.8986129	-124.4247207	1064.2	1	2	2	1	19	11.5	NA	NA	14.1	-130	UCM	UCM.206.1.2.2	206	206	1	25	18.9	NA	NA	UCM.206.1.2.2	UCM	206	1	2	2	0	17	NA	NA			NA	NA	-0.502091943797236	-0.279713902802604	NA	UC Merced	Merced	CA	37.3661
UCM.206.2.15.2	UCM	206	206	0.428876	0.571124	Chilcotin	51.8986129	-124.4247207	1064.2	2	15	2	0	20	NA	NA	NA	14.1	-130	UCM	UCM.206.2.15.2	206	206	0	NA	NA	NA	NA	UCM.206.2.15.2	UCM	206	2	15	2	0	NA	NA	NA	NA		NA	NA	NA	NA	NA	UC Merced	Merced	CA	37.3661
UCM.210.1.4.4	UCM	210	210	0.091567	0.908433	Chilcotin	52.10229	-123.41047	744.4	1	4	4	1	17	19	2	NA	12.6	-26	UCM	UCM.210.1.4.4	210	210	0	15	NA	NA	NA	UCM.210.1.4.4	UCM	210	1	4	4	0	NA	NA	NA	NA		NA	NA	0.111225635110224	NA	NA	UC Merced	Merced	CA	37.3661
UCM.210.2.10.3	UCM	210	210	0.091567	0.908433	Chilcotin	52.10229	-123.41047	744.4	2	10	3	0	16	NA	NA	NA	12.6	-26	UCM	UCM.210.2.10.3	210	210	0	NA	NA	NA	NA	UCM.210.2.10.3	UCM	210	2	10	3	0	NA	NA	NA	NA		NA	NA	NA	NA	NA	UC Merced	Merced	CA	37.3661
UCM.218.1.1.1	UCM	218	218	0.135628	0.864372	Chilcotin	51.989515	-122.277328	380.9	1	1	1	0	14	NA	NA	NA	10.8	-25	UCM	UCM.218.1.1.1	218	218	0	NA	NA	NA	NA	UCM.218.1.1.1	UCM	218	1	1	1	0	NA	NA	NA	NA		NA	NA	NA	NA	NA	UC Merced	Merced	CA	37.3661
UCM.218.2.15.1	UCM	218	218	0.135628	0.864372	Chilcotin	51.989515	-122.277328	380.9	2	15	1	0	24	NA	NA	NA	10.8	-25	UCM	UCM.218.2.15.1	218	218	0	NA	NA	NA	NA	UCM.218.2.15.1	UCM	218	2	15	1	0	NA	NA	NA	NA		NA	NA	NA	NA	NA	UC Merced	Merced	CA	37.3661
UCM.233.1.1.2	UCM	233	233	0.034199	0.965801	Chilcotin	53.283906	-122.492829	676.8	1	1	2	0	20	NA	NA	NA	12.5	-311	UCM	UCM.233.1.1.2	233	233	0	NA	NA	NA	NA	UCM.233.1.1.2	UCM	233	1	1	2	0	NA	NA	NA	NA		NA	NA	NA	NA	NA	UC Merced	Merced	CA	37.3661
UCM.233.2.17.2	UCM	233	233	0.034199	0.965801	Chilcotin	53.283906	-122.492829	676.8	2	17	2	1	14.5	16	1.5	NA	12.5	-311	UCM	UCM.233.2.17.2	233	233	1	13	11	NA	NA	UCM.233.2.17.2	UCM	233	2	17	2	0	12.5	NA	NA			NA	NA	0.0984400728132524	-0.167054084663166	NA	UC Merced	Merced	CA	37.3661
UCM.255.1.2.6	UCM	255	255	0.285118	0.714882	Chilcotin	55.452429	-122.745146	815.8	1	2	6	1	15	20.3	5.3	NA	15.2	-860	UCM	UCM.255.1.2.6	255	255	1	20	19	NA	NA	UCM.255.1.2.6	UCM	255	1	2	6	0	18	NA	NA			NA	NA	0.302570684945532	-0.0512932943875506	NA	UC Merced	Merced	CA	37.3661
UCM.255.2.15.5	UCM	255	255	0.285118	0.714882	Chilcotin	55.452429	-122.745146	815.8	2	15	5	1	19	23	4	NA	15.2	-860	UCM	UCM.255.2.15.5	255	255	0	23	NA	NA	NA	UCM.255.2.15.5	UCM	255	2	15	5	0	NA	NA	NA	NA		NA	NA	0.191055236762709	NA	NA	UC Merced	Merced	CA	37.3661
UCM.258.1.5.6	UCM	258	258	0.948246	0.051754	Chilcotin	55.617417	-121.834583	596.2	1	5	6	1	14	18	4	NA	14	-218	UCM	UCM.258.1.5.6	258	258	1	17	19.3	2.3	NA	UCM.258.1.5.6	UCM	258	1	5	6	0	20	NA	NA			6.3	NA	0.251314428280906	0.126891751854624	NA	UC Merced	Merced	CA	37.3661
UCM.258.2.11.3	UCM	258	258	0.948246	0.051754	Chilcotin	55.617417	-121.834583	596.2	2	11	3	1	17	17.8	0.800000000000001	NA	14	-218	UCM	UCM.258.2.11.3	258	258	1	20	24	4	NA	UCM.258.2.11.3	UCM	258	2	11	3	0	23	NA	NA			4.8	NA	0.0459851132418234	0.182321556793955	NA	UC Merced	Merced	CA	37.3661
UCM.307.1.6.4	UCM	307	307	1e-05	0.99999	Crowsnest	49.111034	-120.846366	1333.2	1	6	4	1	11	16	5	NA	13.5	-696	UCM	UCM.307.1.6.4	307	307	1	14	11.9	NA	NA	UCM.307.1.6.4	UCM	307	1	6	4	0	11.5	NA	NA			NA	NA	0.37469344944141	-0.162518929497775	NA	UC Merced	Merced	CA	37.3661
UCM.307.2.17.3	UCM	307	307	1e-05	0.99999	Crowsnest	49.111034	-120.846366	1333.2	2	17	3	1	20	22.2	2.2	NA	13.5	-696	UCM	UCM.307.2.17.3	307	307	1	21	21	0	NA	UCM.307.2.17.3	UCM	307	2	17	3	0	22	NA	NA			2.2	NA	0.104360015324243	0	NA	UC Merced	Merced	CA	37.3661
UCM.311.1.8.5	UCM	311	311	1e-05	0.99999	Crowsnest	49.454762	-120.375224	594.4	1	8	5	0	17.5	NA	NA	NA	10.1	-74	UCM	UCM.311.1.8.5	311	311	0	NA	NA	NA	NA	UCM.311.1.8.5	UCM	311	1	8	5	0	NA	NA	NA	NA		NA	NA	NA	NA	NA	UC Merced	Merced	CA	37.3661
UCM.311.2.13.4	UCM	311	311	1e-05	0.99999	Crowsnest	49.454762	-120.375224	594.4	2	13	4	1	21	41.2	20.2	NA	10.1	-74	UCM	UCM.311.2.13.4	311	311	0	41	NA	NA	NA	UCM.311.2.13.4	UCM	311	2	13	4	0	NA	NA	NA	NA		NA	NA	0.673915818632058	NA	NA	UC Merced	Merced	CA	37.3661
UCM.317.1.4.6	UCM	317	317	1e-05	0.99999	Crowsnest	49.056415	-118.999945	614.1	1	4	6	0	15.5	NA	NA	NA	9.5	-60	UCM	UCM.317.1.4.6	317	317	0	NA	NA	NA	NA	UCM.317.1.4.6	UCM	317	1	4	6	0	NA	NA	NA	NA		NA	NA	NA	NA	NA	UC Merced	Merced	CA	37.3661
UCM.317.2.12.1	UCM	317	317	1e-05	0.99999	Crowsnest	49.056415	-118.999945	614.1	2	12	1	0	20	NA	NA	NA	9.5	-60	UCM	UCM.317.2.12.1	317	317	0	NA	NA	NA	NA	UCM.317.2.12.1	UCM	317	2	12	1	0	NA	NA	NA	NA		NA	NA	NA	NA	NA	UC Merced	Merced	CA	37.3661
UCM.333.1.3.1	UCM	333	333	1e-05	0.99999	Crowsnest	49.187165	-117.368733	721.7	1	3	1	1	18	71.5	53.5	NA	9.7	-502	UCM	UCM.333.1.3.1	333	333	1	71	88	17	NA	UCM.333.1.3.1	UCM	333	1	3	1	0	87	NA	NA			70.5	NA	1.3793256918038	0.214656937436891	NA	UC Merced	Merced	CA	37.3661
UCM.333.2.15.3	UCM	333	333	1e-05	0.99999	Crowsnest	49.187165	-117.368733	721.7	2	15	3	0	19	NA	NA	NA	9.7	-502	UCM	UCM.333.2.15.3	333	333	0	NA	NA	NA	NA	UCM.333.2.15.3	UCM	333	2	15	3	0	NA	NA	NA	NA		NA	NA	NA	NA	NA	UC Merced	Merced	CA	37.3661
UCM.334.1.3.5	UCM	334	334	1e-05	0.99999	Crowsnest	49.19239	-117.283603	672.5	1	3	5	1	24	13.5	NA	NA	9.3	-400	UCM	UCM.334.1.3.5	334	334	0	14.5	NA	NA	NA	UCM.334.1.3.5	UCM	334	1	3	5	0	NA	NA	NA	NA		NA	NA	-0.575364144903562	NA	NA	UC Merced	Merced	CA	37.3661
UCM.334.2.16.3	UCM	334	334	1e-05	0.99999	Crowsnest	49.19239	-117.283603	672.5	2	16	3	0	21	NA	NA	NA	9.3	-400	UCM	UCM.334.2.16.3	334	334	0	NA	NA	NA	NA	UCM.334.2.16.3	UCM	334	2	16	3	0	NA	NA	NA	NA		NA	NA	NA	NA	NA	UC Merced	Merced	CA	37.3661
UCM.342.1.6.5	UCM	342	342	1e-05	0.99999	Crowsnest	49.117229	-116.531242	566.7	1	6	5	1	18	25.4	7.4	NA	9	-279	UCM	UCM.342.1.6.5	342	342	1	24	26.6	2.6	NA	UCM.342.1.6.5	UCM	342	1	6	5	0	26	NA	NA			10	NA	0.344377416128326	0.102857385439708	NA	UC Merced	Merced	CA	37.3661
UCM.342.2.17.5	UCM	342	342	1e-05	0.99999	Crowsnest	49.117229	-116.531242	566.7	2	17	5	0	17	NA	NA	NA	9	-279	UCM	UCM.342.2.17.5	342	342	0	NA	NA	NA	NA	UCM.342.2.17.5	UCM	342	2	17	5	0	NA	NA	NA	NA		NA	NA	NA	NA	NA	UC Merced	Merced	CA	37.3661
UCM.353.1.6.3	UCM	353	353	1e-05	0.99999	Crowsnest	49.206225	-115.978614	916.7	1	6	3	1	19	19	0	NA	11.2	-333	UCM	UCM.353.1.6.3	353	353	1	19	20.2	1.2	NA	UCM.353.1.6.3	UCM	353	1	6	3	0	20	NA	NA		Broke when weeding 09.03.23	1.2	NA	0	0.0612436252407189	NA	UC Merced	Merced	CA	37.3661
UCM.353.2.14.5	UCM	353	353	1e-05	0.99999	Crowsnest	49.206225	-115.978614	916.7	2	14	5	1	16.5	15.8	NA	NA	11.2	-333	UCM	UCM.353.2.14.5	353	353	0	15	NA	NA	NA	UCM.353.2.14.5	UCM	353	2	14	5	0	NA	NA	NA	NA		NA	NA	-0.0433504408736138	NA	NA	UC Merced	Merced	CA	37.3661
UCM.364.1.1.4	UCM	364	364	0.048982	0.951018	Crowsnest	49.29594	-115.107656	935.4	1	1	4	1	16.5	71.5	55	NA	11.6	-282	UCM	UCM.364.1.1.4	364	364	1	71.5	46.5	NA	NA	UCM.364.1.1.4	UCM	364	1	1	4	0	47	NA	NA			NA	NA	1.46633706879343	-0.430245137106651	NA	UC Merced	Merced	CA	37.3661
UCM.364.2.12.3	UCM	364	364	0.048982	0.951018	Crowsnest	49.29594	-115.107656	935.4	2	12	3	1	21	8	NA	NA	11.6	-282	UCM	UCM.364.2.12.3	364	364	1	8	22	14	NA	UCM.364.2.12.3	UCM	364	2	12	3	0	25	NA	NA			NA	NA	-0.965080896043587	1.01160091167848	NA	UC Merced	Merced	CA	37.3661
UCM.374.1.1.3	UCM	374	374	0.064524	0.935476	Crowsnest	49.700658	-114.827499	NA	1	1	3	1	22.5	NA	NA	NA	13.9	-290	UCM	UCM.374.1.1.3	374	374	1	NA	7	NA	NA	UCM.374.1.1.3	UCM	374	1	1	3	0	5.5	NA	NA			NA	NA	NA	NA	NA	UC Merced	Merced	CA	37.3661
UCM.374.2.10.1	UCM	374	374	0.064524	0.935476	Crowsnest	49.700658	-114.827499	NA	2	10	1	1	17.5	19	1.5	NA	13.9	-290	UCM	UCM.374.2.10.1	374	374	0	17	NA	NA	NA	UCM.374.2.10.1	UCM	374	2	10	1	0	NA	NA	NA	NA		NA	NA	0.0822380982369717	NA	NA	UC Merced	Merced	CA	37.3661
UCM.380.1.7.4	UCM	380	380	0.18203	0.81797	Crowsnest	49.631144	-114.498086	1316.7	1	7	4	0	11.5	NA	NA	NA	14	-237	UCM	UCM.380.1.7.4	380	380	0	NA	NA	NA	NA	UCM.380.1.7.4	UCM	380	1	7	4	0	NA	NA	NA	NA		NA	NA	NA	NA	NA	UC Merced	Merced	CA	37.3661
UCM.380.2.16.2	UCM	380	380	0.18203	0.81797	Crowsnest	49.631144	-114.498086	1316.7	2	16	2	0	16.5	NA	NA	NA	14	-237	UCM	UCM.380.2.16.2	380	380	0	NA	NA	NA	NA	UCM.380.2.16.2	UCM	380	2	16	2	0	NA	NA	NA	NA		NA	NA	NA	NA	NA	UC Merced	Merced	CA	37.3661
UCM.381.1.4.2	UCM	381	381	0.054308	0.945692	Crowsnest	49.634062	-114.49098	NA	1	4	2	0	15	NA	NA	NA	14.1	-234	UCM	UCM.381.1.4.2	381	381	0	NA	NA	NA	NA	UCM.381.1.4.2	UCM	381	1	4	2	0	NA	NA	NA	NA		NA	NA	NA	NA	NA	UC Merced	Merced	CA	37.3661
UCM.381.2.14.4	UCM	381	381	0.054308	0.945692	Crowsnest	49.634062	-114.49098	NA	2	14	4	1	17	12.7	NA	NA	14.1	-234	UCM	UCM.381.2.14.4	381	381	0	12	NA	NA	NA	UCM.381.2.14.4	UCM	381	2	14	4	0	NA	NA	NA	NA		NA	NA	-0.29161135059167	NA	NA	UC Merced	Merced	CA	37.3661
UCM.393.1.7.6	UCM	393	393	NA	NA	Crowsnest	49.79161	-113.122045	890	1	7	6	0	9	NA	NA	NA	11.4	-109	UCM	UCM.393.1.7.6	393	393	0	NA	NA	NA	NA	UCM.393.1.7.6	UCM	393	1	7	6	0	NA	NA	NA	NA		NA	NA	NA	NA	NA	UC Merced	Merced	CA	37.3661
UCM.393.2.13.3	UCM	393	393	NA	NA	Crowsnest	49.79161	-113.122045	890	2	13	3	0	21	NA	NA	NA	11.4	-109	UCM	UCM.393.2.13.3	393	393	0	NA	NA	NA	NA	UCM.393.2.13.3	UCM	393	2	13	3	0	NA	NA	NA	NA		NA	NA	NA	NA	NA	UC Merced	Merced	CA	37.3661
UCM.405.1.7.1	UCM	405	405	0.665318	0.334682	Cassiar	60.0516	-128.909711	640	1	7	1	1	12.5	17.4	4.9	NA	19.1	-113	UCM	UCM.405.1.7.1	405	405	0	17.5	NA	NA	NA	UCM.405.1.7.1	UCM	405	1	7	1	0	NA	NA	NA	NA		NA	NA	0.330741561912228	NA	NA	UC Merced	Merced	CA	37.3661
UCM.405.2.11.4	UCM	405	405	0.665318	0.334682	Cassiar	60.0516	-128.909711	640	2	11	4	1	16	23	7	NA	19.1	-113	UCM	UCM.405.2.11.4	405	405	0	21.5	7	NA	NA	UCM.405.2.11.4	UCM	405	2	11	4	0	NA	NA	NA	NA		NA	NA	0.362905493689369	-1.1221427860783	NA	UC Merced	Merced	CA	37.3661
UCM.411.1.6.6	UCM	411	411	0.706952	0.293048	Cassiar	59.670695	-129.161659	705.4	1	6	6	1	15	17	2	NA	18.1	-153	UCM	UCM.411.1.6.6	411	411	1	23	22.5	NA	NA	UCM.411.1.6.6	UCM	411	1	6	6	0	22	NA	NA			NA	NA	0.125163142954006	-0.0219789067187754	NA	UC Merced	Merced	CA	37.3661
UCM.411.2.11.5	UCM	411	411	0.706952	0.293048	Cassiar	59.670695	-129.161659	705.4	2	11	5	1	11.5	22	10.5	NA	18.1	-153	UCM	UCM.411.2.11.5	411	411	0	20	NA	NA	NA	UCM.411.2.11.5	UCM	411	2	11	5	0	NA	NA	NA	NA		NA	NA	0.648695417989112	NA	NA	UC Merced	Merced	CA	37.3661
UCM.416.1.6.1	UCM	416	416	0.684579	0.315421	Cassiar	59.328977	-129.223796	772.2	1	6	1	1	12.5	21.5	9	NA	17.4	-149	UCM	UCM.416.1.6.1	416	416	1	22.5	25	2.5	NA	UCM.416.1.6.1	UCM	416	1	6	1	0	26.5	NA	NA			11.5	NA	0.542324290825361	0.105360515657826	NA	UC Merced	Merced	CA	37.3661
UCM.416.2.14.3	UCM	416	416	0.684579	0.315421	Cassiar	59.328977	-129.223796	772.2	2	14	3	0	13	NA	NA	NA	17.4	-149	UCM	UCM.416.2.14.3	416	416	0	NA	NA	NA	NA	UCM.416.2.14.3	UCM	416	2	14	3	0	NA	NA	NA	NA		NA	NA	NA	NA	NA	UC Merced	Merced	CA	37.3661
UCM.419.1.3.4	UCM	419	419	0.675633	0.324367	Cassiar	59.126286	-129.824136	809.4	1	3	4	1	21	23.5	2.5	NA	17.7	-183	UCM	UCM.419.1.3.4	419	419	1	23.5	15	NA	NA	UCM.419.1.3.4	UCM	419	1	3	4	0	15	NA	NA			NA	NA	0.11247798342669	-0.448950220047903	NA	UC Merced	Merced	CA	37.3661
UCM.419.2.16.1	UCM	419	419	0.675633	0.324367	Cassiar	59.126286	-129.824136	809.4	2	16	1	1	17.5	27	9.5	NA	17.7	-183	UCM	UCM.419.2.16.1	419	419	1	28	26.5	NA	NA	UCM.419.2.16.1	UCM	419	2	16	1	0	26.5	NA	NA			NA	NA	0.433635985074861	-0.0550597771830272	NA	UC Merced	Merced	CA	37.3661
UCM.423.1.8.2	UCM	423	423	0.566114	0.433886	Cassiar	58.875079	-130.039692	769.4	1	8	2	1	14	22	8	NA	17.4	-166	UCM	UCM.423.1.8.2	423	423	1	22.5	9.9	NA	NA	UCM.423.1.8.2	UCM	423	1	8	2	0	11	NA	NA			NA	NA	0.451985123743058	-0.82098055206983	NA	UC Merced	Merced	CA	37.3661
UCM.423.2.12.5	UCM	423	423	0.566114	0.433886	Cassiar	58.875079	-130.039692	769.4	2	12	5	0	11.5	NA	NA	NA	17.4	-166	UCM	UCM.423.2.12.5	423	423	0	NA	NA	NA	NA	UCM.423.2.12.5	UCM	423	2	12	5	0	NA	NA	NA	NA		NA	NA	NA	NA	NA	UC Merced	Merced	CA	37.3661
UCM.427.1.3.6	UCM	427	427	0.494741	0.505259	Cassiar	58.405924	-129.955389	832	1	3	6	1	18.5	17.5	NA	NA	17.3	-169	UCM	UCM.427.1.3.6	427	427	0	7	NA	NA	NA	UCM.427.1.3.6	UCM	427	1	3	6	0	NA	NA	NA	NA		NA	NA	-0.0555698511548104	NA	NA	UC Merced	Merced	CA	37.3661
UCM.427.2.15.6	UCM	427	427	0.494741	0.505259	Cassiar	58.405924	-129.955389	832	2	15	6	0	13	NA	NA	NA	17.3	-169	UCM	UCM.427.2.15.6	427	427	0	NA	NA	NA	NA	UCM.427.2.15.6	UCM	427	2	15	6	0	NA	NA	NA	NA		NA	NA	NA	NA	NA	UC Merced	Merced	CA	37.3661
UCM.432.1.8.1	UCM	432	432	0.642983	0.357017	Cassiar	58.013137	-130.00476	924.9	1	8	1	1	16.5	15.5	NA	NA	16.6	-157	UCM	UCM.432.1.8.1	432	432	1	13	19.2	6.2	NA	UCM.432.1.8.1	UCM	432	1	8	1	0	18	NA	NA			NA	NA	-0.062520356981334	0.389960921572199	NA	UC Merced	Merced	CA	37.3661
UCM.432.2.11.6	UCM	432	432	0.642983	0.357017	Cassiar	58.013137	-130.00476	924.9	2	11	6	1	11	21	10	NA	16.6	-157	UCM	UCM.432.2.11.6	432	432	1	22	30.3	8.3	NA	UCM.432.2.11.6	UCM	432	2	11	6	0	31	NA	NA			18.3	NA	0.646627164925052	0.320105259157007	NA	UC Merced	Merced	CA	37.3661
UCM.437.1.8.3	UCM	437	437	0.066798	0.933202	Cassiar	57.256976	-130.248231	703.1	1	8	3	0	24.5	NA	NA	NA	15.5	-391	UCM	UCM.437.1.8.3	437	437	0	NA	NA	NA	NA	UCM.437.1.8.3	UCM	437	1	8	3	0	NA	NA	NA	NA		NA	NA	NA	NA	NA	UC Merced	Merced	CA	37.3661
UCM.437.2.12.2	UCM	437	437	0.066798	0.933202	Cassiar	57.256976	-130.248231	703.1	2	12	2	0	21	NA	NA	NA	15.5	-391	UCM	UCM.437.2.12.2	437	437	0	NA	NA	NA	NA	UCM.437.2.12.2	UCM	437	2	12	2	0	NA	NA	NA	NA		NA	NA	NA	NA	NA	UC Merced	Merced	CA	37.3661
UCM.443.1.8.4	UCM	443	443	0.042536	0.957464	Cassiar	56.625448	-129.677487	519.1	1	8	4	1	14.5	23.5	9	NA	14.2	-625	UCM	UCM.443.1.8.4	443	443	1	23	28.4	5.4	NA	UCM.443.1.8.4	UCM	443	1	8	4	0	27	NA	NA			14.4	NA	0.482851771723585	0.210894929238011	NA	UC Merced	Merced	CA	37.3661
UCM.443.2.13.1	UCM	443	443	0.042536	0.957464	Cassiar	56.625448	-129.677487	519.1	2	13	1	1	19.5	26	6.5	NA	14.2	-625	UCM	UCM.443.2.13.1	443	443	0	25	NA	NA	NA	UCM.443.2.13.1	UCM	443	2	13	1	0	NA	NA	NA	NA		NA	NA	0.287682072451781	NA	NA	UC Merced	Merced	CA	37.3661
UCM.453.1.5.4	UCM	453	453	1e-05	0.99999	Cassiar	56.209344	-129.33631	580.7	1	5	4	1	20	23	3	NA	13.7	-645	UCM	UCM.453.1.5.4	453	453	1	22	8.1	NA	NA	UCM.453.1.5.4	UCM	453	1	5	4	0	7.5	NA	NA			NA	NA	0.139761942375159	-0.999178391679923	NA	UC Merced	Merced	CA	37.3661
UCM.453.2.16.5	UCM	453	453	1e-05	0.99999	Cassiar	56.209344	-129.33631	580.7	2	16	5	0	16	NA	NA	NA	13.7	-645	UCM	UCM.453.2.16.5	453	453	0	NA	NA	NA	NA	UCM.453.2.16.5	UCM	453	2	16	5	0	NA	NA	NA	NA		NA	NA	NA	NA	NA	UC Merced	Merced	CA	37.3661
UCM.463.1.7.2	UCM	463	463	1e-05	0.99999	Cassiar	55.610017	-128.621328	336.1	1	7	2	1	16	24.5	8.5	NA	12.1	-455	UCM	UCM.463.1.7.2	463	463	1	23.5	39.9	16.4	NA	UCM.463.1.7.2	UCM	463	1	7	2	0	39.5	NA	NA			24.9	NA	0.4260843953109	0.529375902745704	NA	UC Merced	Merced	CA	37.3661
UCM.463.2.10.5	UCM	463	463	1e-05	0.99999	Cassiar	55.610017	-128.621328	336.1	2	10	5	0	22	NA	NA	NA	12.1	-455	UCM	UCM.463.2.10.5	463	463	0	NA	NA	NA	NA	UCM.463.2.10.5	UCM	463	2	10	5	0	NA	NA	NA	NA		NA	NA	NA	NA	NA	UC Merced	Merced	CA	37.3661
UCM.469.1.4.3	UCM	469	469	1e-05	0.99999	Cassiar	55.324941	-128.089761	NA	1	4	3	1	18	24	6	NA	12.5	-321	UCM	UCM.469.1.4.3	469	469	0	22	NA	NA	NA	UCM.469.1.4.3	UCM	469	1	4	3	0	NA	NA	NA	NA		NA	NA	0.287682072451781	NA	NA	UC Merced	Merced	CA	37.3661
UCM.469.2.10.2	UCM	469	469	1e-05	0.99999	Cassiar	55.324941	-128.089761	NA	2	10	2	1	22.5	22.8	0.300000000000001	NA	12.5	-321	UCM	UCM.469.2.10.2	469	469	1	21	14.5	NA	NA	UCM.469.2.10.2	UCM	469	2	10	2	0	45	NA	NA			NA	NA	0.0132452267500209	-0.370373788296894	NA	UC Merced	Merced	CA	37.3661
UCM.522.1.5.3	UCM	522	522	0.06136	0.93864	Jasper	51.64974	-120.06664	410.6	1	5	3	1	13	22	9	NA	10.1	-144	UCM	UCM.522.1.5.3	522	522	1	21	14.8	NA	NA	UCM.522.1.5.3	UCM	522	1	5	3	0	15	NA	NA			NA	NA	0.526093095896779	-0.349895256953354	NA	UC Merced	Merced	CA	37.3661
UCM.522.2.12.6	UCM	522	522	0.06136	0.93864	Jasper	51.64974	-120.06664	410.6	2	12	6	0	15	NA	NA	NA	10.1	-144	UCM	UCM.522.2.12.6	522	522	0	NA	NA	NA	NA	UCM.522.2.12.6	UCM	522	2	12	6	0	NA	NA	NA	NA		NA	NA	NA	NA	NA	UC Merced	Merced	CA	37.3661
UCM.533.1.6.2	UCM	533	533	0.233601	0.766399	Jasper	52.96674	-119.4241	765	1	6	2	0	12.5	NA	NA	NA	13.2	-234	UCM	UCM.533.1.6.2	533	533	0	NA	NA	NA	NA	UCM.533.1.6.2	UCM	533	1	6	2	0	NA	NA	NA	NA		NA	NA	NA	NA	NA	UC Merced	Merced	CA	37.3661
UCM.533.2.14.1	UCM	533	533	0.233601	0.766399	Jasper	52.96674	-119.4241	765	2	14	1	0	19	NA	NA	NA	13.2	-234	UCM	UCM.533.2.14.1	533	533	0	NA	NA	NA	NA	UCM.533.2.14.1	UCM	533	2	14	1	0	NA	NA	NA	NA		NA	NA	NA	NA	NA	UC Merced	Merced	CA	37.3661
UCM.543.1.5.2	UCM	543	543	0.368607	0.631393	Jasper	52.86716	-118.25172	1100.3	1	5	2	1	15	24	9	NA	15.8	-50	UCM	UCM.543.1.5.2	543	543	0	23	NA	NA	NA	UCM.543.1.5.2	UCM	543	1	5	2	0	NA	NA	NA	NA		NA	NA	0.470003629245736	NA	NA	UC Merced	Merced	CA	37.3661
UCM.543.2.14.2	UCM	543	543	0.368607	0.631393	Jasper	52.86716	-118.25172	1100.3	2	14	2	1	16	26	10	NA	15.8	-50	UCM	UCM.543.2.14.2	543	543	1	25.5	58.8	33.3	NA	UCM.543.2.14.2	UCM	543	2	14	2	0	56.5	NA	NA			43.3	NA	0.485507815781701	0.835463402740201	NA	UC Merced	Merced	CA	37.3661
UCM.545.1.3.3	UCM	545	545	0.219307	0.780693	Jasper	52.91018	-118.0593	1041	1	3	3	0	17	NA	NA	NA	14	-61	UCM	UCM.545.1.3.3	545	545	0	NA	NA	NA	NA	UCM.545.1.3.3	UCM	545	1	3	3	0	NA	NA	NA	NA		NA	NA	NA	NA	NA	UC Merced	Merced	CA	37.3661
UCM.545.2.10.4	UCM	545	545	0.219307	0.780693	Jasper	52.91018	-118.0593	1041	2	10	4	1	17.5	23.8	6.3	NA	14	-61	UCM	UCM.545.2.10.4	545	545	1	22.5	29.1	6.6	NA	UCM.545.2.10.4	UCM	545	2	10	4	0	28	NA	NA			12.9	NA	0.307484699747961	0.257222864967073	NA	UC Merced	Merced	CA	37.3661
UCM.564.1.5.1	UCM	564	564	0.479768	0.520232	Jasper	53.53938	-116.81319	981	1	5	1	1	11	23.8	12.8	NA	14.1	-290	UCM	UCM.564.1.5.1	564	564	0	15	NA	NA	NA	UCM.564.1.5.1	UCM	564	1	5	1	0	NA	NA	NA	NA		NA	NA	0.771790307879058	NA	NA	UC Merced	Merced	CA	37.3661
UCM.564.2.13.5	UCM	564	564	0.479768	0.520232	Jasper	53.53938	-116.81319	981	2	13	5	0	13.5	NA	NA	NA	14.1	-290	UCM	UCM.564.2.13.5	564	564	0	NA	NA	NA	NA	UCM.564.2.13.5	UCM	564	2	13	5	0	NA	NA	NA	NA		NA	NA	NA	NA	NA	UC Merced	Merced	CA	37.3661
UCM.567.1.4.1	UCM	567	567	0.907878	0.092122	Jasper	53.56961	-116.65286	945	1	4	1	0	14	NA	NA	NA	14.2	-281	UCM	UCM.567.1.4.1	567	567	0	0	NA	NA	NA	UCM.567.1.4.1	UCM	567	1	4	1	0	NA	NA	NA	NA		NA	NA	NA	NA	NA	UC Merced	Merced	CA	37.3661
UCM.567.2.13.6	UCM	567	567	0.907878	0.092122	Jasper	53.56961	-116.65286	945	2	13	6	0	11.5	NA	NA	NA	14.2	-281	UCM	UCM.567.2.13.6	567	567	0	NA	NA	NA	NA	UCM.567.2.13.6	UCM	567	2	13	6	0	NA	NA	NA	NA		NA	NA	NA	NA	NA	UC Merced	Merced	CA	37.3661
UCM.572.1.2.3	UCM	572	572	0.99999	1e-05	Jasper	53.57516	-116.22867	890.1	1	2	3	0	19	NA	NA	NA	14.1	-271	UCM	UCM.572.1.2.3	572	572	0	NA	NA	NA	NA	UCM.572.1.2.3	UCM	572	1	2	3	0	NA	NA	NA	NA		NA	NA	NA	NA	NA	UC Merced	Merced	CA	37.3661
UCM.572.2.11.1	UCM	572	572	0.99999	1e-05	Jasper	53.57516	-116.22867	890.1	2	11	1	0	17	NA	NA	NA	14.1	-271	UCM	UCM.572.2.11.1	572	572	0	NA	NA	NA	NA	UCM.572.2.11.1	UCM	572	2	11	1	0	NA	NA	NA	NA		NA	NA	NA	NA	NA	UC Merced	Merced	CA	37.3661
UCM.588.1.4.5	UCM	588	588	0.81486	0.18514	Jasper	53.57018	-114.02125	703	1	4	5	1	13.5	12	NA	NA	14.2	-237	UCM	UCM.588.1.4.5	588	588	0	12	NA	NA	NA	UCM.588.1.4.5	UCM	588	1	4	5	0	NA	NA	NA	NA		NA	NA	-0.117783035656383	NA	NA	UC Merced	Merced	CA	37.3661
UCM.588.2.9.1	UCM	588	588	0.81486	0.18514	Jasper	53.57018	-114.02125	703	2	9	1	1	12	17	5	NA	14.2	-237	UCM	UCM.588.2.9.1	588	588	1	17	6.3	NA	NA	UCM.588.2.9.1	UCM	588	2	9	1	0	6	NA	NA			NA	NA	0.348306694268216	-0.992663710658729	NA	UC Merced	Merced	CA	37.3661
UCM.590.1.2.1	UCM	590	590	NA	NA	Jasper	53.57027	-113.83358	657	1	2	1	1	14	13.5	NA	NA	14.2	-209	UCM	UCM.590.1.2.1	590	590	1	21	11	NA	NA	UCM.590.1.2.1	UCM	590	1	2	1	0	11	NA	NA			NA	NA	-0.0363676441708747	-0.646627164925052	NA	UC Merced	Merced	CA	37.3661
UCM.590.2.16.4	UCM	590	590	NA	NA	Jasper	53.57027	-113.83358	657	2	16	4	1	14	15	1	NA	14.2	-209	UCM	UCM.590.2.16.4	590	590	0	10	NA	NA	NA	UCM.590.2.16.4	UCM	590	2	16	4	0	NA	NA	NA	NA		NA	NA	0.0689928714869517	NA	NA	UC Merced	Merced	CA	37.3661
UCM.601.1.2.5	UCM	601	601	0.254499	0.745501	Chilcotin	54.917507	-122.9415	702	1	2	5	1	10	10.8	0.800000000000001	NA	14.5	-460	UCM	UCM.601.1.2.5	601	601	0	10	NA	NA	NA	UCM.601.1.2.5	UCM	601	1	2	5	0	NA	NA	NA	NA		NA	NA	0.0769610411361281	NA	NA	UC Merced	Merced	CA	37.3661
UCM.601.2.13.2	UCM	601	601	0.254499	0.745501	Chilcotin	54.917507	-122.9415	702	2	13	2	1	13	10.5	NA	NA	14.5	-460	UCM	UCM.601.2.13.2	601	601	1	10	18.9	8.9	NA	UCM.601.2.13.2	UCM	601	2	13	2	0	18.5	NA	NA			NA	NA	-0.213574100298059	0.636576829071551	NA	UC Merced	Merced	CA	37.3661
UCM.808.1.1.5	UCM	808	808	0.301814	0.698186	Alaska	60.8249	-149.12595	123.4	1	1	5	0	12	NA	NA	NA	14.1	-984	UCM	UCM.808.1.1.5	808	808	0	NA	NA	NA	NA	UCM.808.1.1.5	UCM	808	1	1	5	0	NA	NA	NA	NA		NA	NA	NA	NA	NA	UC Merced	Merced	CA	37.3661
UCM.808.2.16.6	UCM	808	808	0.301814	0.698186	Alaska	60.8249	-149.12595	123.4	2	16	6	1	17	20.8	3.8	NA	14.1	-984	UCM	UCM.808.2.16.6	808	808	0	21	NA	NA	NA	UCM.808.2.16.6	UCM	808	2	16	6	0	NA	NA	NA	NA		NA	NA	0.201739642651056	NA	NA	UC Merced	Merced	CA	37.3661
UCM.821.1.2.4	UCM	821	821	0.676125	0.323875	Alaska	60.66487	-149.48013	384.5	1	2	4	1	18	20	2	NA	14.9	-686	UCM	UCM.821.1.2.4	821	821	0	20	NA	NA	NA	UCM.821.1.2.4	UCM	821	1	2	4	0	NA	NA	NA	NA		NA	NA	0.105360515657826	NA	NA	UC Merced	Merced	CA	37.3661
UCM.821.2.11.2	UCM	821	821	0.676125	0.323875	Alaska	60.66487	-149.48013	384.5	2	11	2	1	14	15	1	NA	14.9	-686	UCM	UCM.821.2.11.2	821	821	1	14	15.4	1.4	NA	UCM.821.2.11.2	UCM	821	2	11	2	0	15.5	NA	NA			2.4	NA	0.0689928714869517	0.0953101798043252	NA	UC Merced	Merced	CA	37.3661
UCM.827.1.7.3	UCM	827	827	0.59597	0.40403	Alaska	61.73377	-148.69745	185.2	1	7	3	1	15.5	17.5	2	NA	17.3	-292	UCM	UCM.827.1.7.3	827	827	0	18.5	NA	NA	NA	UCM.827.1.7.3	UCM	827	1	7	3	0	NA	NA	NA	NA		NA	NA	0.121360857004268	NA	NA	UC Merced	Merced	CA	37.3661
UCM.827.2.15.4	UCM	827	827	0.59597	0.40403	Alaska	61.73377	-148.69745	185.2	2	15	4	0	17.5	NA	NA	NA	17.3	-292	UCM	UCM.827.2.15.4	827	827	0	NA	NA	NA	NA	UCM.827.2.15.4	UCM	827	2	15	4	0	NA	NA	NA	NA		NA	NA	NA	NA	NA	UC Merced	Merced	CA	37.3661
UCM.865.1.3.2	UCM	865	865	0.99999	1e-05	Alaska	64.12973	-149.24907	263	1	3	2	1	9	1	NA	NA	19.3	-73	UCM	UCM.865.1.3.2	865	865	0	NA	NA	NA	NA	UCM.865.1.3.2	UCM	865	1	3	2	0	NA	NA	NA	NA		NA	NA	-2.19722457733622	NA	NA	UC Merced	Merced	CA	37.3661
UCM.865.2.14.6	UCM	865	865	0.99999	1e-05	Alaska	64.12973	-149.24907	263	2	14	6	0	12	NA	NA	NA	19.3	-73	UCM	UCM.865.2.14.6	865	865	0	NA	NA	NA	NA	UCM.865.2.14.6	UCM	865	2	14	6	0	NA	NA	NA	NA		NA	NA	NA	NA	NA	UC Merced	Merced	CA	37.3661
UCM.947.1.8.6	UCM	947	947	NA	NA	Chilcotin	55.46634	-116.95019	595.3	1	8	6	1	24	24	0	NA	14.9	-181	UCM	UCM.947.1.8.6	947	947	1	25	46.5	21.5	NA	UCM.947.1.8.6	UCM	947	1	8	6	0	47.5	NA	NA			21.5	NA	0	0.62057648772511	NA	UC Merced	Merced	CA	37.3661
UCM.947.2.17.4	UCM	947	947	NA	NA	Chilcotin	55.46634	-116.95019	595.3	2	17	4	0	11	NA	NA	NA	14.9	-181	UCM	UCM.947.2.17.4	947	947	0	NA	NA	NA	NA	UCM.947.2.17.4	UCM	947	2	17	4	0	NA	NA	NA	NA		NA	NA	NA	NA	NA	UC Merced	Merced	CA	37.3661
UCM.972.1.7.5	UCM	972	MHCE03	0.471189	0.528811	Crowsnest	49.64656	-110.38362	1210.3	1	7	5	1	16	18.8	2.8	NA	12.8	-107	UCM	UCM.972.1.7.5	972	MHCE03	1	16.5	19	2.5	NA	UCM.972.1.7.5	UCM	972	1	7	5	0	18	NA	NA			5.3	NA	0.161268147596123	0.141078598259905	NA	UC Merced	Merced	CA	37.3661
UCM.972.2.12.4	UCM	972	MHCE03	0.471189	0.528811	Crowsnest	49.64656	-110.38362	1210.3	2	12	4	0	19.5	NA	NA	NA	12.8	-107	UCM	UCM.972.2.12.4	972	MHCE03	0	NA	NA	NA	NA	UCM.972.2.12.4	UCM	972	2	12	4	0	NA	NA	NA	NA		NA	NA	NA	NA	NA	UC Merced	Merced	CA	37.3661
UCM.973.1.5.5	UCM	973	MHCE07	0.913359	0.086641	Crowsnest	49.65783	-110.2608	1280.1	1	5	5	0	13.5	NA	NA	NA	13.4	-132	UCM	UCM.973.1.5.5	973	MHCE07	0	NA	NA	NA	NA	UCM.973.1.5.5	UCM	973	1	5	5	0	NA	NA	NA	NA		NA	NA	NA	NA	NA	UC Merced	Merced	CA	37.3661
UCM.973.2.17.1	UCM	973	MHCE07	0.913359	0.086641	Crowsnest	49.65783	-110.2608	1280.1	2	17	1	0	14	NA	NA	NA	13.4	-132	UCM	UCM.973.2.17.1	973	MHCE07	0	NA	NA	NA	NA	UCM.973.2.17.1	UCM	973	2	17	1	0	NA	NA	NA	NA		NA	NA	NA	NA	NA	UC Merced	Merced	CA	37.3661
VA.206.1.31.AV	VA	206	206	0.428876	0.571124	Chilcotin	51.8986129	-124.4247207	1064.2	1	31	AV	1	16.2	65	48.8	0	8.9	583	VA	VA.206.1.31.AV	206	206	1	65	99	34	0	VA.206.1.31.AV	VA	206	1	31	AV	1	99	151.5	52.5	0		82.8	135.3	1.3893760276573	0.420732580238953	0.425465774814834	Virginia Tech	Blacksburg	VA	36.631905
VA.206.2.30.BE	VA	206	206	0.428876	0.571124	Chilcotin	51.8986129	-124.4247207	1064.2	2	30	BE	1	12.7	85	72.3	0	8.9	583	VA	VA.206.2.30.BE	206	206	1	85	116	31	0	VA.206.2.30.BE	VA	206	2	30	BE	1	114.5	158	43.5	0		103.3	146.8	1.90104926302577	0.310938934616048	0.322020210032672	Virginia Tech	Blacksburg	VA	36.631905
VA.210.1.30.AW	VA	210	210	0.091567	0.908433	Chilcotin	52.10229	-123.41047	744.4	1	30	AW	1	10.6	56.5	45.9	0	7.4	687	VA	VA.210.1.30.AW	210	210	1	56.5	147	90.5	0	VA.210.1.30.AW	VA	210	1	30	AW	1	148	205	57	1		136.4	193.4	1.67338663703437	0.956191948626341	0.325797705374294	Virginia Tech	Blacksburg	VA	36.631905
VA.210.2.31.BF	VA	210	210	0.091567	0.908433	Chilcotin	52.10229	-123.41047	744.4	2	31	BF	1	9.5	39	29.5	0	7.4	687	VA	VA.210.2.31.BF	210	210	1	39	129	90	0	VA.210.2.31.BF	VA	210	2	31	BF	1	127.5	190	62.5	0		119.5	182	1.41226984752315	1.19625075823203	0.398907707562005	Virginia Tech	Blacksburg	VA	36.631905
VA.218.1.31.AZ	VA	218	218	0.135628	0.864372	Chilcotin	51.989515	-122.277328	380.9	1	31	AZ	1	16.2	72	55.8	0	5.6	688	VA	VA.218.1.31.AZ	218	218	1	72	116	44	0	VA.218.1.31.AZ	VA	218	1	31	AZ	0	114	NA	NA	NA		99.8	NA	1.49165487677772	0.476924072090309	NA	Virginia Tech	Blacksburg	VA	36.631905
VA.218.2.33.BB	VA	218	218	0.135628	0.864372	Chilcotin	51.989515	-122.277328	380.9	2	33	BB	1	10.2	55.5	45.3	0	5.6	688	VA	VA.218.2.33.BB	218	218	1	55.5	140.5	85	0	VA.218.2.33.BB	VA	218	2	33	BB	0	141	138.5	NA	NA		130.3	NA	1.69399530046216	0.928824468021412	-0.0178895647507753	Virginia Tech	Blacksburg	VA	36.631905
VA.233.1.32.AS	VA	233	233	0.034199	0.965801	Chilcotin	53.283906	-122.492829	676.8	1	32	AS	1	20.6	37	16.4	0	7.3	402	VA	VA.233.1.32.AS	233	233	1	37	89.5	52.5	0	VA.233.1.32.AS	VA	233	1	32	AS	1	88	128.5	40.5	0		68.9	109.4	0.585626836848689	0.883320712636585	0.378592089857068	Virginia Tech	Blacksburg	VA	36.631905
VA.233.2.34.BB	VA	233	233	0.034199	0.965801	Chilcotin	53.283906	-122.492829	676.8	2	34	BB	1	18.4	40	21.6	0	7.3	402	VA	VA.233.2.34.BB	233	233	1	40	91.5	51.5	0	VA.233.2.34.BB	VA	233	2	34	BB	1	90	131	41	1		73.1	114.1	0.776528789498996	0.82745951816754	0.375387652870886	Virginia Tech	Blacksburg	VA	36.631905
VA.255.1.30.AU	VA	255	255	0.285118	0.714882	Chilcotin	55.452429	-122.745146	815.8	1	30	AU	1	11.4	27.5	16.1	0	10	-147	VA	VA.255.1.30.AU	255	255	1	27.5	85	57.5	0	VA.255.1.30.AU	VA	255	1	30	AU	1	84	125	41	0		73.6	114.6	0.880572649272076	1.12846525181779	0.397496938458988	Virginia Tech	Blacksburg	VA	36.631905
VA.255.2.33.BF	VA	255	255	0.285118	0.714882	Chilcotin	55.452429	-122.745146	815.8	2	33	BF	1	11.1	35	23.9	0	10	-147	VA	VA.255.2.33.BF	255	255	1	35	83	48	0	VA.255.2.33.BF	VA	255	2	33	BF	1	82.5	102	19.5	1		71.9	91.4	1.14840295317113	0.863492546307185	0.212174519943636	Virginia Tech	Blacksburg	VA	36.631905
VA.258.1.33.AW	VA	258	258	0.948246	0.051754	Chilcotin	55.617417	-121.834583	596.2	1	33	AW	0	7	24.5	17.5	0	8.8	495	VA	VA.258.1.33.AW	258	258	0	NA	NA	NA	NA	VA.258.1.33.AW	VA	258	1	33	AW	0	NA	NA	NA	NA		NA	NA	1.25276296849537	NA	NA	Virginia Tech	Blacksburg	VA	36.631905
VA.258.2.32.BD	VA	258	258	0.948246	0.051754	Chilcotin	55.617417	-121.834583	596.2	2	32	BD	1	11.4	14	2.6	0	8.8	495	VA	VA.258.2.32.BD	258	258	1	14	19.5	5.5	0	VA.258.2.32.BD	VA	258	2	32	BD	1	20	NA	NA	0		8.1	NA	0.205443974214809	0.331357135954442	NA	Virginia Tech	Blacksburg	VA	36.631905
VA.307.1.30.AS	VA	307	307	1e-05	0.99999	Crowsnest	49.111034	-120.846366	1333.2	1	30	AS	1	15.2	93	77.8	0	8.3	17	VA	VA.307.1.30.AS	307	307	1	93	149.5	56.5	0	VA.307.1.30.AS	VA	307	1	30	AS	1	149	215	66	0		134.3	200.3	1.81130406530103	0.474696899677485	0.366691722182203	Virginia Tech	Blacksburg	VA	36.631905
VA.307.2.34.BF	VA	307	307	1e-05	0.99999	Crowsnest	49.111034	-120.846366	1333.2	2	34	BF	1	14	62	48	0	8.3	17	VA	VA.307.2.34.BF	307	307	1	62	95	33	0	VA.307.2.34.BF	VA	307	2	34	BF	1	91.5	207	115.5	1		81	196.5	1.48807705542983	0.426742506555449	0.816379820983893	Virginia Tech	Blacksburg	VA	36.631905
VA.311.1.26.AR	VA	311	311	1e-05	0.99999	Crowsnest	49.454762	-120.375224	594.4	1	26	AR	1	11	71	60	0	4.9	639	VA	VA.311.1.26.AR	311	311	1	71	128.5	57.5	0	VA.311.1.26.AR	VA	311	1	26	AR	1	126.5	182.5	56	0		117.5	173.5	1.86478460424294	0.593249027293959	0.366507864854971	Virginia Tech	Blacksburg	VA	36.631905
VA.311.2.32.BF	VA	311	311	1e-05	0.99999	Crowsnest	49.454762	-120.375224	594.4	2	32	BF	1	15.2	78.5	63.3	0	4.9	639	VA	VA.311.2.32.BF	311	311	1	78.5	130	51.5	0	VA.311.2.32.BF	VA	311	2	32	BF	1	130.5	187	56.5	0		114.8	171.3	1.64180319693613	0.504435825667219	0.359735390091839	Virginia Tech	Blacksburg	VA	36.631905
VA.317.1.30.AR	VA	317	317	1e-05	0.99999	Crowsnest	49.056415	-118.999945	614.1	1	30	AR	1	18.6	78	59.4	0	4.3	653	VA	VA.317.1.30.AR	317	317	1	78	91.5	13.5	0	VA.317.1.30.AR	VA	317	1	30	AR	1	90	116.5	26.5	0		72.9	99.4	1.43354724597044	0.159630145591884	0.258081602675491	Virginia Tech	Blacksburg	VA	36.631905
VA.317.2.33.BD	VA	317	317	1e-05	0.99999	Crowsnest	49.056415	-118.999945	614.1	2	33	BD	1	8.9	83	74.1	0	4.3	653	VA	VA.317.2.33.BD	317	317	0	83	NA	NA	NA	VA.317.2.33.BD	VA	317	2	33	BD	0	NA	NA	NA	NA		NA	NA	2.2327893310585	NA	NA	Virginia Tech	Blacksburg	VA	36.631905
VA.333.1.27.AS	VA	333	333	1e-05	0.99999	Crowsnest	49.187165	-117.368733	721.7	1	27	AS	1	14.6	128.5	113.9	0	4.5	211	VA	VA.333.1.27.AS	333	333	1	128.5	173.5	45	0	VA.333.1.27.AS	VA	333	1	27	AS	1	173.5	319	145.5	0		158.9	304.4	2.17490737562098	0.300248695051639	0.60901350339793	Virginia Tech	Blacksburg	VA	36.631905
VA.333.2.31.BJ	VA	333	333	1e-05	0.99999	Crowsnest	49.187165	-117.368733	721.7	2	31	BJ	1	18.4	87.5	69.1	0	4.5	211	VA	VA.333.2.31.BJ	333	333	1	87.5	126	38.5	0	VA.333.2.31.BJ	VA	333	2	31	BJ	1	125	237.5	112.5	0		107.6	220.1	1.55928812874863	0.364643113587909	0.641853886172394	Virginia Tech	Blacksburg	VA	36.631905
VA.334.1.31.AR	VA	334	334	1e-05	0.99999	Crowsnest	49.19239	-117.283603	672.5	1	31	AR	1	15.7	63	47.3	0	4.1	313	VA	VA.334.1.31.AR	334	334	1	63	141.5	78.5	0	VA.334.1.31.AR	VA	334	1	31	AR	1	140.5	103	NA	0		125.8	NA	1.38947401403727	0.80916499069176	-0.310478500544165	Virginia Tech	Blacksburg	VA	36.631905
VA.334.2.32.BK	VA	334	334	1e-05	0.99999	Crowsnest	49.19239	-117.283603	672.5	2	32	BK	1	16.5	21.5	5	0	4.1	313	VA	VA.334.2.32.BK	334	334	1	21.5	67	45.5	0	VA.334.2.32.BK	VA	334	2	32	BK	1	66	131	65	1		50.5	115.5	0.264692554227082	1.13663968425735	0.685542581174726	Virginia Tech	Blacksburg	VA	36.631905
VA.342.1.30.AY	VA	342	342	1e-05	0.99999	Crowsnest	49.117229	-116.531242	566.7	1	30	AY	1	7	70	63	0	3.8	434	VA	VA.342.1.30.AY	342	342	1	70	106.5	36.5	0	VA.342.1.30.AY	VA	342	1	30	AY	1	106	243.5	137.5	0		99.5	237	2.30258509299405	0.419649743100121	0.831677848410577	Virginia Tech	Blacksburg	VA	36.631905
VA.342.2.31.BB	VA	342	342	1e-05	0.99999	Crowsnest	49.117229	-116.531242	566.7	2	31	BB	1	9.5	91.5	82	0	3.8	434	VA	VA.342.2.31.BB	342	342	1	91.5	171.5	80	0	VA.342.2.31.BB	VA	342	2	31	BB	1	172	294	122	1		162	284	2.26504717367498	0.628244294324519	0.536085290525229	Virginia Tech	Blacksburg	VA	36.631905
VA.353.1.31.AS	VA	353	353	1e-05	0.99999	Crowsnest	49.206225	-115.978614	916.7	1	31	AS	1	10.2	40	29.8	0	6	380	VA	VA.353.1.31.AS	353	353	1	12.5	80.5	68	0	VA.353.1.31.AS	VA	353	1	31	AS	1	77	117	40	0		97.8	137.8	1.36649173382371	1.86252854011626	0.418368512944072	Virginia Tech	Blacksburg	VA	36.631905
VA.353.2.34.BH	VA	353	353	1e-05	0.99999	Crowsnest	49.206225	-115.978614	916.7	2	34	BH	1	10.8	24	13.2	0	6	380	VA	VA.353.2.34.BH	353	353	1	24	30.5	6.5	0	VA.353.2.34.BH	VA	353	2	34	BH	1	29	73	44	0		19.7	63.7	0.798507696217772	0.23967285326542	0.923163611161917	Virginia Tech	Blacksburg	VA	36.631905
VA.364.1.32.AU	VA	364	364	0.048982	0.951018	Crowsnest	49.29594	-115.107656	935.4	1	32	AU	1	10.8	34.5	23.7	0	6.4	431	VA	VA.364.1.32.AU	364	364	1	34.5	80	45.5	0	VA.364.1.32.AU	VA	364	1	32	AU	1	79	135	56	0		69.2	125.2	1.16141318990714	0.841067310636567	0.535826925971408	Virginia Tech	Blacksburg	VA	36.631905
VA.364.2.31.BH	VA	364	364	0.048982	0.951018	Crowsnest	49.29594	-115.107656	935.4	2	31	BH	1	15.2	48	32.8	0	6.4	431	VA	VA.364.2.31.BH	364	364	1	48	107	59	0	VA.364.2.31.BH	VA	364	2	31	BH	0	103	NA	NA	NA		91.8	NA	1.14990558305566	0.801627823554015	NA	Virginia Tech	Blacksburg	VA	36.631905
VA.374.1.29.AR	VA	374	374	0.064524	0.935476	Crowsnest	49.700658	-114.827499	NA	1	29	AR	1	12.7	122	109.3	0	8.7	423	VA	VA.374.1.29.AR	374	374	1	122	146	24	0	VA.374.1.29.AR	VA	374	1	29	AR	1	142.5	146	3.5	1		133.3	136.8	2.26241905126871	0.17958557697508	0.024264621999631	Virginia Tech	Blacksburg	VA	36.631905
VA.374.2.30.BG	VA	374	374	0.064524	0.935476	Crowsnest	49.700658	-114.827499	NA	2	30	BG	1	13.3	16.5	3.2	0	8.7	423	VA	VA.374.2.30.BG	374	374	1	16.5	19.5	3	0	VA.374.2.30.BG	VA	374	2	30	BG	1	14	86	72	0		6.2	78.2	0.215596345678827	0.167054084663166	1.81528996663825	Virginia Tech	Blacksburg	VA	36.631905
VA.380.1.32.AV	VA	380	380	0.18203	0.81797	Crowsnest	49.631144	-114.498086	1316.7	1	32	AV	1	12.4	20	7.6	0	8.8	476	VA	VA.380.1.32.AV	380	380	1	20	24	4	0	VA.380.1.32.AV	VA	380	1	32	AV	0	24.5	NA	NA	NA		11.6	NA	0.478035800943	0.182321556793955	NA	Virginia Tech	Blacksburg	VA	36.631905
VA.380.2.31.BI	VA	380	380	0.18203	0.81797	Crowsnest	49.631144	-114.498086	1316.7	2	31	BI	1	11.4	15	3.6	0	8.8	476	VA	VA.380.2.31.BI	380	380	1	15	33.5	18.5	0	VA.380.2.31.BI	VA	380	2	31	BI	1	34	NA	NA	0		22.1	NA	0.27443684570176	0.803495237728811	NA	Virginia Tech	Blacksburg	VA	36.631905
VA.381.1.32.AX	VA	381	381	0.054308	0.945692	Crowsnest	49.634062	-114.49098	NA	1	32	AX	1	4.1	61.5	57.4	0	8.9	479	VA	VA.381.1.32.AX	381	381	1	61.5	121	59.5	0	VA.381.1.32.AX	VA	381	1	32	AX	0	119.5	NA	NA	NA		116.9	NA	2.70805020110221	0.676753370784269	NA	Virginia Tech	Blacksburg	VA	36.631905
VA.381.2.32.BJ	VA	381	381	0.054308	0.945692	Crowsnest	49.634062	-114.49098	NA	2	32	BJ	1	14	74	60	0	8.9	479	VA	VA.381.2.32.BJ	381	381	1	74	94.5	20.5	0	VA.381.2.32.BJ	VA	381	2	32	BJ	1	90	159	69	1		80.5	149.5	1.66500776358891	0.244534741295527	0.569094531889967	Virginia Tech	Blacksburg	VA	36.631905
VA.393.1.33.AZ	VA	393	393	NA	NA	Crowsnest	49.79161	-113.122045	890	1	33	AZ	1	8.9	34.5	25.6	0	6.2	604	VA	VA.393.1.33.AZ	393	393	1	34.5	58	23.5	0	VA.393.1.33.AZ	VA	393	1	33	AZ	1	58	65	7	NA		49.1	56.1	1.35490804729922	0.519483686509105	0.113944259349218	Virginia Tech	Blacksburg	VA	36.631905
VA.393.2.33.BC	VA	393	393	NA	NA	Crowsnest	49.79161	-113.122045	890	2	33	BC	1	14.6	29.5	14.9	0	6.2	604	VA	VA.393.2.33.BC	393	393	1	29.5	59.5	30	0	VA.393.2.33.BC	VA	393	2	33	BC	0	58	NA	NA	NA		44.9	NA	0.703368734631483	0.70158604920581	NA	Virginia Tech	Blacksburg	VA	36.631905
VA.405.1.31.AU	VA	405	405	0.665318	0.334682	Cassiar	60.0516	-128.909711	640	1	31	AU	1	4.4	9	4.6	0	13.9	600	VA	VA.405.1.31.AU	405	405	1	9	NA	NA	0	VA.405.1.31.AU	VA	405	1	31	AU	0	NA	NA	NA	NA		NA	NA	0.715620036412004	NA	NA	Virginia Tech	Blacksburg	VA	36.631905
VA.405.2.32.BE	VA	405	405	0.665318	0.334682	Cassiar	60.0516	-128.909711	640	2	32	BE	1	8.3	27.5	19.2	0	13.9	600	VA	VA.405.2.32.BE	405	405	1	27.5	28.5	1	NA	VA.405.2.32.BE	VA	405	2	32	BE	0	27.5	NA	NA	NA		20.2	NA	1.19793048986997	0.0357180826020791	NA	Virginia Tech	Blacksburg	VA	36.631905
VA.411.1.33.AU	VA	411	411	0.706952	0.293048	Cassiar	59.670695	-129.161659	705.4	1	33	AU	1	6.4	16.5	10.1	0	12.9	560	VA	VA.411.1.33.AU	411	411	1	16.5	26.5	10	NA	VA.411.1.33.AU	VA	411	1	33	AU	1	26	36.5	10.5	1		20.1	30.6	0.947062390540909	0.473784352085642	0.339215722566964	Virginia Tech	Blacksburg	VA	36.631905
VA.411.2.30.BI	VA	411	411	0.706952	0.293048	Cassiar	59.670695	-129.161659	705.4	2	30	BI	1	5.7	25.5	19.8	0	12.9	560	VA	VA.411.2.30.BI	411	411	1	25.5	29.5	4	0	VA.411.2.30.BI	VA	411	2	30	BI	1	29.5	25.5	NA	1		23.8	NA	1.49821227732388	0.145711811181394	-0.145711811181394	Virginia Tech	Blacksburg	VA	36.631905
VA.416.1.31.AY	VA	416	416	0.684579	0.315421	Cassiar	59.328977	-129.223796	772.2	1	31	AY	0	7.3	12.5	5.2	0	12.2	564	VA	VA.416.1.31.AY	416	416	1	12.5	18.5	6	0	VA.416.1.31.AY	VA	416	1	31	AY	0	18.5	NA	NA	NA		11.2	NA	0.53785429615391	0.392042087776023	NA	Virginia Tech	Blacksburg	VA	36.631905
VA.416.2.32.BC	VA	416	416	0.684579	0.315421	Cassiar	59.328977	-129.223796	772.2	2	32	BC	1	8.9	19	10.1	0	12.2	564	VA	VA.416.2.32.BC	416	416	1	19	31.5	12.5	0	VA.416.2.32.BC	VA	416	2	32	BC	1	29.5	36.5	7	0		22.6	29.6	0.758387702428346	0.505548566665147	0.212921997242672	Virginia Tech	Blacksburg	VA	36.631905
VA.419.1.28.AS	VA	419	419	0.675633	0.324367	Cassiar	59.126286	-129.824136	809.4	1	28	AS	1	16.8	25	8.2	0	12.5	530	VA	VA.419.1.28.AS	419	419	1	25	26	1	0	VA.419.1.28.AS	VA	419	1	28	AS	1	25	35	10	0		9.2	19.2	0.397496938458987	0.0392207131532816	0.336472236621213	Virginia Tech	Blacksburg	VA	36.631905
VA.419.2.32.BI	VA	419	419	0.675633	0.324367	Cassiar	59.126286	-129.824136	809.4	2	32	BI	1	12.7	24	11.3	0	12.5	530	VA	VA.419.2.32.BI	419	419	1	24	21.5	NA	0	VA.419.2.32.BI	VA	419	2	32	BI	1	20	37.5	17.5	0		NA	NA	0.6364518368834	-0.110000895214329	0.628608659422374	Virginia Tech	Blacksburg	VA	36.631905
VA.423.1.31.AW	VA	423	423	0.566114	0.433886	Cassiar	58.875079	-130.039692	769.4	1	31	AW	0	5.1	8.5	3.4	NA	12.2	547	VA	VA.423.1.31.AW	423	423	1	8.5	17.5	9	0	VA.423.1.31.AW	VA	423	1	31	AW	1	18	30.5	12.5	0		12.4	24.9	0.510825623765991	0.722134717433198	0.527354925717201	Virginia Tech	Blacksburg	VA	36.631905
VA.423.2.30.BK	VA	423	423	0.566114	0.433886	Cassiar	58.875079	-130.039692	769.4	2	30	BK	1	8.3	17.5	9.2	0	12.2	547	VA	VA.423.2.30.BK	423	423	1	17.5	20.5	3	0	VA.423.2.30.BK	VA	423	2	30	BK	1	20	34.5	14.5	0		12.2	26.7	0.745945366126916	0.158224005214894	0.545227050483323	Virginia Tech	Blacksburg	VA	36.631905
VA.427.1.31.AT	VA	427	427	0.494741	0.505259	Cassiar	58.405924	-129.955389	832	1	31	AT	1	13.3	18.5	5.2	0	12.1	544	VA	VA.427.1.31.AT	427	427	0	18.5	NA	NA	NA	VA.427.1.31.AT	VA	427	1	31	AT	0	NA	NA	NA	NA		NA	NA	0.330006696856571	NA	NA	Virginia Tech	Blacksburg	VA	36.631905
VA.427.2.32.BH	VA	427	427	0.494741	0.505259	Cassiar	58.405924	-129.955389	832	2	32	BH	1	13	27	14	NA	12.1	544	VA	VA.427.2.32.BH	427	427	1	27	36	9	0	VA.427.2.32.BH	VA	427	2	32	BH	1	35	29	NA	1		23	NA	0.730887508542792	0.287682072451781	-0.188052231502939	Virginia Tech	Blacksburg	VA	36.631905
VA.432.1.28.AR	VA	432	432	0.642983	0.357017	Cassiar	58.013137	-130.00476	924.9	1	28	AR	1	13.2	24	10.8	0	11.4	556	VA	VA.432.1.28.AR	432	432	1	24	37.5	13.5	0	VA.432.1.28.AR	VA	432	1	28	AR	1	36.5	NA	NA	0		24.3	NA	0.597837000755621	0.446287102628419	NA	Virginia Tech	Blacksburg	VA	36.631905
VA.432.2.30.BC	VA	432	432	0.642983	0.357017	Cassiar	58.013137	-130.00476	924.9	2	30	BC	1	7.6	28.5	20.9	0	11.4	556	VA	VA.432.2.30.BC	432	432	1	28.5	44	15.5	0	VA.432.2.30.BC	VA	432	2	30	BC	1	43	NA	NA	0		36.4	NA	1.32175583998232	0.434285546643656	NA	Virginia Tech	Blacksburg	VA	36.631905
VA.437.1.27.AR	VA	437	437	0.066798	0.933202	Cassiar	57.256976	-130.248231	703.1	1	27	AR	1	11.4	33	21.6	0	10.3	322	VA	VA.437.1.27.AR	437	437	1	33	33	0	0	VA.437.1.27.AR	VA	437	1	27	AR	1	33	53.5	20.5	1		21.6	42.1	1.06289420606603	0	0.483174092435481	Virginia Tech	Blacksburg	VA	36.631905
VA.437.2.34.BG	VA	437	437	0.066798	0.933202	Cassiar	57.256976	-130.248231	703.1	2	34	BG	1	11.7	29	17.3	0	10.3	322	VA	VA.437.2.34.BG	437	437	1	29	63	34	0	VA.437.2.34.BG	VA	437	2	34	BG	1	66.5	95	28.5	1		51.3	79.8	0.907706988182764	0.775838896405058	0.356674943938732	Virginia Tech	Blacksburg	VA	36.631905
VA.443.1.29.AQ	VA	443	443	0.042536	0.957464	Cassiar	56.625448	-129.677487	519.1	1	29	AQ	1	10.8	28	17.2	0	9	88	VA	VA.443.1.29.AQ	443	443	1	28	71	43	0	VA.443.1.29.AQ	VA	443	1	29	AQ	1	71	128	57	1		60.2	117.2	0.95265837604503	0.930475366866112	0.589350386878301	Virginia Tech	Blacksburg	VA	36.631905
VA.443.2.30.BD	VA	443	443	0.042536	0.957464	Cassiar	56.625448	-129.677487	519.1	2	30	BD	1	15.2	21	5.8	0	9	88	VA	VA.443.2.30.BD	443	443	1	21	35	14	0	VA.443.2.30.BD	VA	443	2	30	BD	1	34.5	NA	NA	1		19.8	NA	0.323227009871192	0.51082562376599	NA	Virginia Tech	Blacksburg	VA	36.631905
VA.453.1.32.AR	VA	453	453	1e-05	0.99999	Cassiar	56.209344	-129.33631	580.7	1	32	AR	1	18.4	26	7.6	0	8.5	68	VA	VA.453.1.32.AR	453	453	1	26	105.5	79.5	0	VA.453.1.32.AR	VA	453	1	32	AR	1	104.5	167.5	63	0		87.1	150.1	0.345745873406542	1.40061441489464	0.471796279860255	Virginia Tech	Blacksburg	VA	36.631905
VA.453.2.31.BD	VA	453	453	1e-05	0.99999	Cassiar	56.209344	-129.33631	580.7	2	31	BD	1	14	95	81	0	8.5	68	VA	VA.453.2.31.BD	453	453	1	95	155	60	0	VA.453.2.31.BD	VA	453	2	31	BD	1	155	230	75	1		141	216	1.91481956198528	0.489548225318706	0.394654192003949	Virginia Tech	Blacksburg	VA	36.631905
VA.463.1.32.AT	VA	463	463	1e-05	0.99999	Cassiar	55.610017	-128.621328	336.1	1	32	AT	1	12.1	47.5	35.4	0	6.9	258	VA	VA.463.1.32.AT	463	463	1	47.5	119.5	72	0	VA.463.1.32.AT	VA	463	1	32	AT	1	118	182	64	1		107.4	171.4	1.3675242584379	0.92258666033097	0.43332206261113	Virginia Tech	Blacksburg	VA	36.631905
VA.463.2.30.BH	VA	463	463	1e-05	0.99999	Cassiar	55.610017	-128.621328	336.1	2	30	BH	1	11.4	51	39.6	0	6.9	258	VA	VA.463.2.30.BH	463	463	1	51	98.5	47.5	0	VA.463.2.30.BH	VA	463	2	30	BH	1	96	122.5	26.5	1		87.1	113.6	1.49821227732388	0.658230915453717	0.243762838516946	Virginia Tech	Blacksburg	VA	36.631905
VA.469.1.31.AX	VA	469	469	1e-05	0.99999	Cassiar	55.324941	-128.089761	NA	1	31	AX	1	15.2	62	46.8	0	7.3	392	VA	VA.469.1.31.AX	469	469	1	62	159	97	0	VA.469.1.31.AX	VA	469	1	31	AX	1	159	232	73	0		143.8	216.8	1.40583895719286	0.94176981717514	0.377833169446078	Virginia Tech	Blacksburg	VA	36.631905
VA.469.2.30.BF	VA	469	469	1e-05	0.99999	Cassiar	55.324941	-128.089761	NA	2	30	BF	1	11.4	83.5	72.1	0	7.3	392	VA	VA.469.2.30.BF	469	469	1	83.5	178	94.5	0	VA.469.2.30.BF	VA	469	2	30	BF	1	177.5	242.5	65	1		166.6	231.6	1.99123327645636	0.756936918435275	0.312031101462067	Virginia Tech	Blacksburg	VA	36.631905
VA.522.1.30.AQ	VA	522	522	0.06136	0.93864	Jasper	51.64974	-120.06664	410.6	1	30	AQ	1	13.3	95	81.7	0	4.9	569	VA	VA.522.1.30.AQ	522	522	1	95	183	88	0	VA.522.1.30.AQ	VA	522	1	30	AQ	1	184	211	27	0		169.7	196.7	1.96611285637283	0.655609261240881	0.136922375867081	Virginia Tech	Blacksburg	VA	36.631905
VA.522.2.31.BG	VA	522	522	0.06136	0.93864	Jasper	51.64974	-120.06664	410.6	2	31	BG	1	11.4	76.5	65.1	0	4.9	569	VA	VA.522.2.31.BG	522	522	1	76.5	99.5	23	0	VA.522.2.31.BG	VA	522	2	31	BG	1	97.5	162	64.5	1		88.1	152.6	1.90367738543204	0.262866903332057	0.507743957228582	Virginia Tech	Blacksburg	VA	36.631905
VA.533.1.30.AZ	VA	533	533	0.233601	0.766399	Jasper	52.96674	-119.4241	765	1	30	AZ	1	14	21.5	7.5	0	8	479	VA	VA.533.1.30.AZ	533	533	1	21.5	79	57.5	0	VA.533.1.30.AZ	VA	533	1	30	AZ	1	75.5	121	45.5	1		65	110.5	0.428995605518359	1.3013949173334	0.471657889341762	Virginia Tech	Blacksburg	VA	36.631905
VA.533.2.30.BB	VA	533	533	0.233601	0.766399	Jasper	52.96674	-119.4241	765	2	30	BB	1	12.7	58.5	45.8	0	8	479	VA	VA.533.2.30.BB	533	533	1	58.5	113	54.5	0	VA.533.2.30.BB	VA	533	2	30	BB	1	111	146.5	35.5	1		100.3	135.8	1.52742476077327	0.65836106447453	0.277495227144788	Virginia Tech	Blacksburg	VA	36.631905
VA.543.1.26.AQ	VA	543	543	0.368607	0.631393	Jasper	52.86716	-118.25172	1100.3	1	26	AQ	1	12.7	31	18.3	0	10.6	663	VA	VA.543.1.26.AQ	543	543	1	31	58	27	0	VA.543.1.26.AQ	VA	543	1	26	AQ	1	59.5	104.5	45	0	Recorded 9-15-23	45.3	90.3	0.892385211020601	0.626455806061273	0.563210758853281	Virginia Tech	Blacksburg	VA	36.631905
VA.543.2.34.BE	VA	543	543	0.368607	0.631393	Jasper	52.86716	-118.25172	1100.3	2	34	BE	0	13.3	10	NA	0	10.6	663	VA	VA.543.2.34.BE	543	543	1	10	33	23	0	VA.543.2.34.BE	VA	543	2	34	BE	1	32.5	70	37.5	1		NA	NA	-0.285178942233662	1.19392246847243	0.767255152713668	Virginia Tech	Blacksburg	VA	36.631905
VA.545.1.30.AX	VA	545	545	0.219307	0.780693	Jasper	52.91018	-118.0593	1041	1	30	AX	0	9.8	12	2.2	0	8.8	652	VA	VA.545.1.30.AX	545	545	0	12	NA	NA	NA	VA.545.1.30.AX	VA	545	1	30	AX	0	NA	NA	NA	NA		NA	NA	0.202524264111474	NA	NA	Virginia Tech	Blacksburg	VA	36.631905
VA.545.2.31.BC	VA	545	545	0.219307	0.780693	Jasper	52.91018	-118.0593	1041	2	31	BC	1	8.9	124.5	115.6	0	8.8	652	VA	VA.545.2.31.BC	545	545	1	124.5	54	NA	0	VA.545.2.31.BC	VA	545	2	31	BC	1	53.5	68	14.5	1		NA	NA	2.63825443916667	-0.835321669340487	0.239826051274146	Virginia Tech	Blacksburg	VA	36.631905
VA.564.1.28.AQ	VA	564	564	0.479768	0.520232	Jasper	53.53938	-116.81319	981	1	28	AQ	1	10.2	29	18.8	0	8.9	423	VA	VA.564.1.28.AQ	564	564	1	29	62	33	0	VA.564.1.28.AQ	VA	564	1	28	AQ	1	63	72	9	0		51.8	60.8	1.04490810969625	0.759838555058618	0.133531392624523	Virginia Tech	Blacksburg	VA	36.631905
VA.564.2.32.BB	VA	564	564	0.479768	0.520232	Jasper	53.53938	-116.81319	981	2	32	BB	1	5.1	15	9.9	0	8.9	423	VA	VA.564.2.32.BB	564	564	1	15	16	1	0	VA.564.2.32.BB	VA	564	2	32	BB	1	15	33.5	18.5	0		10.9	29.4	1.07880966137193	0.0645385211375711	0.803495237728811	Virginia Tech	Blacksburg	VA	36.631905
VA.567.1.30.AV	VA	567	567	0.907878	0.092122	Jasper	53.56961	-116.65286	945	1	30	AV	1	7	14.5	7.5	0	9	432	VA	VA.567.1.30.AV	567	567	1	14.5	28.5	14	0	VA.567.1.30.AV	VA	567	1	30	AV	0	28	NA	NA	NA		21.5	NA	0.728238500371216	0.675755437848076	NA	Virginia Tech	Blacksburg	VA	36.631905
VA.567.2.30.BJ	VA	567	567	0.907878	0.092122	Jasper	53.56961	-116.65286	945	2	30	BJ	1	5.1	13	7.9	0	9	432	VA	VA.567.2.30.BJ	567	567	0	13	NA	NA	NA	VA.567.2.30.BJ	VA	567	2	30	BJ	0	NA	NA	NA	NA		NA	NA	0.935708817731257	NA	NA	Virginia Tech	Blacksburg	VA	36.631905
VA.572.1.27.AQ	VA	572	572	0.99999	1e-05	Jasper	53.57516	-116.22867	890.1	1	27	AQ	1	7.8	14	6.2	0	8.9	442	VA	VA.572.1.27.AQ	572	572	1	14	14	0	NA	VA.572.1.27.AQ	VA	572	1	27	AQ	1	13	16.5	3.5	0		6.2	9.7	0.584933595919712	0	0.238411023444998	Virginia Tech	Blacksburg	VA	36.631905
VA.572.2.33.BI	VA	572	572	0.99999	1e-05	Jasper	53.57516	-116.22867	890.1	2	33	BI	1	17.8	21	3.2	0	8.9	442	VA	VA.572.2.33.BI	572	572	0	21	NA	NA	NA	VA.572.2.33.BI	VA	572	2	33	BI	0	NA	NA	NA	NA		NA	NA	0.165323980425383	NA	NA	Virginia Tech	Blacksburg	VA	36.631905
VA.588.1.33.AY	VA	588	588	0.81486	0.18514	Jasper	53.57018	-114.02125	703	1	33	AY	1	3.8	17	13.2	0	9	476	VA	VA.588.1.33.AY	588	588	1	17	48	31	0	VA.588.1.33.AY	VA	588	1	33	AY	1	46	70.5	24.5	0		44.2	68.7	1.49821227732388	1.03798766685167	0.426971313329128	Virginia Tech	Blacksburg	VA	36.631905
VA.588.2.34.BI	VA	588	588	0.81486	0.18514	Jasper	53.57018	-114.02125	703	2	34	BI	1	14.6	21	6.4	0	9	476	VA	VA.588.2.34.BI	588	588	1	21	40	19	0	VA.588.2.34.BI	VA	588	2	34	BI	0	40	NA	NA	NA		25.4	NA	0.363500909009132	0.644357016390513	NA	Virginia Tech	Blacksburg	VA	36.631905
VA.590.1.32.AZ	VA	590	590	NA	NA	Jasper	53.57027	-113.83358	657	1	32	AZ	1	5.1	18	12.9	0	9	504	VA	VA.590.1.32.AZ	590	590	1	18	17.5	NA	0	VA.590.1.32.AZ	VA	590	1	32	AZ	1	18	14.5	NA	1		NA	NA	1.26113121816588	-0.028170876966696	-0.216223108469636	Virginia Tech	Blacksburg	VA	36.631905
VA.590.2.33.BG	VA	590	590	NA	NA	Jasper	53.57027	-113.83358	657	2	33	BG	0	6.4	9	2.6	0	9	504	VA	VA.590.2.33.BG	590	590	1	9	21	12	0	VA.590.2.33.BG	VA	590	2	33	BG	1	19	20	1	NA		14.6	15.6	0.340926586970593	0.847297860387203	0.0512932943875506	Virginia Tech	Blacksburg	VA	36.631905
VA.808.1.33.AX	VA	808	808	0.301814	0.698186	Alaska	60.8249	-149.12595	123.4	1	33	AX	1	10.8	27	16.2	0	8.9	-271	VA	VA.808.1.33.AX	808	808	1	27	42	15	0	VA.808.1.33.AX	VA	808	1	33	AX	1	41	68	27	0		31.2	58.2	0.916290731874155	0.441832752279039	0.505935638471799	Virginia Tech	Blacksburg	VA	36.631905
VA.808.2.31.BE	VA	808	808	0.301814	0.698186	Alaska	60.8249	-149.12595	123.4	2	31	BE	1	10.2	17.5	7.3	NA	8.9	-271	VA	VA.808.2.31.BE	808	808	1	17.5	13	NA	0	VA.808.2.31.BE	VA	808	2	31	BE	1	10.5	14.5	4	0		NA	NA	0.539813160639243	-0.297251523467932	0.322773392263051	Virginia Tech	Blacksburg	VA	36.631905
VA.821.1.26.AS	VA	821	821	0.676125	0.323875	Alaska	60.66487	-149.48013	384.5	1	26	AS	1	16.2	20	3.8	NA	9.7	27	VA	VA.821.1.26.AS	821	821	1	20	21	1	NA	VA.821.1.26.AS	VA	821	1	26	AS	1	20	NA	NA	0		4.8	NA	0.210721031315653	0.0487901641694322	NA	Virginia Tech	Blacksburg	VA	36.631905
VA.821.2.33.BE	VA	821	821	0.676125	0.323875	Alaska	60.66487	-149.48013	384.5	2	33	BE	1	12.7	16	3.3	0	9.7	27	VA	VA.821.2.33.BE	821	821	1	16	40.5	24.5	0	VA.821.2.33.BE	VA	821	2	33	BE	1	40	46	6	0		27.8	33.8	0.230986728775235	0.928713251872712	0.139761942375159	Virginia Tech	Blacksburg	VA	36.631905
VA.827.1.29.AS	VA	827	827	0.59597	0.40403	Alaska	61.73377	-148.69745	185.2	1	29	AS	1	13.3	25	11.7	0	12.1	421	VA	VA.827.1.29.AS	827	827	1	25	42.5	17.5	NA	VA.827.1.29.AS	VA	827	1	29	AS	0	40	NA	NA	NA		29.2	NA	0.631111789640492	0.530628251062171	NA	Virginia Tech	Blacksburg	VA	36.631905
VA.827.2.33.BH	VA	827	827	0.59597	0.40403	Alaska	61.73377	-148.69745	185.2	2	33	BH	1	12.1	27.5	15.4	0	12.1	421	VA	VA.827.2.33.BH	827	827	1	27.5	37	9.5	0	VA.827.2.33.BH	VA	827	2	33	BH	1	36.5	69	32.5	0		24.9	57.4	0.82098055206983	0.296731907971699	0.636794244008814	Virginia Tech	Blacksburg	VA	36.631905
VA.865.1.32.AY	VA	865	865	0.99999	1e-05	Alaska	64.12973	-149.24907	263	1	32	AY	1	2.5	10	7.5	NA	14.1	640	VA	VA.865.1.32.AY	865	865	1	10	19	9	0	VA.865.1.32.AY	VA	865	1	32	AY	0	20	NA	NA	NA		16.5	NA	1.38629436111989	0.641853886172394	NA	Virginia Tech	Blacksburg	VA	36.631905
VA.865.2.32.BG	VA	865	865	0.99999	1e-05	Alaska	64.12973	-149.24907	263	2	32	BG	1	2.5	9	6.5	NA	14.1	640	VA	VA.865.2.32.BG	865	865	1	18	NA	NA	NA	VA.865.2.32.BG	VA	865	2	32	BG	0	NA	NA	NA	NA		NA	NA	1.28093384546206	NA	NA	Virginia Tech	Blacksburg	VA	36.631905
VA.947.1.33.AV	VA	947	947	NA	NA	Chilcotin	55.46634	-116.95019	595.3	1	33	AV	1	4.4	45	40.6	0	9.7	532	VA	VA.947.1.33.AV	947	947	1	45	55.5	10.5	NA	VA.947.1.33.AV	VA	947	1	33	AV	1	53	94.5	41.5	0		51.1	92.6	2.3250579488461	0.209720530982069	0.578307920947575	Virginia Tech	Blacksburg	VA	36.631905
VA.947.2.34.BC	VA	947	947	NA	NA	Chilcotin	55.46634	-116.95019	595.3	2	34	BC	1	16.5	30	13.5	0	9.7	532	VA	VA.947.2.34.BC	947	947	1	30	43	13	0	VA.947.2.34.BC	VA	947	2	34	BC	1	41	75	34	0		26.5	60.5	0.597837000755621	0.360002734031407	0.603916046832002	Virginia Tech	Blacksburg	VA	36.631905
VA.972.1.32.AW	VA	972	MHCE03	0.471189	0.528811	Crowsnest	49.64656	-110.38362	1210.3	1	32	AW	1	7.6	21	13.4	0	7.6	606	VA	VA.972.1.32.AW	972	MHCE03	1	14	52.5	38.5	0	VA.972.1.32.AW	VA	972	1	32	AW	1	52.5	69	16.5	0		51.9	68.4	1.01637419043114	1.32175583998232	0.273293334999682	Virginia Tech	Blacksburg	VA	36.631905
VA.972.2.33.BJ	VA	972	MHCE03	0.471189	0.528811	Crowsnest	49.64656	-110.38362	1210.3	2	33	BJ	1	13.3	23	9.7	0	7.6	606	VA	VA.972.2.33.BJ	972	MHCE03	1	23	48	25	0	VA.972.2.33.BJ	VA	972	2	33	BJ	1	47.5	68	20.5	0		34.7	55.2	0.547730180701441	0.735706794978741	0.358777994135512	Virginia Tech	Blacksburg	VA	36.631905
VA.973.1.31.AQ	VA	973	MHCE07	0.913359	0.086641	Crowsnest	49.65783	-110.2608	1280.1	1	31	AQ	1	6.4	85	78.6	0	8.2	581	VA	VA.973.1.31.AQ	973	MHCE07	1	8.5	27	18.5	0	VA.973.1.31.AQ	VA	973	1	31	AQ	1	26	43.5	17.5	1		97.1	114.6	2.58635326612469	1.15577070250806	0.514664400073156	Virginia Tech	Blacksburg	VA	36.631905
VA.973.2.31.BK	VA	973	MHCE07	0.913359	0.086641	Crowsnest	49.65783	-110.2608	1280.1	2	31	BK	1	12.7	11	NA	0	8.2	581	VA	VA.973.2.31.BK	973	MHCE07	1	11	22.5	11.5	0	VA.973.2.31.BK	VA	973	2	31	BK	1	23	37.5	14.5	1		NA	NA	-0.143706720666175	0.715620036412004	0.488846717047215	Virginia Tech	Blacksburg	VA	36.631905
VA.991.1.30.AT	VA	NA	NA	NA	NA	NA	NA	NA	NA	1	30	AT	1	10.2	23.5	13.3	NA	NA	NA	VA	VA.991.1.30.AT	NA	NA	1	23.5	50.5	27	0	VA.991.1.30.AT	VA	991	1	30	AT	1	48.5	81	32.5	0		40.3	72.8	0.834612700859888	0.764972915131201	0.512885356729002	Virginia Tech	Blacksburg	VA	36.631905
VA.991.2.34.BD	VA	NA	NA	NA	NA	NA	NA	NA	NA	2	34	BD	1	15.9	29.5	13.6	0	NA	NA	VA	VA.991.2.34.BD	NA	NA	1	37	54	17	0	VA.991.2.34.BD	VA	991	2	34	BD	1	53	71	18	0		30.6	48.6	0.618071154119588	0.37806613392005	0.292387963489193	Virginia Tech	Blacksburg	VA	36.631905
[truncated: 311 more rows]
[truncated: 222 more columns]
