# Supplementary material for: Variation in responses to temperature across admixed genotypes of Populus trichocarpa × P. balsamifera predict geographic shifts in regions where hybrids are favored
Source: bioRxiv. 2025 May 22:2025.05.16.654548. Preprint. [Version 1] doi: 10.1101/2025.05.16.654548 (PMC12139819; doi:10.1101/2025.05.16.654548)
Supplement: Supplement 5 [file media-5.csv]

ID	garden	TAG	PLANT_ID	CORRECTED_PLANT_ID	TRANSECT	BLOCK	ROW	COLUMN	LIVE_Y_N_2021	initial_height2021	scar_height2021	ground_height2021	ground_Diff2021	LIVE_Y_N_2022	scar_height2022	ground_height2022	initial_height2022	ground_Diff2022	Height_flagged	Scar_height_to_term_bud_2022	Height_flagged_2022	LIVE_Y_N_2023	initial_height2023	scar_height2023	ground_height2023	Height_notes_2023	ground_Diff2023	Scar_height_to_ground_height2023	stem_notes	branch_height20211	branch_increm2021	garden_Latitude	garden_Longitude	garden_Elevation_m	garden_MAT_1961_1990	garden_MWMT_1961_1990	garden_MCMT_1961_1990	garden_TD_1961_1990	garden_MAP_1961_1990	garden_MSP_1961_1990	garden_AHM_1961_1990	garden_SHM_1961_1990	garden_DD_0_1961_1990	garden_DD5_1961_1990	garden_DD_18_1961_1990	garden_DD18_1961_1990	garden_NFFD_1961_1990	garden_bFFP_1961_1990	garden_eFFP_1961_1990
ND.201.1.5.1	ND	201	201	NA	Chilcotin	1	5	1	0	32.31	NA	NA	NA	NA	NA	NA	NA	NA	NA	NA	NA	NA	NA	NA	NA	NA	NA	NA	NA	NA	NA	46.891	-96.814	272	4.9	21.8	-14.3	36.1	544	358	27.4	60.7	1379	2144	5032	297	162	134	269
ND.201.2.19.8	ND	201	201	NA	Chilcotin	2	19	8	0	29.87	9.525	38.1	8.23	NA	NA	NA	NA	NA	NA	NA	NA	NA	NA	NA	NA	NA	NA	NA	NA	NA	NA	46.891	-96.814	272	4.9	21.8	-14.3	36.1	544	358	27.4	60.7	1379	2144	5032	297	162	134	269
ND.201.3.35.24	ND	201	201	NA	Chilcotin	3	35	24	0	12.19	0	36.83	24.64	NA	NA	NA	NA	NA	NA	NA	NA	NA	NA	NA	NA	NA	NA	NA	NA	NA	NA	46.891	-96.814	272	4.9	21.8	-14.3	36.1	544	358	27.4	60.7	1379	2144	5032	297	162	134	269
ND.202.1.6.43	ND	202	202	NA	Chilcotin	1	6	43	0	7.01	NA	NA	NA	NA	NA	NA	NA	NA	NA	NA	NA	NA	NA	NA	NA	NA	NA	NA	NA	NA	NA	46.891	-96.814	272	4.9	21.8	-14.3	36.1	544	358	27.4	60.7	1379	2144	5032	297	162	134	269
ND.202.2.9.10	ND	202	202	NA	Chilcotin	2	9	10	0	6.1	8.89	16.51	10.41	NA	NA	NA	NA	NA	NA	NA	NA	NA	NA	NA	NA	NA	NA	NA	NA	NA	NA	46.891	-96.814	272	4.9	21.8	-14.3	36.1	544	358	27.4	60.7	1379	2144	5032	297	162	134	269
ND.202.3.25.22	ND	202	202	NA	Chilcotin	3	25	22	0	47.24	NA	25.4	-21.84	NA	NA	NA	NA	NA	NA	NA	NA	NA	NA	NA	NA	NA	NA	NA	stem broken	42.545	13.335	46.891	-96.814	272	4.9	21.8	-14.3	36.1	544	358	27.4	60.7	1379	2144	5032	297	162	134	269
ND.203.1.5.33	ND	203	203	NA	Chilcotin	1	5	33	0	6.1	NA	NA	NA	NA	NA	NA	NA	NA	NA	NA	NA	NA	NA	NA	NA	NA	NA	NA	NA	NA	NA	46.891	-96.814	272	4.9	21.8	-14.3	36.1	544	358	27.4	60.7	1379	2144	5032	297	162	134	269
ND.203.2.10.3	ND	203	203	NA	Chilcotin	2	10	3	0	NA	NA	NA	NA	NA	NA	NA	NA	NA	NA	NA	NA	NA	NA	NA	NA	NA	NA	NA	NA	NA	NA	46.891	-96.814	272	4.9	21.8	-14.3	36.1	544	358	27.4	60.7	1379	2144	5032	297	162	134	269
ND.203.3.24.13	ND	203	203	NA	Chilcotin	3	24	13	0	NA	NA	NA	NA	NA	NA	NA	NA	NA	NA	NA	NA	NA	NA	NA	NA	NA	NA	NA	NA	NA	NA	46.891	-96.814	272	4.9	21.8	-14.3	36.1	544	358	27.4	60.7	1379	2144	5032	297	162	134	269
ND.204.1.5.39	ND	204	204	NA	Chilcotin	1	5	39	1	32.92	15.24	45.72	12.8	NA	NA	NA	NA	NA	NA	NA	NA	NA	NA	NA	NA	NA	NA	NA	NA	NA	NA	46.891	-96.814	272	4.9	21.8	-14.3	36.1	544	358	27.4	60.7	1379	2144	5032	297	162	134	269
ND.204.2.10.14	ND	204	204	NA	Chilcotin	2	10	14	0	18.59	0	17.78	-0.809999999999999	NA	NA	NA	NA	NA	NA	NA	NA	NA	NA	NA	NA	NA	NA	NA	NA	NA	NA	46.891	-96.814	272	4.9	21.8	-14.3	36.1	544	358	27.4	60.7	1379	2144	5032	297	162	134	269
ND.204.3.24.26	ND	204	204	NA	Chilcotin	3	24	26	0	29.87	2.54	30.48	0.609999999999999	NA	NA	NA	NA	NA	NA	NA	NA	NA	NA	NA	NA	NA	NA	NA	NA	NA	NA	46.891	-96.814	272	4.9	21.8	-14.3	36.1	544	358	27.4	60.7	1379	2144	5032	297	162	134	269
ND.205.1.7.54	ND	205	205	NA	Chilcotin	1	7	54	0	21.34	NA	NA	NA	NA	NA	NA	NA	NA	NA	NA	NA	NA	NA	NA	NA	NA	NA	NA	NA	NA	NA	46.891	-96.814	272	4.9	21.8	-14.3	36.1	544	358	27.4	60.7	1379	2144	5032	297	162	134	269
ND.205.2.18.30	ND	205	205	NA	Chilcotin	2	18	30	0	NA	NA	NA	NA	NA	NA	NA	NA	NA	NA	NA	NA	NA	NA	NA	NA	NA	NA	NA	NA	NA	NA	46.891	-96.814	272	4.9	21.8	-14.3	36.1	544	358	27.4	60.7	1379	2144	5032	297	162	134	269
ND.205.3.32.15	ND	205	205	NA	Chilcotin	3	32	15	0	19.51	1.27	19.05	-0.460000000000001	NA	NA	NA	NA	NA	NA	NA	NA	NA	NA	NA	NA	NA	NA	NA	NA	NA	NA	46.891	-96.814	272	4.9	21.8	-14.3	36.1	544	358	27.4	60.7	1379	2144	5032	297	162	134	269
ND.206.1.1.52	ND	206	206	NA	Chilcotin	1	1	52	0	20.73	0	18.415	-2.315	NA	NA	NA	NA	NA	NA	NA	NA	NA	NA	NA	NA	NA	NA	NA	no bud at top	NA	NA	46.891	-96.814	272	4.9	21.8	-14.3	36.1	544	358	27.4	60.7	1379	2144	5032	297	162	134	269
ND.206.2.20.32	ND	206	206	NA	Chilcotin	2	20	32	1	15.24	2.54	15.24	0	NA	NA	NA	NA	NA	NA	NA	NA	NA	NA	NA	NA	NA	NA	NA	NA	NA	NA	46.891	-96.814	272	4.9	21.8	-14.3	36.1	544	358	27.4	60.7	1379	2144	5032	297	162	134	269
ND.206.3.30.39	ND	206	206	NA	Chilcotin	3	30	39	0	26.21	0	24.13	-2.08	NA	NA	NA	NA	NA	NA	NA	NA	NA	NA	NA	NA	NA	NA	NA	no bud at top	NA	NA	46.891	-96.814	272	4.9	21.8	-14.3	36.1	544	358	27.4	60.7	1379	2144	5032	297	162	134	269
ND.207.1.6.61	ND	207	207	NA	Chilcotin	1	6	61	1	41.15	14.605	53.34	12.19	NA	NA	NA	NA	NA	NA	NA	NA	NA	NA	NA	NA	NA	NA	NA	NA	NA	NA	46.891	-96.814	272	4.9	21.8	-14.3	36.1	544	358	27.4	60.7	1379	2144	5032	297	162	134	269
ND.207.2.16.14	ND	207	207	NA	Chilcotin	2	16	14	0	38.1	0	38.1	0	NA	NA	NA	NA	NA	NA	NA	NA	NA	NA	NA	NA	NA	NA	NA	NA	NA	NA	46.891	-96.814	272	4.9	21.8	-14.3	36.1	544	358	27.4	60.7	1379	2144	5032	297	162	134	269
ND.207.3.32.39	ND	207	207	NA	Chilcotin	3	32	39	0	NA	NA	NA	NA	NA	NA	NA	NA	NA	NA	NA	NA	NA	NA	NA	NA	NA	NA	NA	NA	NA	NA	46.891	-96.814	272	4.9	21.8	-14.3	36.1	544	358	27.4	60.7	1379	2144	5032	297	162	134	269
ND.208.1.8.57	ND	208	208	NA	Chilcotin	1	8	57	0	18.29	NA	NA	NA	NA	NA	NA	NA	NA	NA	NA	NA	NA	NA	NA	NA	NA	NA	NA	NA	NA	NA	46.891	-96.814	272	4.9	21.8	-14.3	36.1	544	358	27.4	60.7	1379	2144	5032	297	162	134	269
ND.208.2.15.14	ND	208	208	NA	Chilcotin	2	15	14	0	18.9	NA	NA	NA	NA	NA	NA	NA	NA	NA	NA	NA	NA	NA	NA	NA	NA	NA	NA	NA	NA	NA	46.891	-96.814	272	4.9	21.8	-14.3	36.1	544	358	27.4	60.7	1379	2144	5032	297	162	134	269
ND.208.3.31.20	ND	208	208	NA	Chilcotin	3	31	20	0	34.75	NA	NA	NA	NA	NA	NA	NA	NA	NA	NA	NA	NA	NA	NA	NA	NA	NA	NA	NA	NA	NA	46.891	-96.814	272	4.9	21.8	-14.3	36.1	544	358	27.4	60.7	1379	2144	5032	297	162	134	269
ND.209.1.3.33	ND	209	209	NA	Chilcotin	1	3	33	1	49.38	NA	45.72	-3.66	NA	NA	NA	NA	NA	NA	NA	NA	NA	NA	NA	NA	NA	NA	NA	stem broken	46.355	31.75	46.891	-96.814	272	4.9	21.8	-14.3	36.1	544	358	27.4	60.7	1379	2144	5032	297	162	134	269
ND.209.2.20.1	ND	209	209	NA	Chilcotin	2	20	1	0	37.19	NA	NA	NA	NA	NA	NA	NA	NA	NA	NA	NA	NA	NA	NA	NA	NA	NA	NA	NA	NA	NA	46.891	-96.814	272	4.9	21.8	-14.3	36.1	544	358	27.4	60.7	1379	2144	5032	297	162	134	269
ND.209.3.29.3	ND	209	209	NA	Chilcotin	3	29	3	1	16.76	29.21	45.72	28.96	NA	NA	NA	NA	NA	NA	NA	NA	NA	NA	NA	NA	NA	NA	NA	NA	NA	NA	46.891	-96.814	272	4.9	21.8	-14.3	36.1	544	358	27.4	60.7	1379	2144	5032	297	162	134	269
ND.210.1.7.41	ND	210	210	NA	Chilcotin	1	7	41	0	0.61	NA	NA	NA	NA	NA	NA	NA	NA	NA	NA	NA	NA	NA	NA	NA	NA	NA	NA	NA	NA	NA	46.891	-96.814	272	4.9	21.8	-14.3	36.1	544	358	27.4	60.7	1379	2144	5032	297	162	134	269
ND.210.2.18.33	ND	210	210	NA	Chilcotin	2	18	33	0	NA	NA	NA	NA	NA	NA	NA	NA	NA	NA	NA	NA	NA	NA	NA	NA	NA	NA	NA	NA	NA	NA	46.891	-96.814	272	4.9	21.8	-14.3	36.1	544	358	27.4	60.7	1379	2144	5032	297	162	134	269
ND.210.3.32.11	ND	210	210	NA	Chilcotin	3	32	11	0	19.51	NA	NA	NA	NA	NA	NA	NA	NA	NA	NA	NA	NA	NA	NA	NA	NA	NA	NA	NA	NA	NA	46.891	-96.814	272	4.9	21.8	-14.3	36.1	544	358	27.4	60.7	1379	2144	5032	297	162	134	269
ND.211.1.8.46	ND	211	211	NA	Chilcotin	1	8	46	0	15.24	NA	NA	NA	NA	NA	NA	NA	NA	NA	NA	NA	NA	NA	NA	NA	NA	NA	NA	NA	NA	NA	46.891	-96.814	272	4.9	21.8	-14.3	36.1	544	358	27.4	60.7	1379	2144	5032	297	162	134	269
ND.211.2.20.24	ND	211	211	NA	Chilcotin	2	20	24	0	54.86	0	53.975	-0.884999999999998	NA	NA	NA	NA	NA	NA	NA	NA	NA	NA	NA	NA	NA	NA	NA	NA	NA	NA	46.891	-96.814	272	4.9	21.8	-14.3	36.1	544	358	27.4	60.7	1379	2144	5032	297	162	134	269
ND.211.3.34.35	ND	211	211	NA	Chilcotin	3	34	35	0	NA	NA	NA	NA	NA	NA	NA	NA	NA	NA	NA	NA	NA	NA	NA	NA	NA	NA	NA	NA	NA	NA	46.891	-96.814	272	4.9	21.8	-14.3	36.1	544	358	27.4	60.7	1379	2144	5032	297	162	134	269
ND.212.1.2.31	ND	212	212	NA	Chilcotin	1	2	31	0	NA	NA	NA	NA	NA	NA	NA	NA	NA	NA	NA	NA	NA	NA	NA	NA	NA	NA	NA	NA	NA	NA	46.891	-96.814	272	4.9	21.8	-14.3	36.1	544	358	27.4	60.7	1379	2144	5032	297	162	134	269
ND.212.2.11.34	ND	212	212	NA	Chilcotin	2	11	34	0	13.11	NA	NA	NA	NA	NA	NA	NA	NA	NA	NA	NA	NA	NA	NA	NA	NA	NA	NA	NA	NA	NA	46.891	-96.814	272	4.9	21.8	-14.3	36.1	544	358	27.4	60.7	1379	2144	5032	297	162	134	269
ND.212.3.30.24	ND	212	212	NA	Chilcotin	3	30	24	0	23.16	NA	NA	NA	NA	NA	NA	NA	NA	NA	NA	NA	NA	NA	NA	NA	NA	NA	NA	NA	NA	NA	46.891	-96.814	272	4.9	21.8	-14.3	36.1	544	358	27.4	60.7	1379	2144	5032	297	162	134	269
ND.213.1.5.46	ND	213	213	NA	Chilcotin	1	5	46	0	32.31	NA	NA	NA	NA	NA	NA	NA	NA	NA	NA	NA	NA	NA	NA	NA	NA	NA	NA	NA	NA	NA	46.891	-96.814	272	4.9	21.8	-14.3	36.1	544	358	27.4	60.7	1379	2144	5032	297	162	134	269
ND.213.2.10.2	ND	213	213	NA	Chilcotin	2	10	2	0	NA	NA	NA	NA	NA	NA	NA	NA	NA	NA	NA	NA	NA	NA	NA	NA	NA	NA	NA	NA	NA	NA	46.891	-96.814	272	4.9	21.8	-14.3	36.1	544	358	27.4	60.7	1379	2144	5032	297	162	134	269
ND.213.3.25.3	ND	213	213	NA	Chilcotin	3	25	3	1	42.67	7.62	48.26	5.59	NA	NA	NA	NA	NA	NA	NA	NA	NA	NA	NA	NA	NA	NA	NA	NA	NA	NA	46.891	-96.814	272	4.9	21.8	-14.3	36.1	544	358	27.4	60.7	1379	2144	5032	297	162	134	269
ND.214.1.5.41	ND	214	214	NA	Chilcotin	1	5	41	0	22.86	10.16	30.48	7.62	NA	NA	NA	NA	NA	NA	NA	NA	NA	NA	NA	NA	NA	NA	NA	NA	NA	NA	46.891	-96.814	272	4.9	21.8	-14.3	36.1	544	358	27.4	60.7	1379	2144	5032	297	162	134	269
ND.214.2.9.12	ND	214	214	NA	Chilcotin	2	9	12	0	10.36	NA	NA	NA	NA	NA	NA	NA	NA	NA	NA	NA	NA	NA	NA	NA	NA	NA	NA	NA	NA	NA	46.891	-96.814	272	4.9	21.8	-14.3	36.1	544	358	27.4	60.7	1379	2144	5032	297	162	134	269
ND.214.3.24.18	ND	214	214	NA	Chilcotin	3	24	18	0	13.72	NA	NA	NA	NA	NA	NA	NA	NA	NA	NA	NA	NA	NA	NA	NA	NA	NA	NA	NA	NA	NA	46.891	-96.814	272	4.9	21.8	-14.3	36.1	544	358	27.4	60.7	1379	2144	5032	297	162	134	269
ND.215.1.6.54	ND	215	215	NA	Chilcotin	1	6	54	0	36.58	0	37.465	0.885000000000005	NA	NA	NA	NA	NA	NA	NA	NA	NA	NA	NA	NA	NA	NA	NA	no bud at top	NA	NA	46.891	-96.814	272	4.9	21.8	-14.3	36.1	544	358	27.4	60.7	1379	2144	5032	297	162	134	269
ND.215.2.10.4	ND	215	215	NA	Chilcotin	2	10	4	0	18.29	NA	NA	NA	NA	NA	NA	NA	NA	NA	NA	NA	NA	NA	NA	NA	NA	NA	NA	NA	NA	NA	46.891	-96.814	272	4.9	21.8	-14.3	36.1	544	358	27.4	60.7	1379	2144	5032	297	162	134	269
ND.215.3.25.4	ND	215	215	NA	Chilcotin	3	25	4	0	15.24	NA	NA	NA	NA	NA	NA	NA	NA	NA	NA	NA	NA	NA	NA	NA	NA	NA	NA	NA	NA	NA	46.891	-96.814	272	4.9	21.8	-14.3	36.1	544	358	27.4	60.7	1379	2144	5032	297	162	134	269
ND.216.1.8.11	ND	216	216	NA	Chilcotin	1	8	11	0	22.56	2.54	22.86	0.300000000000001	NA	NA	NA	NA	NA	NA	NA	NA	NA	NA	NA	NA	NA	NA	NA	NA	NA	NA	46.891	-96.814	272	4.9	21.8	-14.3	36.1	544	358	27.4	60.7	1379	2144	5032	297	162	134	269
ND.216.2.17.28	ND	216	216	NA	Chilcotin	2	17	28	0	15.24	NA	NA	NA	NA	NA	NA	NA	NA	NA	NA	NA	NA	NA	NA	NA	NA	NA	NA	NA	NA	NA	46.891	-96.814	272	4.9	21.8	-14.3	36.1	544	358	27.4	60.7	1379	2144	5032	297	162	134	269
ND.216.3.28.21	ND	216	216	NA	Chilcotin	3	28	21	0	33.53	NA	25.4	-8.13	NA	NA	NA	NA	NA	NA	NA	NA	NA	NA	NA	NA	NA	NA	NA	stem broken	NA	NA	46.891	-96.814	272	4.9	21.8	-14.3	36.1	544	358	27.4	60.7	1379	2144	5032	297	162	134	269
ND.217.1.8.63	ND	217	217	NA	Chilcotin	1	8	63	0	21.95	NA	NA	NA	NA	NA	NA	NA	NA	NA	NA	NA	NA	NA	NA	NA	NA	NA	NA	NA	NA	NA	46.891	-96.814	272	4.9	21.8	-14.3	36.1	544	358	27.4	60.7	1379	2144	5032	297	162	134	269
ND.217.2.15.21	ND	217	217	NA	Chilcotin	2	15	21	1	48.77	10.795	57.15	8.38	NA	NA	NA	NA	NA	NA	NA	NA	NA	NA	NA	NA	NA	NA	NA	NA	NA	NA	46.891	-96.814	272	4.9	21.8	-14.3	36.1	544	358	27.4	60.7	1379	2144	5032	297	162	134	269
ND.217.3.32.27	ND	217	217	NA	Chilcotin	3	32	27	0	21.34	0	22.86	1.52	NA	NA	NA	NA	NA	NA	NA	NA	NA	NA	NA	NA	NA	NA	NA	NA	NA	NA	46.891	-96.814	272	4.9	21.8	-14.3	36.1	544	358	27.4	60.7	1379	2144	5032	297	162	134	269
ND.218.1.7.35	ND	218	218	NA	Chilcotin	1	7	35	0	8.53	NA	NA	NA	NA	NA	NA	NA	NA	NA	NA	NA	NA	NA	NA	NA	NA	NA	NA	NA	NA	NA	46.891	-96.814	272	4.9	21.8	-14.3	36.1	544	358	27.4	60.7	1379	2144	5032	297	162	134	269
ND.218.2.17.34	ND	218	218	NA	Chilcotin	2	17	34	0	NA	NA	NA	NA	NA	NA	NA	NA	NA	NA	NA	NA	NA	NA	NA	NA	NA	NA	NA	NA	NA	NA	46.891	-96.814	272	4.9	21.8	-14.3	36.1	544	358	27.4	60.7	1379	2144	5032	297	162	134	269
ND.218.3.32.7	ND	218	218	NA	Chilcotin	3	32	7	0	NA	NA	NA	NA	NA	NA	NA	NA	NA	NA	NA	NA	NA	NA	NA	NA	NA	NA	NA	NA	NA	NA	46.891	-96.814	272	4.9	21.8	-14.3	36.1	544	358	27.4	60.7	1379	2144	5032	297	162	134	269
ND.219.1.8.26	ND	219	219	NA	Chilcotin	1	8	26	0	NA	NA	NA	NA	NA	NA	NA	NA	NA	NA	NA	NA	NA	NA	NA	NA	NA	NA	NA	NA	NA	NA	46.891	-96.814	272	4.9	21.8	-14.3	36.1	544	358	27.4	60.7	1379	2144	5032	297	162	134	269
ND.219.2.22.23	ND	219	219	NA	Chilcotin	2	22	23	0	39.62	0	37.465	-2.15499999999999	NA	NA	NA	NA	NA	NA	NA	NA	NA	NA	NA	NA	NA	NA	NA	NA	NA	NA	46.891	-96.814	272	4.9	21.8	-14.3	36.1	544	358	27.4	60.7	1379	2144	5032	297	162	134	269
ND.219.3.32.6	ND	219	219	NA	Chilcotin	3	32	6	1	36.58	0	33.02	-3.56	NA	NA	NA	NA	NA	NA	NA	NA	NA	NA	NA	NA	NA	NA	NA	NA	NA	NA	46.891	-96.814	272	4.9	21.8	-14.3	36.1	544	358	27.4	60.7	1379	2144	5032	297	162	134	269
ND.220.1.2.55	ND	220	220	NA	Chilcotin	1	2	55	0	NA	NA	NA	NA	NA	NA	NA	NA	NA	NA	NA	NA	NA	NA	NA	NA	NA	NA	NA	NA	NA	NA	46.891	-96.814	272	4.9	21.8	-14.3	36.1	544	358	27.4	60.7	1379	2144	5032	297	162	134	269
ND.220.2.12.12	ND	220	220	NA	Chilcotin	2	12	12	0	NA	NA	NA	NA	NA	NA	NA	NA	NA	NA	NA	NA	NA	NA	NA	NA	NA	NA	NA	NA	NA	NA	46.891	-96.814	272	4.9	21.8	-14.3	36.1	544	358	27.4	60.7	1379	2144	5032	297	162	134	269
ND.220.3.26.13	ND	220	220	NA	Chilcotin	3	26	13	1	54.86	NA	43.18	-11.68	NA	NA	NA	NA	NA	NA	NA	NA	NA	NA	NA	NA	NA	NA	NA	stem broken	46.99	3.175	46.891	-96.814	272	4.9	21.8	-14.3	36.1	544	358	27.4	60.7	1379	2144	5032	297	162	134	269
ND.221.1.3.34	ND	221	221	NA	Chilcotin	1	3	34	0	40.23	0	40.64	0.410000000000004	NA	NA	NA	NA	NA	NA	NA	NA	NA	NA	NA	NA	NA	NA	NA	NA	NA	NA	46.891	-96.814	272	4.9	21.8	-14.3	36.1	544	358	27.4	60.7	1379	2144	5032	297	162	134	269
ND.221.2.20.6	ND	221	221	NA	Chilcotin	2	20	6	0	27.43	NA	NA	NA	NA	NA	NA	NA	NA	NA	NA	NA	NA	NA	NA	NA	NA	NA	NA	NA	NA	NA	46.891	-96.814	272	4.9	21.8	-14.3	36.1	544	358	27.4	60.7	1379	2144	5032	297	162	134	269
ND.221.3.29.9	ND	221	221	NA	Chilcotin	3	29	9	0	27.43	0	27.305	-0.125	NA	NA	NA	NA	NA	NA	NA	NA	NA	NA	NA	NA	NA	NA	NA	NA	NA	NA	46.891	-96.814	272	4.9	21.8	-14.3	36.1	544	358	27.4	60.7	1379	2144	5032	297	162	134	269
ND.222.1.1.62	ND	222	222	NA	Chilcotin	1	1	62	1	34.14	0	34.29	0.149999999999999	NA	NA	NA	NA	NA	NA	NA	NA	NA	NA	NA	NA	NA	NA	NA	NA	NA	NA	46.891	-96.814	272	4.9	21.8	-14.3	36.1	544	358	27.4	60.7	1379	2144	5032	297	162	134	269
ND.222.2.12.20	ND	222	222	NA	Chilcotin	2	12	20	0	9.14	1.905	9.525	0.385	NA	NA	NA	NA	NA	NA	NA	NA	NA	NA	NA	NA	NA	NA	NA	NA	NA	NA	46.891	-96.814	272	4.9	21.8	-14.3	36.1	544	358	27.4	60.7	1379	2144	5032	297	162	134	269
ND.222.3.26.19	ND	222	222	NA	Chilcotin	3	26	19	1	15.24	3.81	17.78	2.54	NA	NA	NA	NA	NA	NA	NA	NA	NA	NA	NA	NA	NA	NA	NA	NA	NA	NA	46.891	-96.814	272	4.9	21.8	-14.3	36.1	544	358	27.4	60.7	1379	2144	5032	297	162	134	269
ND.223.1.7.37	ND	223	223	NA	Chilcotin	1	7	37	0	NA	NA	NA	NA	NA	NA	NA	NA	NA	NA	NA	NA	NA	NA	NA	NA	NA	NA	NA	NA	NA	NA	46.891	-96.814	272	4.9	21.8	-14.3	36.1	544	358	27.4	60.7	1379	2144	5032	297	162	134	269
ND.223.2.13.34	ND	223	223	NA	Chilcotin	2	13	34	0	NA	NA	NA	NA	NA	NA	NA	NA	NA	NA	NA	NA	NA	NA	NA	NA	NA	NA	NA	NA	NA	NA	46.891	-96.814	272	4.9	21.8	-14.3	36.1	544	358	27.4	60.7	1379	2144	5032	297	162	134	269
ND.223.3.33.21	ND	223	223	NA	Chilcotin	3	33	21	0	NA	NA	NA	NA	NA	NA	NA	NA	NA	NA	NA	NA	NA	NA	NA	NA	NA	NA	NA	NA	NA	NA	46.891	-96.814	272	4.9	21.8	-14.3	36.1	544	358	27.4	60.7	1379	2144	5032	297	162	134	269
ND.224.1.1.61	ND	224	224	NA	Chilcotin	1	1	61	1	34.14	NA	13.97	-20.17	NA	NA	NA	NA	NA	NA	NA	NA	NA	NA	NA	NA	NA	NA	NA	stem broken	30.48	19.05	46.891	-96.814	272	4.9	21.8	-14.3	36.1	544	358	27.4	60.7	1379	2144	5032	297	162	134	269
ND.224.2.12.8	ND	224	224	NA	Chilcotin	2	12	8	0	4.27	NA	NA	NA	NA	NA	NA	NA	NA	NA	NA	NA	NA	NA	NA	NA	NA	NA	NA	NA	NA	NA	46.891	-96.814	272	4.9	21.8	-14.3	36.1	544	358	27.4	60.7	1379	2144	5032	297	162	134	269
ND.224.3.27.7	ND	224	224	NA	Chilcotin	3	27	7	0	NA	NA	NA	NA	NA	NA	NA	NA	NA	NA	NA	NA	NA	NA	NA	NA	NA	NA	NA	NA	NA	NA	46.891	-96.814	272	4.9	21.8	-14.3	36.1	544	358	27.4	60.7	1379	2144	5032	297	162	134	269
ND.225.1.7.53	ND	225	225	NA	Chilcotin	1	7	53	0	18.29	2.54	18.415	0.125	NA	NA	NA	NA	NA	NA	NA	NA	NA	NA	NA	NA	NA	NA	NA	NA	NA	NA	46.891	-96.814	272	4.9	21.8	-14.3	36.1	544	358	27.4	60.7	1379	2144	5032	297	162	134	269
ND.225.2.18.31	ND	225	225	NA	Chilcotin	2	18	31	0	6.1	NA	NA	NA	NA	NA	NA	NA	NA	NA	NA	NA	NA	NA	NA	NA	NA	NA	NA	NA	NA	NA	46.891	-96.814	272	4.9	21.8	-14.3	36.1	544	358	27.4	60.7	1379	2144	5032	297	162	134	269
ND.225.3.33.21	ND	225	225	NA	Chilcotin	3	33	21	0	14.02	NA	NA	NA	NA	NA	NA	NA	NA	NA	NA	NA	NA	NA	NA	NA	NA	NA	NA	NA	NA	NA	46.891	-96.814	272	4.9	21.8	-14.3	36.1	544	358	27.4	60.7	1379	2144	5032	297	162	134	269
ND.227.1.3.42	ND	227	227	NA	Chilcotin	1	3	42	0	24.38	1.27	24.13	-0.25	NA	NA	NA	NA	NA	NA	NA	NA	NA	NA	NA	NA	NA	NA	NA	NA	NA	NA	46.891	-96.814	272	4.9	21.8	-14.3	36.1	544	358	27.4	60.7	1379	2144	5032	297	162	134	269
ND.227.2.21.10	ND	227	227	NA	Chilcotin	2	21	10	1	23.16	9.525	30.48	7.32	NA	NA	NA	NA	NA	NA	NA	NA	NA	NA	NA	NA	NA	NA	NA	NA	NA	NA	46.891	-96.814	272	4.9	21.8	-14.3	36.1	544	358	27.4	60.7	1379	2144	5032	297	162	134	269
ND.227.3.30.10	ND	227	227	NA	Chilcotin	3	30	10	0	28.96	NA	24.13	-4.83	NA	NA	NA	NA	NA	NA	NA	NA	NA	NA	NA	NA	NA	NA	NA	stem broken	NA	NA	46.891	-96.814	272	4.9	21.8	-14.3	36.1	544	358	27.4	60.7	1379	2144	5032	297	162	134	269
ND.228.1.3.1	ND	228	228	NA	Chilcotin	1	3	1	0	28.04	NA	NA	NA	NA	NA	NA	NA	NA	NA	NA	NA	NA	NA	NA	NA	NA	NA	NA	NA	NA	NA	46.891	-96.814	272	4.9	21.8	-14.3	36.1	544	358	27.4	60.7	1379	2144	5032	297	162	134	269
ND.228.2.22.2	ND	228	228	NA	Chilcotin	2	22	2	0	28.65	NA	16.51	-12.14	NA	NA	NA	NA	NA	NA	NA	NA	NA	NA	NA	NA	NA	NA	NA	stem broken	NA	NA	46.891	-96.814	272	4.9	21.8	-14.3	36.1	544	358	27.4	60.7	1379	2144	5032	297	162	134	269
ND.228.3.26.39	ND	228	228	NA	Chilcotin	3	26	39	0	15.24	NA	33.655	18.415	NA	NA	NA	NA	NA	NA	NA	NA	NA	NA	NA	NA	NA	NA	NA	stem broken	NA	NA	46.891	-96.814	272	4.9	21.8	-14.3	36.1	544	358	27.4	60.7	1379	2144	5032	297	162	134	269
ND.229.1.8.28	ND	229	229	NA	Chilcotin	1	8	28	0	37.49	NA	NA	NA	NA	NA	NA	NA	NA	NA	NA	NA	NA	NA	NA	NA	NA	NA	NA	NA	NA	NA	46.891	-96.814	272	4.9	21.8	-14.3	36.1	544	358	27.4	60.7	1379	2144	5032	297	162	134	269
ND.229.2.22.29	ND	229	229	NA	Chilcotin	2	22	29	0	10.97	NA	NA	NA	NA	NA	NA	NA	NA	NA	NA	NA	NA	NA	NA	NA	NA	NA	NA	NA	NA	NA	46.891	-96.814	272	4.9	21.8	-14.3	36.1	544	358	27.4	60.7	1379	2144	5032	297	162	134	269
ND.229.3.31.2	ND	229	229	NA	Chilcotin	3	31	2	1	65.23	0	64.135	-1.095	NA	NA	NA	NA	NA	NA	NA	NA	NA	NA	NA	NA	NA	NA	NA	NA	NA	NA	46.891	-96.814	272	4.9	21.8	-14.3	36.1	544	358	27.4	60.7	1379	2144	5032	297	162	134	269
ND.230.1.7.27	ND	230	230	NA	Chilcotin	1	7	27	0	NA	NA	NA	NA	NA	NA	NA	NA	NA	NA	NA	NA	NA	NA	NA	NA	NA	NA	NA	NA	NA	NA	46.891	-96.814	272	4.9	21.8	-14.3	36.1	544	358	27.4	60.7	1379	2144	5032	297	162	134	269
ND.230.2.17.25	ND	230	230	NA	Chilcotin	2	17	25	0	NA	NA	NA	NA	NA	NA	NA	NA	NA	NA	NA	NA	NA	NA	NA	NA	NA	NA	NA	NA	NA	NA	46.891	-96.814	272	4.9	21.8	-14.3	36.1	544	358	27.4	60.7	1379	2144	5032	297	162	134	269
ND.230.3.25.42	ND	230	230	NA	Chilcotin	3	25	42	0	NA	NA	NA	NA	NA	NA	NA	NA	NA	NA	NA	NA	NA	NA	NA	NA	NA	NA	NA	NA	NA	NA	46.891	-96.814	272	4.9	21.8	-14.3	36.1	544	358	27.4	60.7	1379	2144	5032	297	162	134	269
ND.231.1.1.20	ND	231	231	NA	Chilcotin	1	1	20	1	49.38	17.78	64.77	15.39	NA	NA	NA	NA	NA	NA	NA	NA	NA	NA	NA	NA	NA	NA	NA	NA	NA	NA	46.891	-96.814	272	4.9	21.8	-14.3	36.1	544	358	27.4	60.7	1379	2144	5032	297	162	134	269
ND.231.2.13.17	ND	231	231	NA	Chilcotin	2	13	17	0	7.92	0	8.255	0.335000000000001	NA	NA	NA	NA	NA	NA	NA	NA	NA	NA	NA	NA	NA	NA	NA	NA	NA	NA	46.891	-96.814	272	4.9	21.8	-14.3	36.1	544	358	27.4	60.7	1379	2144	5032	297	162	134	269
ND.231.3.36.8	ND	231	231	NA	Chilcotin	3	36	8	1	69.49	8.89	76.2	6.71000000000001	NA	NA	NA	NA	NA	NA	NA	NA	NA	NA	NA	NA	NA	NA	NA	NA	NA	NA	46.891	-96.814	272	4.9	21.8	-14.3	36.1	544	358	27.4	60.7	1379	2144	5032	297	162	134	269
ND.232.1.4.54	ND	232	232	NA	Chilcotin	1	4	54	0	NA	NA	NA	NA	NA	NA	NA	NA	NA	NA	NA	NA	NA	NA	NA	NA	NA	NA	NA	NA	NA	NA	46.891	-96.814	272	4.9	21.8	-14.3	36.1	544	358	27.4	60.7	1379	2144	5032	297	162	134	269
ND.232.2.11.14	ND	232	232	NA	Chilcotin	2	11	14	0	22.25	NA	NA	NA	NA	NA	NA	NA	NA	NA	NA	NA	NA	NA	NA	NA	NA	NA	NA	NA	NA	NA	46.891	-96.814	272	4.9	21.8	-14.3	36.1	544	358	27.4	60.7	1379	2144	5032	297	162	134	269
ND.232.3.26.14	ND	232	232	NA	Chilcotin	3	26	14	1	39.62	2.54	41.275	1.655	NA	NA	NA	NA	NA	NA	NA	NA	NA	NA	NA	NA	NA	NA	NA	NA	NA	NA	46.891	-96.814	272	4.9	21.8	-14.3	36.1	544	358	27.4	60.7	1379	2144	5032	297	162	134	269
ND.233.1.6.7	ND	233	233	NA	Chilcotin	1	6	7	0	9.75	NA	NA	NA	NA	NA	NA	NA	NA	NA	NA	NA	NA	NA	NA	NA	NA	NA	NA	NA	NA	NA	46.891	-96.814	272	4.9	21.8	-14.3	36.1	544	358	27.4	60.7	1379	2144	5032	297	162	134	269
ND.233.2.17.24	ND	233	233	NA	Chilcotin	2	17	24	0	NA	NA	NA	NA	NA	NA	NA	NA	NA	NA	NA	NA	NA	NA	NA	NA	NA	NA	NA	NA	NA	NA	46.891	-96.814	272	4.9	21.8	-14.3	36.1	544	358	27.4	60.7	1379	2144	5032	297	162	134	269
ND.233.3.35.20	ND	233	233	NA	Chilcotin	3	35	20	0	73.15	10.16	81.28	8.13	NA	NA	NA	NA	NA	NA	NA	NA	NA	NA	NA	NA	NA	NA	NA	NA	NA	NA	46.891	-96.814	272	4.9	21.8	-14.3	36.1	544	358	27.4	60.7	1379	2144	5032	297	162	134	269
ND.234.1.7.33	ND	234	234	NA	Chilcotin	1	7	33	0	NA	NA	NA	NA	NA	NA	NA	NA	NA	NA	NA	NA	NA	NA	NA	NA	NA	NA	NA	NA	NA	NA	46.891	-96.814	272	4.9	21.8	-14.3	36.1	544	358	27.4	60.7	1379	2144	5032	297	162	134	269
ND.234.2.17.35	ND	234	234	NA	Chilcotin	2	17	35	0	21.34	NA	NA	NA	NA	NA	NA	NA	NA	NA	NA	NA	NA	NA	NA	NA	NA	NA	NA	NA	NA	NA	46.891	-96.814	272	4.9	21.8	-14.3	36.1	544	358	27.4	60.7	1379	2144	5032	297	162	134	269
ND.234.3.31.5	ND	234	234	NA	Chilcotin	3	31	5	0	51.82	0	50.8	-1.02	NA	NA	NA	NA	NA	NA	NA	NA	NA	NA	NA	NA	NA	NA	NA	NA	NA	NA	46.891	-96.814	272	4.9	21.8	-14.3	36.1	544	358	27.4	60.7	1379	2144	5032	297	162	134	269
ND.235.1.7.42	ND	235	235	NA	Chilcotin	1	7	42	0	NA	NA	NA	NA	NA	NA	NA	NA	NA	NA	NA	NA	NA	NA	NA	NA	NA	NA	NA	NA	NA	NA	46.891	-96.814	272	4.9	21.8	-14.3	36.1	544	358	27.4	60.7	1379	2144	5032	297	162	134	269
ND.235.2.19.34	ND	235	235	NA	Chilcotin	2	19	34	0	10.36	NA	NA	NA	NA	NA	NA	NA	NA	NA	NA	NA	NA	NA	NA	NA	NA	NA	NA	NA	NA	NA	46.891	-96.814	272	4.9	21.8	-14.3	36.1	544	358	27.4	60.7	1379	2144	5032	297	162	134	269
ND.235.3.32.9	ND	235	235	NA	Chilcotin	3	32	9	0	NA	NA	NA	NA	NA	NA	NA	NA	NA	NA	NA	NA	NA	NA	NA	NA	NA	NA	NA	NA	NA	NA	46.891	-96.814	272	4.9	21.8	-14.3	36.1	544	358	27.4	60.7	1379	2144	5032	297	162	134	269
ND.236.1.6.32	ND	236	236	NA	Chilcotin	1	6	32	0	33.53	0	33.02	-0.509999999999998	NA	NA	NA	NA	NA	NA	NA	NA	NA	NA	NA	NA	NA	NA	NA	NA	NA	NA	46.891	-96.814	272	4.9	21.8	-14.3	36.1	544	358	27.4	60.7	1379	2144	5032	297	162	134	269
ND.236.2.23.29	ND	236	236	NA	Chilcotin	2	23	29	0	24.38	NA	NA	NA	NA	NA	NA	NA	NA	NA	NA	NA	NA	NA	NA	NA	NA	NA	NA	NA	NA	NA	46.891	-96.814	272	4.9	21.8	-14.3	36.1	544	358	27.4	60.7	1379	2144	5032	297	162	134	269
ND.236.3.31.13	ND	236	236	NA	Chilcotin	3	31	13	0	NA	NA	NA	NA	NA	NA	NA	NA	NA	NA	NA	NA	NA	NA	NA	NA	NA	NA	NA	NA	NA	NA	46.891	-96.814	272	4.9	21.8	-14.3	36.1	544	358	27.4	60.7	1379	2144	5032	297	162	134	269
ND.237.1.3.36	ND	237	237	NA	Chilcotin	1	3	36	0	10.97	2.54	11.43	0.459999999999999	NA	NA	NA	NA	NA	NA	NA	NA	NA	NA	NA	NA	NA	NA	NA	NA	NA	NA	46.891	-96.814	272	4.9	21.8	-14.3	36.1	544	358	27.4	60.7	1379	2144	5032	297	162	134	269
ND.237.2.20.11	ND	237	237	NA	Chilcotin	2	20	11	0	15.54	NA	NA	NA	NA	NA	NA	NA	NA	NA	NA	NA	NA	NA	NA	NA	NA	NA	NA	NA	NA	NA	46.891	-96.814	272	4.9	21.8	-14.3	36.1	544	358	27.4	60.7	1379	2144	5032	297	162	134	269
ND.237.3.30.15	ND	237	237	NA	Chilcotin	3	30	15	0	14.02	NA	NA	NA	NA	NA	NA	NA	NA	NA	NA	NA	NA	NA	NA	NA	NA	NA	NA	NA	NA	NA	46.891	-96.814	272	4.9	21.8	-14.3	36.1	544	358	27.4	60.7	1379	2144	5032	297	162	134	269
ND.238.1.7.39	ND	238	238	NA	Chilcotin	1	7	39	0	NA	NA	NA	NA	NA	NA	NA	NA	NA	NA	NA	NA	NA	NA	NA	NA	NA	NA	NA	NA	NA	NA	46.891	-96.814	272	4.9	21.8	-14.3	36.1	544	358	27.4	60.7	1379	2144	5032	297	162	134	269
ND.238.2.17.33	ND	238	238	NA	Chilcotin	2	17	33	0	18.29	21.59	41.91	23.62	NA	NA	NA	NA	NA	NA	NA	NA	NA	NA	NA	NA	NA	NA	NA	NA	NA	NA	46.891	-96.814	272	4.9	21.8	-14.3	36.1	544	358	27.4	60.7	1379	2144	5032	297	162	134	269
ND.238.3.33.15	ND	238	238	NA	Chilcotin	3	33	15	1	43.28	24.13	66.04	22.76	NA	NA	NA	NA	NA	NA	NA	NA	NA	NA	NA	NA	NA	NA	NA	NA	NA	NA	46.891	-96.814	272	4.9	21.8	-14.3	36.1	544	358	27.4	60.7	1379	2144	5032	297	162	134	269
ND.239.1.1.43	ND	239	239	NA	Chilcotin	1	1	43	0	NA	NA	NA	NA	NA	NA	NA	NA	NA	NA	NA	NA	NA	NA	NA	NA	NA	NA	NA	NA	NA	NA	46.891	-96.814	272	4.9	21.8	-14.3	36.1	544	358	27.4	60.7	1379	2144	5032	297	162	134	269
ND.240.1.1.16	ND	240	240	NA	Chilcotin	1	1	16	1	45.72	0	43.18	-2.54	NA	NA	NA	NA	NA	NA	NA	NA	NA	NA	NA	NA	NA	NA	NA	stem broken	40.64	NA	46.891	-96.814	272	4.9	21.8	-14.3	36.1	544	358	27.4	60.7	1379	2144	5032	297	162	134	269
ND.240.2.13.15	ND	240	240	NA	Chilcotin	2	13	15	1	15.24	3.175	16.51	1.27	NA	NA	NA	NA	NA	NA	NA	NA	NA	NA	NA	NA	NA	NA	NA	NA	NA	NA	46.891	-96.814	272	4.9	21.8	-14.3	36.1	544	358	27.4	60.7	1379	2144	5032	297	162	134	269
ND.240.3.36.10	ND	240	240	NA	Chilcotin	3	36	10	0	NA	NA	NA	NA	NA	NA	NA	NA	NA	NA	NA	NA	NA	NA	NA	NA	NA	NA	NA	NA	NA	NA	46.891	-96.814	272	4.9	21.8	-14.3	36.1	544	358	27.4	60.7	1379	2144	5032	297	162	134	269
ND.241.1.2.12	ND	241	241	NA	Chilcotin	1	2	12	0	14.63	NA	NA	NA	NA	NA	NA	NA	NA	NA	NA	NA	NA	NA	NA	NA	NA	NA	NA	NA	NA	NA	46.891	-96.814	272	4.9	21.8	-14.3	36.1	544	358	27.4	60.7	1379	2144	5032	297	162	134	269
ND.241.2.14.3	ND	241	241	NA	Chilcotin	2	14	3	0	NA	NA	NA	NA	NA	NA	NA	NA	NA	NA	NA	NA	NA	NA	NA	NA	NA	NA	NA	NA	NA	NA	46.891	-96.814	272	4.9	21.8	-14.3	36.1	544	358	27.4	60.7	1379	2144	5032	297	162	134	269
ND.241.3.26.22	ND	241	241	NA	Chilcotin	3	26	22	0	NA	NA	NA	NA	NA	NA	NA	NA	NA	NA	NA	NA	NA	NA	NA	NA	NA	NA	NA	NA	NA	NA	46.891	-96.814	272	4.9	21.8	-14.3	36.1	544	358	27.4	60.7	1379	2144	5032	297	162	134	269
ND.243.1.6.31	ND	243	243	NA	Chilcotin	1	6	31	0	NA	NA	NA	NA	NA	NA	NA	NA	NA	NA	NA	NA	NA	NA	NA	NA	NA	NA	NA	NA	NA	NA	46.891	-96.814	272	4.9	21.8	-14.3	36.1	544	358	27.4	60.7	1379	2144	5032	297	162	134	269
ND.243.2.16.35	ND	243	243	NA	Chilcotin	2	16	35	0	30.48	NA	NA	NA	NA	NA	NA	NA	NA	NA	NA	NA	NA	NA	NA	NA	NA	NA	NA	NA	NA	NA	46.891	-96.814	272	4.9	21.8	-14.3	36.1	544	358	27.4	60.7	1379	2144	5032	297	162	134	269
ND.243.3.33.12	ND	243	243	NA	Chilcotin	3	33	12	1	16.46	NA	1.27	-15.19	NA	NA	NA	NA	NA	NA	NA	NA	NA	NA	NA	NA	NA	NA	NA	stem broken	6.35	0.635	46.891	-96.814	272	4.9	21.8	-14.3	36.1	544	358	27.4	60.7	1379	2144	5032	297	162	134	269
ND.244.1.7.8	ND	244	244	NA	Chilcotin	1	7	8	0	14.63	NA	NA	NA	NA	NA	NA	NA	NA	NA	NA	NA	NA	NA	NA	NA	NA	NA	NA	NA	NA	NA	46.891	-96.814	272	4.9	21.8	-14.3	36.1	544	358	27.4	60.7	1379	2144	5032	297	162	134	269
ND.244.2.19.28	ND	244	244	NA	Chilcotin	2	19	28	0	0	NA	NA	NA	NA	NA	NA	NA	NA	NA	NA	NA	NA	NA	NA	NA	NA	NA	NA	NA	NA	NA	46.891	-96.814	272	4.9	21.8	-14.3	36.1	544	358	27.4	60.7	1379	2144	5032	297	162	134	269
ND.244.3.28.19	ND	244	244	NA	Chilcotin	3	28	19	0	10.36	NA	NA	NA	NA	NA	NA	NA	NA	NA	NA	NA	NA	NA	NA	NA	NA	NA	NA	NA	NA	NA	46.891	-96.814	272	4.9	21.8	-14.3	36.1	544	358	27.4	60.7	1379	2144	5032	297	162	134	269
ND.245.1.7.28	ND	245	245	NA	Chilcotin	1	7	28	0	24.38	0	25.4	1.02	NA	NA	NA	NA	NA	NA	NA	NA	NA	NA	NA	NA	NA	NA	NA	NA	NA	NA	46.891	-96.814	272	4.9	21.8	-14.3	36.1	544	358	27.4	60.7	1379	2144	5032	297	162	134	269
ND.245.2.20.18	ND	245	245	NA	Chilcotin	2	20	18	0	34.14	0	34.29	0.149999999999999	NA	NA	NA	NA	NA	NA	NA	NA	NA	NA	NA	NA	NA	NA	NA	NA	NA	NA	46.891	-96.814	272	4.9	21.8	-14.3	36.1	544	358	27.4	60.7	1379	2144	5032	297	162	134	269
ND.245.3.25.31	ND	245	245	NA	Chilcotin	3	25	31	0	7.62	NA	NA	NA	NA	NA	NA	NA	NA	NA	NA	NA	NA	NA	NA	NA	NA	NA	NA	NA	NA	NA	46.891	-96.814	272	4.9	21.8	-14.3	36.1	544	358	27.4	60.7	1379	2144	5032	297	162	134	269
ND.246.1.8.22	ND	246	246	NA	Chilcotin	1	8	22	0	NA	NA	NA	NA	NA	NA	NA	NA	NA	NA	NA	NA	NA	NA	NA	NA	NA	NA	NA	NA	NA	NA	46.891	-96.814	272	4.9	21.8	-14.3	36.1	544	358	27.4	60.7	1379	2144	5032	297	162	134	269
ND.246.2.23.31	ND	246	246	NA	Chilcotin	2	23	31	0	41.45	NA	NA	NA	NA	NA	NA	NA	NA	NA	NA	NA	NA	NA	NA	NA	NA	NA	NA	NA	NA	NA	46.891	-96.814	272	4.9	21.8	-14.3	36.1	544	358	27.4	60.7	1379	2144	5032	297	162	134	269
ND.246.3.32.4	ND	246	246	NA	Chilcotin	3	32	4	0	18.29	0	19.05	0.760000000000002	NA	NA	NA	NA	NA	NA	NA	NA	NA	NA	NA	NA	NA	NA	NA	NA	NA	NA	46.891	-96.814	272	4.9	21.8	-14.3	36.1	544	358	27.4	60.7	1379	2144	5032	297	162	134	269
ND.247.1.4.55	ND	247	247	NA	Chilcotin	1	4	55	0	8.23	NA	NA	NA	NA	NA	NA	NA	NA	NA	NA	NA	NA	NA	NA	NA	NA	NA	NA	NA	NA	NA	46.891	-96.814	272	4.9	21.8	-14.3	36.1	544	358	27.4	60.7	1379	2144	5032	297	162	134	269
ND.247.2.12.23	ND	247	247	NA	Chilcotin	2	12	23	0	9.75	0	7.62	-2.13	NA	NA	NA	NA	NA	NA	NA	NA	NA	NA	NA	NA	NA	NA	NA	NA	NA	NA	46.891	-96.814	272	4.9	21.8	-14.3	36.1	544	358	27.4	60.7	1379	2144	5032	297	162	134	269
ND.247.3.26.17	ND	247	247	NA	Chilcotin	3	26	17	1	24.38	12.7	36.83	12.45	NA	NA	NA	NA	NA	NA	NA	NA	NA	NA	NA	NA	NA	NA	NA	NA	NA	NA	46.891	-96.814	272	4.9	21.8	-14.3	36.1	544	358	27.4	60.7	1379	2144	5032	297	162	134	269
ND.248.1.2.3	ND	248	248	NA	Chilcotin	1	2	3	0	18.29	NA	NA	NA	NA	NA	NA	NA	NA	NA	NA	NA	NA	NA	NA	NA	NA	NA	NA	NA	NA	NA	46.891	-96.814	272	4.9	21.8	-14.3	36.1	544	358	27.4	60.7	1379	2144	5032	297	162	134	269
ND.248.2.22.11	ND	248	248	NA	Chilcotin	2	22	11	1	7.92	5.08	10.16	2.24	NA	NA	NA	NA	NA	NA	NA	NA	NA	NA	NA	NA	NA	NA	NA	NA	NA	NA	46.891	-96.814	272	4.9	21.8	-14.3	36.1	544	358	27.4	60.7	1379	2144	5032	297	162	134	269
ND.248.3.29.2	ND	248	248	NA	Chilcotin	3	29	2	0	NA	NA	NA	NA	NA	NA	NA	NA	NA	NA	NA	NA	NA	NA	NA	NA	NA	NA	NA	NA	NA	NA	46.891	-96.814	272	4.9	21.8	-14.3	36.1	544	358	27.4	60.7	1379	2144	5032	297	162	134	269
ND.249.1.2.58	ND	249	249	NA	Chilcotin	1	2	58	1	12.19	6.35	15.875	3.685	NA	NA	NA	NA	NA	NA	NA	NA	NA	NA	NA	NA	NA	NA	NA	NA	19.05	10.16	46.891	-96.814	272	4.9	21.8	-14.3	36.1	544	358	27.4	60.7	1379	2144	5032	297	162	134	269
ND.249.2.11.11	ND	249	249	NA	Chilcotin	2	11	11	1	18.9	6.985	20.955	2.055	NA	NA	NA	NA	NA	NA	NA	NA	NA	NA	NA	NA	NA	NA	NA	NA	NA	NA	46.891	-96.814	272	4.9	21.8	-14.3	36.1	544	358	27.4	60.7	1379	2144	5032	297	162	134	269
ND.249.3.27.10	ND	249	249	NA	Chilcotin	3	27	10	0	17.07	0	16.51	-0.559999999999999	NA	NA	NA	NA	NA	NA	NA	NA	NA	NA	NA	NA	NA	NA	NA	NA	NA	NA	46.891	-96.814	272	4.9	21.8	-14.3	36.1	544	358	27.4	60.7	1379	2144	5032	297	162	134	269
ND.250.1.5.20	ND	250	250	NA	Chilcotin	1	5	20	0	15.85	NA	NA	NA	NA	NA	NA	NA	NA	NA	NA	NA	NA	NA	NA	NA	NA	NA	NA	NA	NA	NA	46.891	-96.814	272	4.9	21.8	-14.3	36.1	544	358	27.4	60.7	1379	2144	5032	297	162	134	269
ND.250.2.17.10	ND	250	250	NA	Chilcotin	2	17	10	0	30.48	NA	NA	NA	NA	NA	NA	NA	NA	NA	NA	NA	NA	NA	NA	NA	NA	NA	NA	NA	NA	NA	46.891	-96.814	272	4.9	21.8	-14.3	36.1	544	358	27.4	60.7	1379	2144	5032	297	162	134	269
ND.250.3.34.20	ND	250	250	NA	Chilcotin	3	34	20	0	19.51	6.35	24.13	4.62	NA	NA	NA	NA	NA	NA	NA	NA	NA	NA	NA	NA	NA	NA	NA	NA	NA	NA	46.891	-96.814	272	4.9	21.8	-14.3	36.1	544	358	27.4	60.7	1379	2144	5032	297	162	134	269
ND.251.1.1.44	ND	251	251	NA	Chilcotin	1	1	44	0	6.1	NA	NA	NA	NA	NA	NA	NA	NA	NA	NA	NA	NA	NA	NA	NA	NA	NA	NA	NA	NA	NA	46.891	-96.814	272	4.9	21.8	-14.3	36.1	544	358	27.4	60.7	1379	2144	5032	297	162	134	269
ND.251.2.16.36	ND	251	251	NA	Chilcotin	2	16	36	0	NA	NA	NA	NA	NA	NA	NA	NA	NA	NA	NA	NA	NA	NA	NA	NA	NA	NA	NA	NA	NA	NA	46.891	-96.814	272	4.9	21.8	-14.3	36.1	544	358	27.4	60.7	1379	2144	5032	297	162	134	269
ND.251.3.29.42	ND	251	251	NA	Chilcotin	3	29	42	0	12.19	NA	NA	NA	NA	NA	NA	NA	NA	NA	NA	NA	NA	NA	NA	NA	NA	NA	NA	NA	NA	NA	46.891	-96.814	272	4.9	21.8	-14.3	36.1	544	358	27.4	60.7	1379	2144	5032	297	162	134	269
ND.253.1.8.24	ND	253	253	NA	Chilcotin	1	8	24	0	NA	NA	NA	NA	NA	NA	NA	NA	NA	NA	NA	NA	NA	NA	NA	NA	NA	NA	NA	NA	NA	NA	46.891	-96.814	272	4.9	21.8	-14.3	36.1	544	358	27.4	60.7	1379	2144	5032	297	162	134	269
ND.253.2.22.32	ND	253	253	NA	Chilcotin	2	22	32	0	6.1	NA	NA	NA	NA	NA	NA	NA	NA	NA	NA	NA	NA	NA	NA	NA	NA	NA	NA	NA	NA	NA	46.891	-96.814	272	4.9	21.8	-14.3	36.1	544	358	27.4	60.7	1379	2144	5032	297	162	134	269
ND.253.3.31.6	ND	253	253	NA	Chilcotin	3	31	6	0	13.41	NA	NA	NA	NA	NA	NA	NA	NA	NA	NA	NA	NA	NA	NA	NA	NA	NA	NA	NA	NA	NA	46.891	-96.814	272	4.9	21.8	-14.3	36.1	544	358	27.4	60.7	1379	2144	5032	297	162	134	269
ND.254.1.4.20	ND	254	254	NA	Chilcotin	1	4	20	0	5.18	NA	NA	NA	NA	NA	NA	NA	NA	NA	NA	NA	NA	NA	NA	NA	NA	NA	NA	NA	NA	NA	46.891	-96.814	272	4.9	21.8	-14.3	36.1	544	358	27.4	60.7	1379	2144	5032	297	162	134	269
ND.254.2.20.13	ND	254	254	NA	Chilcotin	2	20	13	0	5.49	NA	NA	NA	NA	NA	NA	NA	NA	NA	NA	NA	NA	NA	NA	NA	NA	NA	NA	NA	NA	NA	46.891	-96.814	272	4.9	21.8	-14.3	36.1	544	358	27.4	60.7	1379	2144	5032	297	162	134	269
ND.254.3.28.25	ND	254	254	NA	Chilcotin	3	28	25	0	17.07	0	15.24	-1.83	NA	NA	NA	NA	NA	NA	NA	NA	NA	NA	NA	NA	NA	NA	NA	no bud at top	NA	NA	46.891	-96.814	272	4.9	21.8	-14.3	36.1	544	358	27.4	60.7	1379	2144	5032	297	162	134	269
ND.255.1.7.59	ND	255	255	NA	Chilcotin	1	7	59	1	21.33	2.54	22.86	1.53	NA	NA	NA	NA	NA	NA	NA	NA	NA	NA	NA	NA	NA	NA	NA	NA	NA	NA	46.891	-96.814	272	4.9	21.8	-14.3	36.1	544	358	27.4	60.7	1379	2144	5032	297	162	134	269
ND.255.2.15.20	ND	255	255	NA	Chilcotin	2	15	20	0	9.45	NA	NA	NA	NA	NA	NA	NA	NA	NA	NA	NA	NA	NA	NA	NA	NA	NA	NA	NA	NA	NA	46.891	-96.814	272	4.9	21.8	-14.3	36.1	544	358	27.4	60.7	1379	2144	5032	297	162	134	269
ND.255.3.32.24	ND	255	255	NA	Chilcotin	3	32	24	0	6.1	NA	NA	NA	NA	NA	NA	NA	NA	NA	NA	NA	NA	NA	NA	NA	NA	NA	NA	NA	NA	NA	46.891	-96.814	272	4.9	21.8	-14.3	36.1	544	358	27.4	60.7	1379	2144	5032	297	162	134	269
ND.256.1.4.10	ND	256	256	NA	Chilcotin	1	4	10	0	NA	NA	NA	NA	NA	NA	NA	NA	NA	NA	NA	NA	NA	NA	NA	NA	NA	NA	NA	NA	NA	NA	46.891	-96.814	272	4.9	21.8	-14.3	36.1	544	358	27.4	60.7	1379	2144	5032	297	162	134	269
ND.256.2.22.5	ND	256	256	NA	Chilcotin	2	22	5	0	9.14	NA	NA	NA	NA	NA	NA	NA	NA	NA	NA	NA	NA	NA	NA	NA	NA	NA	NA	NA	NA	NA	46.891	-96.814	272	4.9	21.8	-14.3	36.1	544	358	27.4	60.7	1379	2144	5032	297	162	134	269
ND.256.3.28.37	ND	256	256	NA	Chilcotin	3	28	37	0	21.34	NA	NA	NA	NA	NA	NA	NA	NA	NA	NA	NA	NA	NA	NA	NA	NA	NA	NA	NA	NA	NA	46.891	-96.814	272	4.9	21.8	-14.3	36.1	544	358	27.4	60.7	1379	2144	5032	297	162	134	269
ND.257.1.7.46	ND	257	257	NA	Chilcotin	1	7	46	0	NA	NA	NA	NA	NA	NA	NA	NA	NA	NA	NA	NA	NA	NA	NA	NA	NA	NA	NA	NA	NA	NA	46.891	-96.814	272	4.9	21.8	-14.3	36.1	544	358	27.4	60.7	1379	2144	5032	297	162	134	269
ND.257.2.18.29	ND	257	257	NA	Chilcotin	2	18	29	0	18.29	NA	NA	NA	NA	NA	NA	NA	NA	NA	NA	NA	NA	NA	NA	NA	NA	NA	NA	NA	NA	NA	46.891	-96.814	272	4.9	21.8	-14.3	36.1	544	358	27.4	60.7	1379	2144	5032	297	162	134	269
ND.257.3.32.13	ND	257	257	NA	Chilcotin	3	32	13	0	NA	NA	NA	NA	NA	NA	NA	NA	NA	NA	NA	NA	NA	NA	NA	NA	NA	NA	NA	NA	NA	NA	46.891	-96.814	272	4.9	21.8	-14.3	36.1	544	358	27.4	60.7	1379	2144	5032	297	162	134	269
ND.258.1.6.46	ND	258	258	NA	Chilcotin	1	6	46	0	NA	NA	NA	NA	NA	NA	NA	NA	NA	NA	NA	NA	NA	NA	NA	NA	NA	NA	NA	NA	NA	NA	46.891	-96.814	272	4.9	21.8	-14.3	36.1	544	358	27.4	60.7	1379	2144	5032	297	162	134	269
ND.258.2.10.1	ND	258	258	NA	Chilcotin	2	10	1	0	12.19	NA	9.525	-2.665	NA	NA	NA	NA	NA	NA	NA	NA	NA	NA	NA	NA	NA	NA	NA	stem broken	NA	NA	46.891	-96.814	272	4.9	21.8	-14.3	36.1	544	358	27.4	60.7	1379	2144	5032	297	162	134	269
ND.258.3.25.17	ND	258	258	NA	Chilcotin	3	25	17	0	6.1	NA	NA	NA	NA	NA	NA	NA	NA	NA	NA	NA	NA	NA	NA	NA	NA	NA	NA	NA	NA	NA	46.891	-96.814	272	4.9	21.8	-14.3	36.1	544	358	27.4	60.7	1379	2144	5032	297	162	134	269
ND.259.1.4.21	ND	259	259	NA	Chilcotin	1	4	21	1	14.02	5.08	16.51	2.49	NA	NA	NA	NA	NA	NA	NA	NA	NA	NA	NA	NA	NA	NA	NA	NA	NA	NA	46.891	-96.814	272	4.9	21.8	-14.3	36.1	544	358	27.4	60.7	1379	2144	5032	297	162	134	269
ND.259.2.22.3	ND	259	259	NA	Chilcotin	2	22	3	0	31.09	NA	NA	NA	NA	NA	NA	NA	NA	NA	NA	NA	NA	NA	NA	NA	NA	NA	NA	NA	NA	NA	46.891	-96.814	272	4.9	21.8	-14.3	36.1	544	358	27.4	60.7	1379	2144	5032	297	162	134	269
ND.259.3.26.41	ND	259	259	NA	Chilcotin	3	26	41	0	12.19	NA	NA	NA	NA	NA	NA	NA	NA	NA	NA	NA	NA	NA	NA	NA	NA	NA	NA	NA	NA	NA	46.891	-96.814	272	4.9	21.8	-14.3	36.1	544	358	27.4	60.7	1379	2144	5032	297	162	134	269
ND.260.1.7.48	ND	260	260	NA	Chilcotin	1	7	48	0	18.9	NA	NA	NA	NA	NA	NA	NA	NA	NA	NA	NA	NA	NA	NA	NA	NA	NA	NA	NA	NA	NA	46.891	-96.814	272	4.9	21.8	-14.3	36.1	544	358	27.4	60.7	1379	2144	5032	297	162	134	269
ND.260.2.17.31	ND	260	260	NA	Chilcotin	2	17	31	0	6.1	NA	NA	NA	NA	NA	NA	NA	NA	NA	NA	NA	NA	NA	NA	NA	NA	NA	NA	NA	NA	NA	46.891	-96.814	272	4.9	21.8	-14.3	36.1	544	358	27.4	60.7	1379	2144	5032	297	162	134	269
ND.260.3.32.14	ND	260	260	NA	Chilcotin	3	32	14	0	6.71	NA	NA	NA	NA	NA	NA	NA	NA	NA	NA	NA	NA	NA	NA	NA	NA	NA	NA	NA	NA	NA	46.891	-96.814	272	4.9	21.8	-14.3	36.1	544	358	27.4	60.7	1379	2144	5032	297	162	134	269
ND.261.1.6.29	ND	261	261	NA	Chilcotin	1	6	29	0	15.24	NA	NA	NA	NA	NA	NA	NA	NA	NA	NA	NA	NA	NA	NA	NA	NA	NA	NA	NA	NA	NA	46.891	-96.814	272	4.9	21.8	-14.3	36.1	544	358	27.4	60.7	1379	2144	5032	297	162	134	269
ND.261.2.9.22	ND	261	261	NA	Chilcotin	2	9	22	0	6.1	NA	NA	NA	NA	NA	NA	NA	NA	NA	NA	NA	NA	NA	NA	NA	NA	NA	NA	NA	NA	NA	46.891	-96.814	272	4.9	21.8	-14.3	36.1	544	358	27.4	60.7	1379	2144	5032	297	162	134	269
ND.261.3.24.7	ND	261	261	NA	Chilcotin	3	24	7	0	18.29	NA	NA	NA	NA	NA	NA	NA	NA	NA	NA	NA	NA	NA	NA	NA	NA	NA	NA	NA	NA	NA	46.891	-96.814	272	4.9	21.8	-14.3	36.1	544	358	27.4	60.7	1379	2144	5032	297	162	134	269
ND.262.1.4.33	ND	262	262	NA	Chilcotin	1	4	33	0	6.71	NA	NA	NA	NA	NA	NA	NA	NA	NA	NA	NA	NA	NA	NA	NA	NA	NA	NA	NA	NA	NA	46.891	-96.814	272	4.9	21.8	-14.3	36.1	544	358	27.4	60.7	1379	2144	5032	297	162	134	269
ND.262.2.21.11	ND	262	262	NA	Chilcotin	2	21	11	1	23.16	3.81	24.13	0.969999999999999	NA	NA	NA	NA	NA	NA	NA	NA	NA	NA	NA	NA	NA	NA	NA	NA	NA	NA	46.891	-96.814	272	4.9	21.8	-14.3	36.1	544	358	27.4	60.7	1379	2144	5032	297	162	134	269
ND.262.3.28.10	ND	262	262	NA	Chilcotin	3	28	10	0	4.27	0	2.54	-1.73	NA	NA	NA	NA	NA	NA	NA	NA	NA	NA	NA	NA	NA	NA	NA	no bud at top	NA	NA	46.891	-96.814	272	4.9	21.8	-14.3	36.1	544	358	27.4	60.7	1379	2144	5032	297	162	134	269
ND.263.1.2.33	ND	263	263	NA	Chilcotin	1	2	33	1	14.02	1.27	15.875	1.855	NA	NA	NA	NA	NA	NA	NA	NA	NA	NA	NA	NA	NA	NA	NA	NA	NA	NA	46.891	-96.814	272	4.9	21.8	-14.3	36.1	544	358	27.4	60.7	1379	2144	5032	297	162	134	269
ND.263.2.9.33	ND	263	263	NA	Chilcotin	2	9	33	0	NA	NA	NA	NA	NA	NA	NA	NA	NA	NA	NA	NA	NA	NA	NA	NA	NA	NA	NA	NA	NA	NA	46.891	-96.814	272	4.9	21.8	-14.3	36.1	544	358	27.4	60.7	1379	2144	5032	297	162	134	269
ND.263.3.29.25	ND	263	263	NA	Chilcotin	3	29	25	0	6.1	NA	NA	NA	NA	NA	NA	NA	NA	NA	NA	NA	NA	NA	NA	NA	NA	NA	NA	NA	NA	NA	46.891	-96.814	272	4.9	21.8	-14.3	36.1	544	358	27.4	60.7	1379	2144	5032	297	162	134	269
ND.264.1.5.12	ND	264	264	NA	Chilcotin	1	5	12	0	11.58	NA	NA	NA	NA	NA	NA	NA	NA	NA	NA	NA	NA	NA	NA	NA	NA	NA	NA	NA	NA	NA	46.891	-96.814	272	4.9	21.8	-14.3	36.1	544	358	27.4	60.7	1379	2144	5032	297	162	134	269
ND.264.2.19.9	ND	264	264	NA	Chilcotin	2	19	9	1	7.92	11.43	19.685	11.765	NA	NA	NA	NA	NA	NA	NA	NA	NA	NA	NA	NA	NA	NA	NA	NA	NA	NA	46.891	-96.814	272	4.9	21.8	-14.3	36.1	544	358	27.4	60.7	1379	2144	5032	297	162	134	269
ND.264.3.34.15	ND	264	264	NA	Chilcotin	3	34	15	0	6.1	NA	NA	NA	NA	NA	NA	NA	NA	NA	NA	NA	NA	NA	NA	NA	NA	NA	NA	NA	NA	NA	46.891	-96.814	272	4.9	21.8	-14.3	36.1	544	358	27.4	60.7	1379	2144	5032	297	162	134	269
ND.265.1.3.13	ND	265	265	NA	Chilcotin	1	3	13	0	NA	NA	NA	NA	NA	NA	NA	NA	NA	NA	NA	NA	NA	NA	NA	NA	NA	NA	NA	NA	NA	NA	46.891	-96.814	272	4.9	21.8	-14.3	36.1	544	358	27.4	60.7	1379	2144	5032	297	162	134	269
ND.265.2.19.2	ND	265	265	NA	Chilcotin	2	19	2	0	NA	NA	NA	NA	NA	NA	NA	NA	NA	NA	NA	NA	NA	NA	NA	NA	NA	NA	NA	NA	NA	NA	46.891	-96.814	272	4.9	21.8	-14.3	36.1	544	358	27.4	60.7	1379	2144	5032	297	162	134	269
ND.265.3.28.43	ND	265	265	NA	Chilcotin	3	28	43	0	7.32	NA	NA	NA	NA	NA	NA	NA	NA	NA	NA	NA	NA	NA	NA	NA	NA	NA	NA	NA	NA	NA	46.891	-96.814	272	4.9	21.8	-14.3	36.1	544	358	27.4	60.7	1379	2144	5032	297	162	134	269
ND.266.1.5.16	ND	266	266	NA	Chilcotin	1	5	16	0	8.53	NA	NA	NA	NA	NA	NA	NA	NA	NA	NA	NA	NA	NA	NA	NA	NA	NA	NA	NA	NA	NA	46.891	-96.814	272	4.9	21.8	-14.3	36.1	544	358	27.4	60.7	1379	2144	5032	297	162	134	269
ND.266.2.17.12	ND	266	266	NA	Chilcotin	2	17	12	0	15.24	NA	NA	NA	NA	NA	NA	NA	NA	NA	NA	NA	NA	NA	NA	NA	NA	NA	NA	NA	NA	NA	46.891	-96.814	272	4.9	21.8	-14.3	36.1	544	358	27.4	60.7	1379	2144	5032	297	162	134	269
ND.266.3.34.17	ND	266	266	NA	Chilcotin	3	34	17	1	14.63	15.875	28.575	13.945	NA	NA	NA	NA	NA	NA	NA	NA	NA	NA	NA	NA	NA	NA	NA	NA	NA	NA	46.891	-96.814	272	4.9	21.8	-14.3	36.1	544	358	27.4	60.7	1379	2144	5032	297	162	134	269
ND.267.1.1.30	ND	267	267	NA	Chilcotin	1	1	30	1	17.07	10.16	25.4	8.33	NA	NA	NA	NA	NA	NA	NA	NA	NA	NA	NA	NA	NA	NA	NA	NA	NA	NA	46.891	-96.814	272	4.9	21.8	-14.3	36.1	544	358	27.4	60.7	1379	2144	5032	297	162	134	269
ND.267.2.13.24	ND	267	267	NA	Chilcotin	2	13	24	0	21.95	0	20.955	-0.995000000000001	NA	NA	NA	NA	NA	NA	NA	NA	NA	NA	NA	NA	NA	NA	NA	NA	NA	NA	46.891	-96.814	272	4.9	21.8	-14.3	36.1	544	358	27.4	60.7	1379	2144	5032	297	162	134	269
ND.267.3.35.5	ND	267	267	NA	Chilcotin	3	35	5	0	12.19	NA	NA	NA	NA	NA	NA	NA	NA	NA	NA	NA	NA	NA	NA	NA	NA	NA	NA	NA	NA	NA	46.891	-96.814	272	4.9	21.8	-14.3	36.1	544	358	27.4	60.7	1379	2144	5032	297	162	134	269
ND.268.1.3.24	ND	268	268	NA	Chilcotin	1	3	24	0	10.97	NA	6.35	-4.62	NA	NA	NA	NA	NA	NA	NA	NA	NA	NA	NA	NA	NA	NA	NA	stem broken	NA	NA	46.891	-96.814	272	4.9	21.8	-14.3	36.1	544	358	27.4	60.7	1379	2144	5032	297	162	134	269
ND.268.2.23.15	ND	268	268	NA	Chilcotin	2	23	15	1	9.14	6.35	13.335	4.195	NA	NA	NA	NA	NA	NA	NA	NA	NA	NA	NA	NA	NA	NA	NA	NA	NA	NA	46.891	-96.814	272	4.9	21.8	-14.3	36.1	544	358	27.4	60.7	1379	2144	5032	297	162	134	269
ND.268.3.28.30	ND	268	268	NA	Chilcotin	3	28	30	0	10.36	NA	NA	NA	NA	NA	NA	NA	NA	NA	NA	NA	NA	NA	NA	NA	NA	NA	NA	NA	NA	NA	46.891	-96.814	272	4.9	21.8	-14.3	36.1	544	358	27.4	60.7	1379	2144	5032	297	162	134	269
ND.269.1.7.45	ND	269	269	NA	Chilcotin	1	7	45	0	NA	NA	NA	NA	NA	NA	NA	NA	NA	NA	NA	NA	NA	NA	NA	NA	NA	NA	NA	NA	NA	NA	46.891	-96.814	272	4.9	21.8	-14.3	36.1	544	358	27.4	60.7	1379	2144	5032	297	162	134	269
ND.269.2.19.31	ND	269	269	NA	Chilcotin	2	19	31	0	NA	NA	NA	NA	NA	NA	NA	NA	NA	NA	NA	NA	NA	NA	NA	NA	NA	NA	NA	NA	NA	NA	46.891	-96.814	272	4.9	21.8	-14.3	36.1	544	358	27.4	60.7	1379	2144	5032	297	162	134	269
ND.269.3.32.12	ND	269	269	NA	Chilcotin	3	32	12	0	15.24	0	15.24	0	NA	NA	NA	NA	NA	NA	NA	NA	NA	NA	NA	NA	NA	NA	NA	NA	NA	NA	46.891	-96.814	272	4.9	21.8	-14.3	36.1	544	358	27.4	60.7	1379	2144	5032	297	162	134	269
ND.270.1.2.67	ND	270	270	NA	Chilcotin	1	2	67	1	10.97	8.255	17.78	6.81	NA	NA	NA	NA	NA	NA	NA	NA	NA	NA	NA	NA	NA	NA	NA	NA	NA	NA	46.891	-96.814	272	4.9	21.8	-14.3	36.1	544	358	27.4	60.7	1379	2144	5032	297	162	134	269
ND.270.2.14.34	ND	270	270	NA	Chilcotin	2	14	34	0	11.58	NA	NA	NA	NA	NA	NA	NA	NA	NA	NA	NA	NA	NA	NA	NA	NA	NA	NA	NA	NA	NA	46.891	-96.814	272	4.9	21.8	-14.3	36.1	544	358	27.4	60.7	1379	2144	5032	297	162	134	269
ND.270.3.33.30	ND	270	270	NA	Chilcotin	3	33	30	0	12.19	NA	9.525	-2.665	NA	NA	NA	NA	NA	NA	NA	NA	NA	NA	NA	NA	NA	NA	NA	stem broken	NA	NA	46.891	-96.814	272	4.9	21.8	-14.3	36.1	544	358	27.4	60.7	1379	2144	5032	297	162	134	269
ND.271.1.5.23	ND	271	271	NA	Chilcotin	1	5	23	0	5.49	NA	NA	NA	NA	NA	NA	NA	NA	NA	NA	NA	NA	NA	NA	NA	NA	NA	NA	NA	NA	NA	46.891	-96.814	272	4.9	21.8	-14.3	36.1	544	358	27.4	60.7	1379	2144	5032	297	162	134	269
ND.271.2.18.15	ND	271	271	NA	Chilcotin	2	18	15	0	NA	NA	NA	NA	NA	NA	NA	NA	NA	NA	NA	NA	NA	NA	NA	NA	NA	NA	NA	NA	NA	NA	46.891	-96.814	272	4.9	21.8	-14.3	36.1	544	358	27.4	60.7	1379	2144	5032	297	162	134	269
ND.271.3.34.24	ND	271	271	NA	Chilcotin	3	34	24	0	NA	NA	NA	NA	NA	NA	NA	NA	NA	NA	NA	NA	NA	NA	NA	NA	NA	NA	NA	NA	NA	NA	46.891	-96.814	272	4.9	21.8	-14.3	36.1	544	358	27.4	60.7	1379	2144	5032	297	162	134	269
ND.301.1.5.47	ND	301	301	NA	Crowsnest	1	5	47	0	NA	NA	NA	NA	NA	NA	NA	NA	NA	NA	NA	NA	NA	NA	NA	NA	NA	NA	NA	NA	NA	NA	46.891	-96.814	272	4.9	21.8	-14.3	36.1	544	358	27.4	60.7	1379	2144	5032	297	162	134	269
ND.301.2.9.2	ND	301	301	NA	Crowsnest	2	9	2	0	NA	NA	NA	NA	NA	NA	NA	NA	NA	NA	NA	NA	NA	NA	NA	NA	NA	NA	NA	NA	NA	NA	46.891	-96.814	272	4.9	21.8	-14.3	36.1	544	358	27.4	60.7	1379	2144	5032	297	162	134	269
ND.301.3.25.18	ND	301	301	NA	Crowsnest	3	25	18	0	12.19	NA	NA	NA	NA	NA	NA	NA	NA	NA	NA	NA	NA	NA	NA	NA	NA	NA	NA	NA	NA	NA	46.891	-96.814	272	4.9	21.8	-14.3	36.1	544	358	27.4	60.7	1379	2144	5032	297	162	134	269
ND.302.1.8.61	ND	302	302	NA	Crowsnest	1	8	61	0	32.31	NA	NA	NA	NA	NA	NA	NA	NA	NA	NA	NA	NA	NA	NA	NA	NA	NA	NA	NA	NA	NA	46.891	-96.814	272	4.9	21.8	-14.3	36.1	544	358	27.4	60.7	1379	2144	5032	297	162	134	269
ND.302.2.15.24	ND	302	302	NA	Crowsnest	2	15	24	0	NA	NA	NA	NA	NA	NA	NA	NA	NA	NA	NA	NA	NA	NA	NA	NA	NA	NA	NA	NA	NA	NA	46.891	-96.814	272	4.9	21.8	-14.3	36.1	544	358	27.4	60.7	1379	2144	5032	297	162	134	269
ND.302.3.32.28	ND	302	302	NA	Crowsnest	3	32	28	0	51.82	0	49.53	-2.29	NA	NA	NA	NA	NA	NA	NA	NA	NA	NA	NA	NA	NA	NA	NA	no bud at top	NA	NA	46.891	-96.814	272	4.9	21.8	-14.3	36.1	544	358	27.4	60.7	1379	2144	5032	297	162	134	269
ND.303.1.5.37	ND	303	303	NA	Crowsnest	1	5	37	0	NA	NA	NA	NA	NA	NA	NA	NA	NA	NA	NA	NA	NA	NA	NA	NA	NA	NA	NA	NA	NA	NA	46.891	-96.814	272	4.9	21.8	-14.3	36.1	544	358	27.4	60.7	1379	2144	5032	297	162	134	269
ND.303.2.9.19	ND	303	303	NA	Crowsnest	2	9	19	0	NA	NA	NA	NA	NA	NA	NA	NA	NA	NA	NA	NA	NA	NA	NA	NA	NA	NA	NA	NA	NA	NA	46.891	-96.814	272	4.9	21.8	-14.3	36.1	544	358	27.4	60.7	1379	2144	5032	297	162	134	269
ND.303.3.24.30	ND	303	303	NA	Crowsnest	3	24	30	0	NA	NA	NA	NA	NA	NA	NA	NA	NA	NA	NA	NA	NA	NA	NA	NA	NA	NA	NA	NA	NA	NA	46.891	-96.814	272	4.9	21.8	-14.3	36.1	544	358	27.4	60.7	1379	2144	5032	297	162	134	269
ND.304.1.5.42	ND	304	304	NA	Crowsnest	1	5	42	0	35.97	NA	NA	NA	NA	NA	NA	NA	NA	NA	NA	NA	NA	NA	NA	NA	NA	NA	NA	NA	NA	NA	46.891	-96.814	272	4.9	21.8	-14.3	36.1	544	358	27.4	60.7	1379	2144	5032	297	162	134	269
ND.304.2.10.10	ND	304	304	NA	Crowsnest	2	10	10	0	NA	NA	NA	NA	NA	NA	NA	NA	NA	NA	NA	NA	NA	NA	NA	NA	NA	NA	NA	NA	NA	NA	46.891	-96.814	272	4.9	21.8	-14.3	36.1	544	358	27.4	60.7	1379	2144	5032	297	162	134	269
ND.304.3.28.16	ND	304	304	NA	Crowsnest	3	28	16	0	NA	NA	NA	NA	NA	NA	NA	NA	NA	NA	NA	NA	NA	NA	NA	NA	NA	NA	NA	NA	NA	NA	46.891	-96.814	272	4.9	21.8	-14.3	36.1	544	358	27.4	60.7	1379	2144	5032	297	162	134	269
ND.307.1.7.50	ND	307	307	NA	Crowsnest	1	7	50	0	51.82	NA	NA	NA	NA	NA	NA	NA	NA	NA	NA	NA	NA	NA	NA	NA	NA	NA	NA	NA	NA	NA	46.891	-96.814	272	4.9	21.8	-14.3	36.1	544	358	27.4	60.7	1379	2144	5032	297	162	134	269
ND.307.2.17.29	ND	307	307	NA	Crowsnest	2	17	29	0	51.82	NA	NA	NA	NA	NA	NA	NA	NA	NA	NA	NA	NA	NA	NA	NA	NA	NA	NA	NA	NA	NA	46.891	-96.814	272	4.9	21.8	-14.3	36.1	544	358	27.4	60.7	1379	2144	5032	297	162	134	269
ND.307.3.31.15	ND	307	307	NA	Crowsnest	3	31	15	0	69.8	NA	NA	NA	NA	NA	NA	NA	NA	NA	NA	NA	NA	NA	NA	NA	NA	NA	NA	NA	NA	NA	46.891	-96.814	272	4.9	21.8	-14.3	36.1	544	358	27.4	60.7	1379	2144	5032	297	162	134	269
ND.308.1.2.13	ND	308	308	NA	Crowsnest	1	2	13	0	NA	NA	NA	NA	NA	NA	NA	NA	NA	NA	NA	NA	NA	NA	NA	NA	NA	NA	NA	NA	NA	NA	46.891	-96.814	272	4.9	21.8	-14.3	36.1	544	358	27.4	60.7	1379	2144	5032	297	162	134	269
ND.308.2.13.8	ND	308	308	NA	Crowsnest	2	13	8	0	10.36	NA	NA	NA	NA	NA	NA	NA	NA	NA	NA	NA	NA	NA	NA	NA	NA	NA	NA	NA	NA	NA	46.891	-96.814	272	4.9	21.8	-14.3	36.1	544	358	27.4	60.7	1379	2144	5032	297	162	134	269
ND.308.3.36.19	ND	308	308	NA	Crowsnest	3	36	19	0	48.77	0	48.26	-0.510000000000005	NA	NA	NA	NA	NA	NA	NA	NA	NA	NA	NA	NA	NA	NA	NA	NA	NA	NA	46.891	-96.814	272	4.9	21.8	-14.3	36.1	544	358	27.4	60.7	1379	2144	5032	297	162	134	269
ND.309.1.2.28	ND	309	309	NA	Crowsnest	1	2	28	0	55.47	0	55.88	0.410000000000004	NA	NA	NA	NA	NA	NA	NA	NA	NA	NA	NA	NA	NA	NA	NA	NA	NA	NA	46.891	-96.814	272	4.9	21.8	-14.3	36.1	544	358	27.4	60.7	1379	2144	5032	297	162	134	269
ND.309.2.14.21	ND	309	309	NA	Crowsnest	2	14	21	0	32	NA	NA	NA	NA	NA	NA	NA	NA	NA	NA	NA	NA	NA	NA	NA	NA	NA	NA	NA	NA	NA	46.891	-96.814	272	4.9	21.8	-14.3	36.1	544	358	27.4	60.7	1379	2144	5032	297	162	134	269
ND.309.3.31.1	ND	309	309	NA	Crowsnest	3	31	1	0	21.95	NA	NA	NA	NA	NA	NA	NA	NA	NA	NA	NA	NA	NA	NA	NA	NA	NA	NA	NA	NA	NA	46.891	-96.814	272	4.9	21.8	-14.3	36.1	544	358	27.4	60.7	1379	2144	5032	297	162	134	269
ND.310.1.2.27	ND	310	310	NA	Crowsnest	1	2	27	0	20.73	NA	NA	NA	NA	NA	NA	NA	NA	NA	NA	NA	NA	NA	NA	NA	NA	NA	NA	NA	NA	NA	46.891	-96.814	272	4.9	21.8	-14.3	36.1	544	358	27.4	60.7	1379	2144	5032	297	162	134	269
ND.310.2.13.25	ND	310	310	NA	Crowsnest	2	13	25	0	30.48	NA	NA	NA	NA	NA	NA	NA	NA	NA	NA	NA	NA	NA	NA	NA	NA	NA	NA	NA	NA	NA	46.891	-96.814	272	4.9	21.8	-14.3	36.1	544	358	27.4	60.7	1379	2144	5032	297	162	134	269
ND.310.3.36.27	ND	310	310	NA	Crowsnest	3	36	27	0	70.1	NA	NA	NA	NA	NA	NA	NA	NA	NA	NA	NA	NA	NA	NA	NA	NA	NA	NA	NA	NA	NA	46.891	-96.814	272	4.9	21.8	-14.3	36.1	544	358	27.4	60.7	1379	2144	5032	297	162	134	269
ND.311.1.1.57	ND	311	311	NA	Crowsnest	1	1	57	0	NA	NA	NA	NA	NA	NA	NA	NA	NA	NA	NA	NA	NA	NA	NA	NA	NA	NA	NA	NA	NA	NA	46.891	-96.814	272	4.9	21.8	-14.3	36.1	544	358	27.4	60.7	1379	2144	5032	297	162	134	269
ND.311.2.12.16	ND	311	311	NA	Crowsnest	2	12	16	0	40.84	NA	NA	NA	NA	NA	NA	NA	NA	NA	NA	NA	NA	NA	NA	NA	NA	NA	NA	NA	NA	NA	46.891	-96.814	272	4.9	21.8	-14.3	36.1	544	358	27.4	60.7	1379	2144	5032	297	162	134	269
ND.311.3.27.17	ND	311	311	NA	Crowsnest	3	27	17	0	51.82	NA	40.64	-11.18	NA	NA	NA	NA	NA	NA	NA	NA	NA	NA	NA	NA	NA	NA	NA	stem broken	NA	NA	46.891	-96.814	272	4.9	21.8	-14.3	36.1	544	358	27.4	60.7	1379	2144	5032	297	162	134	269
ND.312.1.2.48	ND	312	312	NA	Crowsnest	1	2	48	0	14.02	NA	NA	NA	NA	NA	NA	NA	NA	NA	NA	NA	NA	NA	NA	NA	NA	NA	NA	NA	NA	NA	46.891	-96.814	272	4.9	21.8	-14.3	36.1	544	358	27.4	60.7	1379	2144	5032	297	162	134	269
ND.312.2.20.33	ND	312	312	NA	Crowsnest	2	20	33	0	12.8	NA	NA	NA	NA	NA	NA	NA	NA	NA	NA	NA	NA	NA	NA	NA	NA	NA	NA	NA	NA	NA	46.891	-96.814	272	4.9	21.8	-14.3	36.1	544	358	27.4	60.7	1379	2144	5032	297	162	134	269
ND.312.3.31.43	ND	312	312	NA	Crowsnest	3	31	43	0	42.67	NA	NA	NA	NA	NA	NA	NA	NA	NA	NA	NA	NA	NA	NA	NA	NA	NA	NA	NA	NA	NA	46.891	-96.814	272	4.9	21.8	-14.3	36.1	544	358	27.4	60.7	1379	2144	5032	297	162	134	269
ND.313.1.2.40	ND	313	313	NA	Crowsnest	1	2	40	0	NA	NA	NA	NA	NA	NA	NA	NA	NA	NA	NA	NA	NA	NA	NA	NA	NA	NA	NA	NA	NA	NA	46.891	-96.814	272	4.9	21.8	-14.3	36.1	544	358	27.4	60.7	1379	2144	5032	297	162	134	269
ND.313.2.10.33	ND	313	313	NA	Crowsnest	2	10	33	0	55.47	NA	NA	NA	NA	NA	NA	NA	NA	NA	NA	NA	NA	NA	NA	NA	NA	NA	NA	NA	NA	NA	46.891	-96.814	272	4.9	21.8	-14.3	36.1	544	358	27.4	60.7	1379	2144	5032	297	162	134	269
ND.313.3.29.31	ND	313	313	NA	Crowsnest	3	29	31	0	NA	NA	NA	NA	NA	NA	NA	NA	NA	NA	NA	NA	NA	NA	NA	NA	NA	NA	NA	NA	NA	NA	46.891	-96.814	272	4.9	21.8	-14.3	36.1	544	358	27.4	60.7	1379	2144	5032	297	162	134	269
ND.314.1.2.53	ND	314	314	NA	Crowsnest	1	2	53	0	NA	NA	NA	NA	NA	NA	NA	NA	NA	NA	NA	NA	NA	NA	NA	NA	NA	NA	NA	NA	NA	NA	46.891	-96.814	272	4.9	21.8	-14.3	36.1	544	358	27.4	60.7	1379	2144	5032	297	162	134	269
ND.314.2.21.35	ND	314	314	NA	Crowsnest	2	21	35	0	45.72	4.445	48.26	2.54	NA	NA	NA	NA	NA	NA	NA	NA	NA	NA	NA	NA	NA	NA	NA	NA	NA	NA	46.891	-96.814	272	4.9	21.8	-14.3	36.1	544	358	27.4	60.7	1379	2144	5032	297	162	134	269
ND.314.3.29.27	ND	314	314	NA	Crowsnest	3	29	27	0	NA	NA	NA	NA	NA	NA	NA	NA	NA	NA	NA	NA	NA	NA	NA	NA	NA	NA	NA	NA	NA	NA	46.891	-96.814	272	4.9	21.8	-14.3	36.1	544	358	27.4	60.7	1379	2144	5032	297	162	134	269
ND.315.1.3.12	ND	315	315	NA	Crowsnest	1	3	12	0	39.01	NA	NA	NA	NA	NA	NA	NA	NA	NA	NA	NA	NA	NA	NA	NA	NA	NA	NA	NA	NA	NA	46.891	-96.814	272	4.9	21.8	-14.3	36.1	544	358	27.4	60.7	1379	2144	5032	297	162	134	269
ND.315.2.18.22	ND	315	315	NA	Crowsnest	2	18	22	0	NA	NA	NA	NA	NA	NA	NA	NA	NA	NA	NA	NA	NA	NA	NA	NA	NA	NA	NA	NA	NA	NA	46.891	-96.814	272	4.9	21.8	-14.3	36.1	544	358	27.4	60.7	1379	2144	5032	297	162	134	269
ND.315.3.27.34	ND	315	315	NA	Crowsnest	3	27	34	0	7.92	NA	NA	NA	NA	NA	NA	NA	NA	NA	NA	NA	NA	NA	NA	NA	NA	NA	NA	NA	NA	NA	46.891	-96.814	272	4.9	21.8	-14.3	36.1	544	358	27.4	60.7	1379	2144	5032	297	162	134	269
ND.316.1.8.12	ND	316	316	NA	Crowsnest	1	8	12	0	NA	NA	NA	NA	NA	NA	NA	NA	NA	NA	NA	NA	NA	NA	NA	NA	NA	NA	NA	NA	NA	NA	46.891	-96.814	272	4.9	21.8	-14.3	36.1	544	358	27.4	60.7	1379	2144	5032	297	162	134	269
ND.316.2.14.27	ND	316	316	NA	Crowsnest	2	14	27	0	9.14	NA	NA	NA	NA	NA	NA	NA	NA	NA	NA	NA	NA	NA	NA	NA	NA	NA	NA	NA	NA	NA	46.891	-96.814	272	4.9	21.8	-14.3	36.1	544	358	27.4	60.7	1379	2144	5032	297	162	134	269
ND.316.3.24.39	ND	316	316	NA	Crowsnest	3	24	39	0	54.86	4.445	57.15	2.29	NA	NA	NA	NA	NA	NA	NA	NA	NA	NA	NA	NA	NA	NA	NA	NA	NA	NA	46.891	-96.814	272	4.9	21.8	-14.3	36.1	544	358	27.4	60.7	1379	2144	5032	297	162	134	269
ND.317.1.5.3	ND	317	317	NA	Crowsnest	1	5	3	0	49.07	NA	NA	NA	NA	NA	NA	NA	NA	NA	NA	NA	NA	NA	NA	NA	NA	NA	NA	NA	NA	NA	46.891	-96.814	272	4.9	21.8	-14.3	36.1	544	358	27.4	60.7	1379	2144	5032	297	162	134	269
ND.317.2.18.8	ND	317	317	NA	Crowsnest	2	18	8	0	6.1	3.81	36.83	30.73	NA	NA	NA	NA	NA	NA	NA	NA	NA	NA	NA	NA	NA	NA	NA	NA	NA	NA	46.891	-96.814	272	4.9	21.8	-14.3	36.1	544	358	27.4	60.7	1379	2144	5032	297	162	134	269
ND.317.3.35.18	ND	317	317	NA	Crowsnest	3	35	18	1	64.01	0	62.23	-1.78000000000001	NA	NA	NA	NA	NA	NA	NA	NA	NA	NA	NA	NA	NA	NA	NA	NA	NA	NA	46.891	-96.814	272	4.9	21.8	-14.3	36.1	544	358	27.4	60.7	1379	2144	5032	297	162	134	269
ND.318.1.4.14	ND	318	318	NA	Crowsnest	1	4	14	0	NA	NA	NA	NA	NA	NA	NA	NA	NA	NA	NA	NA	NA	NA	NA	NA	NA	NA	NA	NA	NA	NA	46.891	-96.814	272	4.9	21.8	-14.3	36.1	544	358	27.4	60.7	1379	2144	5032	297	162	134	269
ND.318.2.19.6	ND	318	318	NA	Crowsnest	2	19	6	0	33.53	NA	NA	NA	NA	NA	NA	NA	NA	NA	NA	NA	NA	NA	NA	NA	NA	NA	NA	NA	NA	NA	46.891	-96.814	272	4.9	21.8	-14.3	36.1	544	358	27.4	60.7	1379	2144	5032	297	162	134	269
ND.318.3.27.38	ND	318	318	NA	Crowsnest	3	27	38	0	NA	NA	NA	NA	NA	NA	NA	NA	NA	NA	NA	NA	NA	NA	NA	NA	NA	NA	NA	NA	NA	NA	46.891	-96.814	272	4.9	21.8	-14.3	36.1	544	358	27.4	60.7	1379	2144	5032	297	162	134	269
ND.319.1.6.58	ND	319	319	NA	Crowsnest	1	6	58	0	21.34	NA	NA	NA	NA	NA	NA	NA	NA	NA	NA	NA	NA	NA	NA	NA	NA	NA	NA	NA	NA	NA	46.891	-96.814	272	4.9	21.8	-14.3	36.1	544	358	27.4	60.7	1379	2144	5032	297	162	134	269
ND.319.2.16.12	ND	319	319	NA	Crowsnest	2	16	12	0	NA	NA	NA	NA	NA	NA	NA	NA	NA	NA	NA	NA	NA	NA	NA	NA	NA	NA	NA	NA	NA	NA	46.891	-96.814	272	4.9	21.8	-14.3	36.1	544	358	27.4	60.7	1379	2144	5032	297	162	134	269
ND.319.3.31.28	ND	319	319	NA	Crowsnest	3	31	28	0	NA	NA	NA	NA	NA	NA	NA	NA	NA	NA	NA	NA	NA	NA	NA	NA	NA	NA	NA	NA	NA	NA	46.891	-96.814	272	4.9	21.8	-14.3	36.1	544	358	27.4	60.7	1379	2144	5032	297	162	134	269
ND.320.1.4.3	ND	320	320	NA	Crowsnest	1	4	3	0	9.45	NA	NA	NA	NA	NA	NA	NA	NA	NA	NA	NA	NA	NA	NA	NA	NA	NA	NA	NA	NA	NA	46.891	-96.814	272	4.9	21.8	-14.3	36.1	544	358	27.4	60.7	1379	2144	5032	297	162	134	269
ND.320.2.23.4	ND	320	320	NA	Crowsnest	2	23	4	1	10.97	NA	2.54	-8.43	NA	NA	NA	NA	NA	NA	NA	NA	NA	NA	NA	NA	NA	NA	NA	stem broken	15.875	7.62	46.891	-96.814	272	4.9	21.8	-14.3	36.1	544	358	27.4	60.7	1379	2144	5032	297	162	134	269
ND.320.3.27.24	ND	320	320	NA	Crowsnest	3	27	24	0	57.3	NA	5.08	-52.22	NA	NA	NA	NA	NA	NA	NA	NA	NA	NA	NA	NA	NA	NA	NA	stem broken	22.86	NA	46.891	-96.814	272	4.9	21.8	-14.3	36.1	544	358	27.4	60.7	1379	2144	5032	297	162	134	269
ND.322.1.1.14	ND	322	322	NA	Crowsnest	1	1	14	0	9.75	NA	NA	NA	NA	NA	NA	NA	NA	NA	NA	NA	NA	NA	NA	NA	NA	NA	NA	NA	NA	NA	46.891	-96.814	272	4.9	21.8	-14.3	36.1	544	358	27.4	60.7	1379	2144	5032	297	162	134	269
ND.322.2.13.13	ND	322	322	NA	Crowsnest	2	13	13	0	NA	NA	NA	NA	NA	NA	NA	NA	NA	NA	NA	NA	NA	NA	NA	NA	NA	NA	NA	NA	NA	NA	46.891	-96.814	272	4.9	21.8	-14.3	36.1	544	358	27.4	60.7	1379	2144	5032	297	162	134	269
ND.322.3.34.39	ND	322	322	NA	Crowsnest	3	34	39	0	NA	NA	NA	NA	NA	NA	NA	NA	NA	NA	NA	NA	NA	NA	NA	NA	NA	NA	NA	NA	NA	NA	46.891	-96.814	272	4.9	21.8	-14.3	36.1	544	358	27.4	60.7	1379	2144	5032	297	162	134	269
ND.323.2.10.36	ND	323	323	NA	Crowsnest	2	10	36	0	33.53	NA	NA	NA	NA	NA	NA	NA	NA	NA	NA	NA	NA	NA	NA	NA	NA	NA	NA	NA	NA	NA	46.891	-96.814	272	4.9	21.8	-14.3	36.1	544	358	27.4	60.7	1379	2144	5032	297	162	134	269
ND.323.3.30.38	ND	323	323	NA	Crowsnest	3	30	38	0	10.36	NA	NA	NA	NA	NA	NA	NA	NA	NA	NA	NA	NA	NA	NA	NA	NA	NA	NA	NA	NA	NA	46.891	-96.814	272	4.9	21.8	-14.3	36.1	544	358	27.4	60.7	1379	2144	5032	297	162	134	269
ND.324.1.4.53	ND	324	324	NA	Crowsnest	1	4	53	0	37.19	NA	NA	NA	NA	NA	NA	NA	NA	NA	NA	NA	NA	NA	NA	NA	NA	NA	NA	NA	NA	NA	46.891	-96.814	272	4.9	21.8	-14.3	36.1	544	358	27.4	60.7	1379	2144	5032	297	162	134	269
ND.324.2.11.4	ND	324	324	NA	Crowsnest	2	11	4	1	56.08	0	56.515	0.435000000000002	NA	NA	NA	NA	NA	NA	NA	NA	NA	NA	NA	NA	NA	NA	NA	NA	NA	NA	46.891	-96.814	272	4.9	21.8	-14.3	36.1	544	358	27.4	60.7	1379	2144	5032	297	162	134	269
ND.324.3.26.4	ND	324	324	NA	Crowsnest	3	26	4	1	54.86	0	57.15	2.29	NA	NA	NA	NA	NA	NA	NA	NA	NA	NA	NA	NA	NA	NA	NA	NA	NA	NA	46.891	-96.814	272	4.9	21.8	-14.3	36.1	544	358	27.4	60.7	1379	2144	5032	297	162	134	269
ND.325.1.2.8	ND	325	325	NA	Crowsnest	1	2	8	0	2.44	NA	NA	NA	NA	NA	NA	NA	NA	NA	NA	NA	NA	NA	NA	NA	NA	NA	NA	NA	NA	NA	46.891	-96.814	272	4.9	21.8	-14.3	36.1	544	358	27.4	60.7	1379	2144	5032	297	162	134	269
ND.325.2.14.25	ND	325	325	NA	Crowsnest	2	14	25	0	5.49	NA	NA	NA	NA	NA	NA	NA	NA	NA	NA	NA	NA	NA	NA	NA	NA	NA	NA	NA	NA	NA	46.891	-96.814	272	4.9	21.8	-14.3	36.1	544	358	27.4	60.7	1379	2144	5032	297	162	134	269
ND.325.3.26.24	ND	325	325	NA	Crowsnest	3	26	24	0	NA	NA	NA	NA	NA	NA	NA	NA	NA	NA	NA	NA	NA	NA	NA	NA	NA	NA	NA	NA	NA	NA	46.891	-96.814	272	4.9	21.8	-14.3	36.1	544	358	27.4	60.7	1379	2144	5032	297	162	134	269
ND.326.1.2.46	ND	326	326	NA	Crowsnest	1	2	46	0	NA	NA	NA	NA	NA	NA	NA	NA	NA	NA	NA	NA	NA	NA	NA	NA	NA	NA	NA	NA	NA	NA	46.891	-96.814	272	4.9	21.8	-14.3	36.1	544	358	27.4	60.7	1379	2144	5032	297	162	134	269
ND.326.2.11.36	ND	326	326	NA	Crowsnest	2	11	36	0	NA	NA	NA	NA	NA	NA	NA	NA	NA	NA	NA	NA	NA	NA	NA	NA	NA	NA	NA	NA	NA	NA	46.891	-96.814	272	4.9	21.8	-14.3	36.1	544	358	27.4	60.7	1379	2144	5032	297	162	134	269
ND.326.3.31.42	ND	326	326	NA	Crowsnest	3	31	42	1	62.18	0	63.5	1.32	NA	NA	NA	NA	NA	NA	NA	NA	NA	NA	NA	NA	NA	NA	NA	NA	NA	NA	46.891	-96.814	272	4.9	21.8	-14.3	36.1	544	358	27.4	60.7	1379	2144	5032	297	162	134	269
ND.327.1.5.21	ND	327	327	NA	Crowsnest	1	5	21	0	NA	NA	NA	NA	NA	NA	NA	NA	NA	NA	NA	NA	NA	NA	NA	NA	NA	NA	NA	NA	NA	NA	46.891	-96.814	272	4.9	21.8	-14.3	36.1	544	358	27.4	60.7	1379	2144	5032	297	162	134	269
ND.327.2.19.15	ND	327	327	NA	Crowsnest	2	19	15	0	13.41	NA	NA	NA	NA	NA	NA	NA	NA	NA	NA	NA	NA	NA	NA	NA	NA	NA	NA	NA	NA	NA	46.891	-96.814	272	4.9	21.8	-14.3	36.1	544	358	27.4	60.7	1379	2144	5032	297	162	134	269
ND.327.3.34.26	ND	327	327	NA	Crowsnest	3	34	26	0	30.48	NA	NA	NA	NA	NA	NA	NA	NA	NA	NA	NA	NA	NA	NA	NA	NA	NA	NA	NA	NA	NA	46.891	-96.814	272	4.9	21.8	-14.3	36.1	544	358	27.4	60.7	1379	2144	5032	297	162	134	269
ND.328.1.3.18	ND	328	328	NA	Crowsnest	1	3	18	1	105.16	0	105.41	0.25	NA	NA	NA	NA	NA	NA	NA	NA	NA	NA	NA	NA	NA	NA	NA	NA	NA	NA	46.891	-96.814	272	4.9	21.8	-14.3	36.1	544	358	27.4	60.7	1379	2144	5032	297	162	134	269
ND.328.2.19.23	ND	328	328	NA	Crowsnest	2	19	23	0	NA	NA	NA	NA	NA	NA	NA	NA	NA	NA	NA	NA	NA	NA	NA	NA	NA	NA	NA	NA	NA	NA	46.891	-96.814	272	4.9	21.8	-14.3	36.1	544	358	27.4	60.7	1379	2144	5032	297	162	134	269
ND.328.3.28.35	ND	328	328	NA	Crowsnest	3	28	35	0	10.36	NA	NA	NA	NA	NA	NA	NA	NA	NA	NA	NA	NA	NA	NA	NA	NA	NA	NA	NA	NA	NA	46.891	-96.814	272	4.9	21.8	-14.3	36.1	544	358	27.4	60.7	1379	2144	5032	297	162	134	269
ND.329.1.1.48	ND	329	329	NA	Crowsnest	1	1	48	1	48.16	0	48.26	0.100000000000001	NA	NA	NA	NA	NA	NA	NA	NA	NA	NA	NA	NA	NA	NA	NA	NA	NA	NA	46.891	-96.814	272	4.9	21.8	-14.3	36.1	544	358	27.4	60.7	1379	2144	5032	297	162	134	269
ND.329.2.21.33	ND	329	329	NA	Crowsnest	2	21	33	0	NA	NA	NA	NA	NA	NA	NA	NA	NA	NA	NA	NA	NA	NA	NA	NA	NA	NA	NA	NA	NA	NA	46.891	-96.814	272	4.9	21.8	-14.3	36.1	544	358	27.4	60.7	1379	2144	5032	297	162	134	269
ND.329.3.29.29	ND	329	329	NA	Crowsnest	3	29	29	0	24.38	NA	19.05	-5.33	NA	NA	NA	NA	NA	NA	NA	NA	NA	NA	NA	NA	NA	NA	NA	stem broken	NA	NA	46.891	-96.814	272	4.9	21.8	-14.3	36.1	544	358	27.4	60.7	1379	2144	5032	297	162	134	269
ND.330.1.2.1	ND	330	330	NA	Crowsnest	1	2	1	0	NA	NA	NA	NA	NA	NA	NA	NA	NA	NA	NA	NA	NA	NA	NA	NA	NA	NA	NA	NA	NA	NA	46.891	-96.814	272	4.9	21.8	-14.3	36.1	544	358	27.4	60.7	1379	2144	5032	297	162	134	269
ND.330.2.14.6	ND	330	330	NA	Crowsnest	2	14	6	0	62.79	0	62.23	-0.560000000000002	NA	NA	NA	NA	NA	NA	NA	NA	NA	NA	NA	NA	NA	NA	NA	NA	NA	NA	46.891	-96.814	272	4.9	21.8	-14.3	36.1	544	358	27.4	60.7	1379	2144	5032	297	162	134	269
ND.330.3.35.3	ND	330	330	NA	Crowsnest	3	35	3	0	NA	NA	NA	NA	NA	NA	NA	NA	NA	NA	NA	NA	NA	NA	NA	NA	NA	NA	NA	NA	NA	NA	46.891	-96.814	272	4.9	21.8	-14.3	36.1	544	358	27.4	60.7	1379	2144	5032	297	162	134	269
ND.331.1.2.19	ND	331	331	NA	Crowsnest	1	2	19	0	3.66	NA	NA	NA	NA	NA	NA	NA	NA	NA	NA	NA	NA	NA	NA	NA	NA	NA	NA	NA	NA	NA	46.891	-96.814	272	4.9	21.8	-14.3	36.1	544	358	27.4	60.7	1379	2144	5032	297	162	134	269
ND.331.2.14.13	ND	331	331	NA	Crowsnest	2	14	13	0	0.61	NA	NA	NA	NA	NA	NA	NA	NA	NA	NA	NA	NA	NA	NA	NA	NA	NA	NA	NA	NA	NA	46.891	-96.814	272	4.9	21.8	-14.3	36.1	544	358	27.4	60.7	1379	2144	5032	297	162	134	269
ND.331.3.36.15	ND	331	331	NA	Crowsnest	3	36	15	0	40.84	NA	27.94	-12.9	NA	NA	NA	NA	NA	NA	NA	NA	NA	NA	NA	NA	NA	NA	NA	stem broken	NA	NA	46.891	-96.814	272	4.9	21.8	-14.3	36.1	544	358	27.4	60.7	1379	2144	5032	297	162	134	269
ND.332.1.4.23	ND	332	332	NA	Crowsnest	1	4	23	0	NA	NA	NA	NA	NA	NA	NA	NA	NA	NA	NA	NA	NA	NA	NA	NA	NA	NA	NA	NA	NA	NA	46.891	-96.814	272	4.9	21.8	-14.3	36.1	544	358	27.4	60.7	1379	2144	5032	297	162	134	269
ND.332.2.23.14	ND	332	332	NA	Crowsnest	2	23	14	0	24.38	NA	NA	NA	NA	NA	NA	NA	NA	NA	NA	NA	NA	NA	NA	NA	NA	NA	NA	NA	NA	NA	46.891	-96.814	272	4.9	21.8	-14.3	36.1	544	358	27.4	60.7	1379	2144	5032	297	162	134	269
ND.332.3.28.36	ND	332	332	NA	Crowsnest	3	28	36	0	NA	NA	NA	NA	NA	NA	NA	NA	NA	NA	NA	NA	NA	NA	NA	NA	NA	NA	NA	NA	NA	NA	46.891	-96.814	272	4.9	21.8	-14.3	36.1	544	358	27.4	60.7	1379	2144	5032	297	162	134	269
ND.333.1.3.57	ND	333	333	NA	Crowsnest	1	3	57	0	NA	NA	NA	NA	NA	NA	NA	NA	NA	NA	NA	NA	NA	NA	NA	NA	NA	NA	NA	NA	NA	NA	46.891	-96.814	272	4.9	21.8	-14.3	36.1	544	358	27.4	60.7	1379	2144	5032	297	162	134	269
ND.333.2.11.10	ND	333	333	NA	Crowsnest	2	11	10	0	NA	NA	NA	NA	NA	NA	NA	NA	NA	NA	NA	NA	NA	NA	NA	NA	NA	NA	NA	NA	NA	NA	46.891	-96.814	272	4.9	21.8	-14.3	36.1	544	358	27.4	60.7	1379	2144	5032	297	162	134	269
ND.333.3.27.2	ND	333	333	NA	Crowsnest	3	27	2	0	NA	NA	NA	NA	NA	NA	NA	NA	NA	NA	NA	NA	NA	NA	NA	NA	NA	NA	NA	NA	NA	NA	46.891	-96.814	272	4.9	21.8	-14.3	36.1	544	358	27.4	60.7	1379	2144	5032	297	162	134	269
ND.334.1.5.63	ND	334	334	NA	Crowsnest	1	5	63	0	NA	NA	NA	NA	NA	NA	NA	NA	NA	NA	NA	NA	NA	NA	NA	NA	NA	NA	NA	NA	NA	NA	46.891	-96.814	272	4.9	21.8	-14.3	36.1	544	358	27.4	60.7	1379	2144	5032	297	162	134	269
ND.334.2.16.3	ND	334	334	NA	Crowsnest	2	16	3	0	37.19	NA	NA	NA	NA	NA	NA	NA	NA	NA	NA	NA	NA	NA	NA	NA	NA	NA	NA	NA	NA	NA	46.891	-96.814	272	4.9	21.8	-14.3	36.1	544	358	27.4	60.7	1379	2144	5032	297	162	134	269
ND.334.3.32.30	ND	334	334	NA	Crowsnest	3	32	30	0	8.53	NA	NA	NA	NA	NA	NA	NA	NA	NA	NA	NA	NA	NA	NA	NA	NA	NA	NA	NA	NA	NA	46.891	-96.814	272	4.9	21.8	-14.3	36.1	544	358	27.4	60.7	1379	2144	5032	297	162	134	269
ND.335.1.1.55	ND	335	335	NA	Crowsnest	1	1	55	0	52.43	0	52.705	0.274999999999999	NA	NA	NA	NA	NA	NA	NA	NA	NA	NA	NA	NA	NA	NA	NA	NA	NA	NA	46.891	-96.814	272	4.9	21.8	-14.3	36.1	544	358	27.4	60.7	1379	2144	5032	297	162	134	269
ND.335.2.12.11	ND	335	335	NA	Crowsnest	2	12	11	0	NA	NA	NA	NA	NA	NA	NA	NA	NA	NA	NA	NA	NA	NA	NA	NA	NA	NA	NA	NA	NA	NA	46.891	-96.814	272	4.9	21.8	-14.3	36.1	544	358	27.4	60.7	1379	2144	5032	297	162	134	269
ND.335.3.26.12	ND	335	335	NA	Crowsnest	3	26	12	0	27.43	NA	NA	NA	NA	NA	NA	NA	NA	NA	NA	NA	NA	NA	NA	NA	NA	NA	NA	NA	NA	NA	46.891	-96.814	272	4.9	21.8	-14.3	36.1	544	358	27.4	60.7	1379	2144	5032	297	162	134	269
ND.336.1.8.55	ND	336	336	NA	Crowsnest	1	8	55	0	20.73	NA	NA	NA	NA	NA	NA	NA	NA	NA	NA	NA	NA	NA	NA	NA	NA	NA	NA	NA	NA	NA	46.891	-96.814	272	4.9	21.8	-14.3	36.1	544	358	27.4	60.7	1379	2144	5032	297	162	134	269
ND.336.2.15.7	ND	336	336	NA	Crowsnest	2	15	7	0	42.06	NA	NA	NA	NA	NA	NA	NA	NA	NA	NA	NA	NA	NA	NA	NA	NA	NA	NA	NA	NA	NA	46.891	-96.814	272	4.9	21.8	-14.3	36.1	544	358	27.4	60.7	1379	2144	5032	297	162	134	269
ND.336.3.32.21	ND	336	336	NA	Crowsnest	3	32	21	0	NA	NA	NA	NA	NA	NA	NA	NA	NA	NA	NA	NA	NA	NA	NA	NA	NA	NA	NA	NA	NA	NA	46.891	-96.814	272	4.9	21.8	-14.3	36.1	544	358	27.4	60.7	1379	2144	5032	297	162	134	269
ND.337.1.5.38	ND	337	337	NA	Crowsnest	1	5	38	0	NA	NA	NA	NA	NA	NA	NA	NA	NA	NA	NA	NA	NA	NA	NA	NA	NA	NA	NA	NA	NA	NA	46.891	-96.814	272	4.9	21.8	-14.3	36.1	544	358	27.4	60.7	1379	2144	5032	297	162	134	269
ND.337.2.10.17	ND	337	337	NA	Crowsnest	2	10	17	0	NA	NA	NA	NA	NA	NA	NA	NA	NA	NA	NA	NA	NA	NA	NA	NA	NA	NA	NA	NA	NA	NA	46.891	-96.814	272	4.9	21.8	-14.3	36.1	544	358	27.4	60.7	1379	2144	5032	297	162	134	269
ND.337.3.24.33	ND	337	337	NA	Crowsnest	3	24	33	0	NA	NA	NA	NA	NA	NA	NA	NA	NA	NA	NA	NA	NA	NA	NA	NA	NA	NA	NA	NA	NA	NA	46.891	-96.814	272	4.9	21.8	-14.3	36.1	544	358	27.4	60.7	1379	2144	5032	297	162	134	269
ND.339.1.5.61	ND	339	339	NA	Crowsnest	1	5	61	0	NA	NA	NA	NA	NA	NA	NA	NA	NA	NA	NA	NA	NA	NA	NA	NA	NA	NA	NA	NA	NA	NA	46.891	-96.814	272	4.9	21.8	-14.3	36.1	544	358	27.4	60.7	1379	2144	5032	297	162	134	269
ND.339.2.15.25	ND	339	339	NA	Crowsnest	2	15	25	0	NA	NA	NA	NA	NA	NA	NA	NA	NA	NA	NA	NA	NA	NA	NA	NA	NA	NA	NA	NA	NA	NA	46.891	-96.814	272	4.9	21.8	-14.3	36.1	544	358	27.4	60.7	1379	2144	5032	297	162	134	269
ND.339.3.32.38	ND	339	339	NA	Crowsnest	3	32	38	0	NA	NA	NA	NA	NA	NA	NA	NA	NA	NA	NA	NA	NA	NA	NA	NA	NA	NA	NA	NA	NA	NA	46.891	-96.814	272	4.9	21.8	-14.3	36.1	544	358	27.4	60.7	1379	2144	5032	297	162	134	269
ND.340.1.4.57	ND	340	340	NA	Crowsnest	1	4	57	0	NA	NA	NA	NA	NA	NA	NA	NA	NA	NA	NA	NA	NA	NA	NA	NA	NA	NA	NA	NA	NA	NA	46.891	-96.814	272	4.9	21.8	-14.3	36.1	544	358	27.4	60.7	1379	2144	5032	297	162	134	269
ND.340.2.11.12	ND	340	340	NA	Crowsnest	2	11	12	0	NA	NA	NA	NA	NA	NA	NA	NA	NA	NA	NA	NA	NA	NA	NA	NA	NA	NA	NA	NA	NA	NA	46.891	-96.814	272	4.9	21.8	-14.3	36.1	544	358	27.4	60.7	1379	2144	5032	297	162	134	269
ND.340.3.27.11	ND	340	340	NA	Crowsnest	3	27	11	0	0.06	NA	NA	NA	NA	NA	NA	NA	NA	NA	NA	NA	NA	NA	NA	NA	NA	NA	NA	NA	NA	NA	46.891	-96.814	272	4.9	21.8	-14.3	36.1	544	358	27.4	60.7	1379	2144	5032	297	162	134	269
ND.341.1.2.26	ND	341	341	NA	Crowsnest	1	2	26	0	9.75	NA	NA	NA	NA	NA	NA	NA	NA	NA	NA	NA	NA	NA	NA	NA	NA	NA	NA	NA	NA	NA	46.891	-96.814	272	4.9	21.8	-14.3	36.1	544	358	27.4	60.7	1379	2144	5032	297	162	134	269
ND.341.2.13.21	ND	341	341	NA	Crowsnest	2	13	21	0	9.14	0	9.525	0.385	NA	NA	NA	NA	NA	NA	NA	NA	NA	NA	NA	NA	NA	NA	NA	NA	NA	NA	46.891	-96.814	272	4.9	21.8	-14.3	36.1	544	358	27.4	60.7	1379	2144	5032	297	162	134	269
ND.341.3.36.1	ND	341	341	NA	Crowsnest	3	36	1	0	NA	NA	NA	NA	NA	NA	NA	NA	NA	NA	NA	NA	NA	NA	NA	NA	NA	NA	NA	NA	NA	NA	46.891	-96.814	272	4.9	21.8	-14.3	36.1	544	358	27.4	60.7	1379	2144	5032	297	162	134	269
ND.342.1.1.18	ND	342	342	NA	Crowsnest	1	1	18	0	43.28	0	43.815	0.534999999999997	NA	NA	NA	NA	NA	NA	NA	NA	NA	NA	NA	NA	NA	NA	NA	NA	NA	NA	46.891	-96.814	272	4.9	21.8	-14.3	36.1	544	358	27.4	60.7	1379	2144	5032	297	162	134	269
ND.342.2.13.1	ND	342	342	NA	Crowsnest	2	13	1	0	NA	NA	NA	NA	NA	NA	NA	NA	NA	NA	NA	NA	NA	NA	NA	NA	NA	NA	NA	NA	NA	NA	46.891	-96.814	272	4.9	21.8	-14.3	36.1	544	358	27.4	60.7	1379	2144	5032	297	162	134	269
ND.342.3.36.4	ND	342	342	NA	Crowsnest	3	36	4	0	42.67	NA	30.48	-12.19	NA	NA	NA	NA	NA	NA	NA	NA	NA	NA	NA	NA	NA	NA	NA	stem broken	NA	NA	46.891	-96.814	272	4.9	21.8	-14.3	36.1	544	358	27.4	60.7	1379	2144	5032	297	162	134	269
ND.343.1.3.58	ND	343	343	NA	Crowsnest	1	3	58	0	33.53	NA	30.48	-3.05	NA	NA	NA	NA	NA	NA	NA	NA	NA	NA	NA	NA	NA	NA	NA	stem broken	NA	NA	46.891	-96.814	272	4.9	21.8	-14.3	36.1	544	358	27.4	60.7	1379	2144	5032	297	162	134	269
ND.343.2.11.6	ND	343	343	NA	Crowsnest	2	11	6	0	33.53	NA	NA	NA	NA	NA	NA	NA	NA	NA	NA	NA	NA	NA	NA	NA	NA	NA	NA	NA	NA	NA	46.891	-96.814	272	4.9	21.8	-14.3	36.1	544	358	27.4	60.7	1379	2144	5032	297	162	134	269
ND.343.3.26.8	ND	343	343	NA	Crowsnest	3	26	8	0	NA	NA	NA	NA	NA	NA	NA	NA	NA	NA	NA	NA	NA	NA	NA	NA	NA	NA	NA	NA	NA	NA	46.891	-96.814	272	4.9	21.8	-14.3	36.1	544	358	27.4	60.7	1379	2144	5032	297	162	134	269
ND.344.1.2.65	ND	344	344	NA	Crowsnest	1	2	65	0	42.06	NA	NA	NA	NA	NA	NA	NA	NA	NA	NA	NA	NA	NA	NA	NA	NA	NA	NA	NA	NA	NA	46.891	-96.814	272	4.9	21.8	-14.3	36.1	544	358	27.4	60.7	1379	2144	5032	297	162	134	269
ND.344.2.10.30	ND	344	344	NA	Crowsnest	2	10	30	0	NA	NA	NA	NA	NA	NA	NA	NA	NA	NA	NA	NA	NA	NA	NA	NA	NA	NA	NA	NA	NA	NA	46.891	-96.814	272	4.9	21.8	-14.3	36.1	544	358	27.4	60.7	1379	2144	5032	297	162	134	269
ND.344.3.35.35	ND	344	344	NA	Crowsnest	3	35	35	0	NA	NA	NA	NA	NA	NA	NA	NA	NA	NA	NA	NA	NA	NA	NA	NA	NA	NA	NA	NA	NA	NA	46.891	-96.814	272	4.9	21.8	-14.3	36.1	544	358	27.4	60.7	1379	2144	5032	297	162	134	269
ND.346.1.8.65	ND	346	346	NA	Crowsnest	1	8	65	0	NA	NA	NA	NA	NA	NA	NA	NA	NA	NA	NA	NA	NA	NA	NA	NA	NA	NA	NA	NA	NA	NA	46.891	-96.814	272	4.9	21.8	-14.3	36.1	544	358	27.4	60.7	1379	2144	5032	297	162	134	269
ND.346.2.15.30	ND	346	346	NA	Crowsnest	2	15	30	0	53.34	0	53.34	0	NA	NA	NA	NA	NA	NA	NA	NA	NA	NA	NA	NA	NA	NA	NA	NA	NA	NA	46.891	-96.814	272	4.9	21.8	-14.3	36.1	544	358	27.4	60.7	1379	2144	5032	297	162	134	269
ND.346.3.33.9	ND	346	346	NA	Crowsnest	3	33	9	0	NA	NA	NA	NA	NA	NA	NA	NA	NA	NA	NA	NA	NA	NA	NA	NA	NA	NA	NA	NA	NA	NA	46.891	-96.814	272	4.9	21.8	-14.3	36.1	544	358	27.4	60.7	1379	2144	5032	297	162	134	269
ND.347.1.2.24	ND	347	347	NA	Crowsnest	1	2	24	0	4.88	NA	NA	NA	NA	NA	NA	NA	NA	NA	NA	NA	NA	NA	NA	NA	NA	NA	NA	NA	NA	NA	46.891	-96.814	272	4.9	21.8	-14.3	36.1	544	358	27.4	60.7	1379	2144	5032	297	162	134	269
ND.347.2.14.19	ND	347	347	NA	Crowsnest	2	14	19	0	40.84	2.54	41.91	1.06999999999999	NA	NA	NA	NA	NA	NA	NA	NA	NA	NA	NA	NA	NA	NA	NA	NA	NA	NA	46.891	-96.814	272	4.9	21.8	-14.3	36.1	544	358	27.4	60.7	1379	2144	5032	297	162	134	269
ND.347.3.36.9	ND	347	347	NA	Crowsnest	3	36	9	0	59.13	0	57.15	-1.98	NA	NA	NA	NA	NA	NA	NA	NA	NA	NA	NA	NA	NA	NA	NA	no bud at top	NA	NA	46.891	-96.814	272	4.9	21.8	-14.3	36.1	544	358	27.4	60.7	1379	2144	5032	297	162	134	269
ND.348.1.6.5	ND	348	348	NA	Crowsnest	1	6	5	0	16.15	NA	5.08	-11.07	NA	NA	NA	NA	NA	NA	NA	NA	NA	NA	NA	NA	NA	NA	NA	stem broken	NA	NA	46.891	-96.814	272	4.9	21.8	-14.3	36.1	544	358	27.4	60.7	1379	2144	5032	297	162	134	269
ND.348.2.17.2	ND	348	348	NA	Crowsnest	2	17	2	1	39.62	0	38.735	-0.884999999999998	NA	NA	NA	NA	NA	NA	NA	NA	NA	NA	NA	NA	NA	NA	NA	stem broken	36.195	10.16	46.891	-96.814	272	4.9	21.8	-14.3	36.1	544	358	27.4	60.7	1379	2144	5032	297	162	134	269
ND.348.3.34.6	ND	348	348	NA	Crowsnest	3	34	6	0	36.58	NA	35.56	-1.02	NA	NA	NA	NA	NA	NA	NA	NA	NA	NA	NA	NA	NA	NA	NA	stem broken	NA	NA	46.891	-96.814	272	4.9	21.8	-14.3	36.1	544	358	27.4	60.7	1379	2144	5032	297	162	134	269
ND.350.1.5.31	ND	350	350	NA	Crowsnest	1	5	31	0	18.59	NA	NA	NA	NA	NA	NA	NA	NA	NA	NA	NA	NA	NA	NA	NA	NA	NA	NA	NA	NA	NA	46.891	-96.814	272	4.9	21.8	-14.3	36.1	544	358	27.4	60.7	1379	2144	5032	297	162	134	269
ND.350.2.10.24	ND	350	350	NA	Crowsnest	2	10	24	0	10.36	NA	NA	NA	NA	NA	NA	NA	NA	NA	NA	NA	NA	NA	NA	NA	NA	NA	NA	NA	NA	NA	46.891	-96.814	272	4.9	21.8	-14.3	36.1	544	358	27.4	60.7	1379	2144	5032	297	162	134	269
ND.350.3.24.4	ND	350	350	NA	Crowsnest	3	24	4	0	54.86	NA	38.1	-16.76	NA	NA	NA	NA	NA	NA	NA	NA	NA	NA	NA	NA	NA	NA	NA	stem broken	NA	NA	46.891	-96.814	272	4.9	21.8	-14.3	36.1	544	358	27.4	60.7	1379	2144	5032	297	162	134	269
ND.351.1.6.41	ND	351	351	NA	Crowsnest	1	6	41	0	39.01	NA	NA	NA	NA	NA	NA	NA	NA	NA	NA	NA	NA	NA	NA	NA	NA	NA	NA	NA	NA	NA	46.891	-96.814	272	4.9	21.8	-14.3	36.1	544	358	27.4	60.7	1379	2144	5032	297	162	134	269
ND.351.2.10.13	ND	351	351	NA	Crowsnest	2	10	13	0	NA	NA	NA	NA	NA	NA	NA	NA	NA	NA	NA	NA	NA	NA	NA	NA	NA	NA	NA	NA	NA	NA	46.891	-96.814	272	4.9	21.8	-14.3	36.1	544	358	27.4	60.7	1379	2144	5032	297	162	134	269
ND.351.3.28.15	ND	351	351	NA	Crowsnest	3	28	15	0	NA	NA	NA	NA	NA	NA	NA	NA	NA	NA	NA	NA	NA	NA	NA	NA	NA	NA	NA	NA	NA	NA	46.891	-96.814	272	4.9	21.8	-14.3	36.1	544	358	27.4	60.7	1379	2144	5032	297	162	134	269
ND.352.1.6.4	ND	352	352	NA	Crowsnest	1	6	4	0	NA	NA	NA	NA	NA	NA	NA	NA	NA	NA	NA	NA	NA	NA	NA	NA	NA	NA	NA	NA	NA	NA	46.891	-96.814	272	4.9	21.8	-14.3	36.1	544	358	27.4	60.7	1379	2144	5032	297	162	134	269
ND.352.2.17.8	ND	352	352	NA	Crowsnest	2	17	8	0	15.24	0.635	33.02	17.78	NA	NA	NA	NA	NA	NA	NA	NA	NA	NA	NA	NA	NA	NA	NA	NA	NA	NA	46.891	-96.814	272	4.9	21.8	-14.3	36.1	544	358	27.4	60.7	1379	2144	5032	297	162	134	269
ND.352.3.35.17	ND	352	352	NA	Crowsnest	3	35	17	0	NA	NA	NA	NA	NA	NA	NA	NA	NA	NA	NA	NA	NA	NA	NA	NA	NA	NA	NA	NA	NA	NA	46.891	-96.814	272	4.9	21.8	-14.3	36.1	544	358	27.4	60.7	1379	2144	5032	297	162	134	269
ND.353.1.5.65	ND	353	353	NA	Crowsnest	1	5	65	0	35.97	NA	24.13	-11.84	NA	NA	NA	NA	NA	NA	NA	NA	NA	NA	NA	NA	NA	NA	NA	stem broken	NA	NA	46.891	-96.814	272	4.9	21.8	-14.3	36.1	544	358	27.4	60.7	1379	2144	5032	297	162	134	269
ND.353.2.16.30	ND	353	353	NA	Crowsnest	2	16	30	0	36.58	0	31.115	-5.465	NA	NA	NA	NA	NA	NA	NA	NA	NA	NA	NA	NA	NA	NA	NA	no bud at top	NA	NA	46.891	-96.814	272	4.9	21.8	-14.3	36.1	544	358	27.4	60.7	1379	2144	5032	297	162	134	269
ND.353.3.33.10	ND	353	353	NA	Crowsnest	3	33	10	0	45.72	NA	36.83	-8.89	NA	NA	NA	NA	NA	NA	NA	NA	NA	NA	NA	NA	NA	NA	NA	stem broken	NA	NA	46.891	-96.814	272	4.9	21.8	-14.3	36.1	544	358	27.4	60.7	1379	2144	5032	297	162	134	269
ND.354.1.5.29	ND	354	354	NA	Crowsnest	1	5	29	0	NA	NA	NA	NA	NA	NA	NA	NA	NA	NA	NA	NA	NA	NA	NA	NA	NA	NA	NA	NA	NA	NA	46.891	-96.814	272	4.9	21.8	-14.3	36.1	544	358	27.4	60.7	1379	2144	5032	297	162	134	269
ND.354.2.9.25	ND	354	354	NA	Crowsnest	2	9	25	0	NA	NA	NA	NA	NA	NA	NA	NA	NA	NA	NA	NA	NA	NA	NA	NA	NA	NA	NA	NA	NA	NA	46.891	-96.814	272	4.9	21.8	-14.3	36.1	544	358	27.4	60.7	1379	2144	5032	297	162	134	269
ND.354.3.24.6	ND	354	354	NA	Crowsnest	3	24	6	0	39.62	NA	NA	NA	NA	NA	NA	NA	NA	NA	NA	NA	NA	NA	NA	NA	NA	NA	NA	NA	NA	NA	46.891	-96.814	272	4.9	21.8	-14.3	36.1	544	358	27.4	60.7	1379	2144	5032	297	162	134	269
ND.355.1.5.26	ND	355	355	NA	Crowsnest	1	5	26	0	NA	NA	NA	NA	NA	NA	NA	NA	NA	NA	NA	NA	NA	NA	NA	NA	NA	NA	NA	NA	NA	NA	46.891	-96.814	272	4.9	21.8	-14.3	36.1	544	358	27.4	60.7	1379	2144	5032	297	162	134	269
ND.355.2.9.11	ND	355	355	NA	Crowsnest	2	9	11	0	NA	NA	NA	NA	NA	NA	NA	NA	NA	NA	NA	NA	NA	NA	NA	NA	NA	NA	NA	NA	NA	NA	46.891	-96.814	272	4.9	21.8	-14.3	36.1	544	358	27.4	60.7	1379	2144	5032	297	162	134	269
ND.355.3.24.32	ND	355	355	NA	Crowsnest	3	24	32	0	15.24	0	15.24	0	NA	NA	NA	NA	NA	NA	NA	NA	NA	NA	NA	NA	NA	NA	NA	NA	NA	NA	46.891	-96.814	272	4.9	21.8	-14.3	36.1	544	358	27.4	60.7	1379	2144	5032	297	162	134	269
ND.356.1.6.16	ND	356	356	NA	Crowsnest	1	6	16	0	14.02	NA	NA	NA	NA	NA	NA	NA	NA	NA	NA	NA	NA	NA	NA	NA	NA	NA	NA	NA	NA	NA	46.891	-96.814	272	4.9	21.8	-14.3	36.1	544	358	27.4	60.7	1379	2144	5032	297	162	134	269
ND.356.2.19.17	ND	356	356	NA	Crowsnest	2	19	17	0	6.71	NA	NA	NA	NA	NA	NA	NA	NA	NA	NA	NA	NA	NA	NA	NA	NA	NA	NA	NA	NA	NA	46.891	-96.814	272	4.9	21.8	-14.3	36.1	544	358	27.4	60.7	1379	2144	5032	297	162	134	269
ND.356.3.35.31	ND	356	356	NA	Crowsnest	3	35	31	0	NA	NA	NA	NA	NA	NA	NA	NA	NA	NA	NA	NA	NA	NA	NA	NA	NA	NA	NA	NA	NA	NA	46.891	-96.814	272	4.9	21.8	-14.3	36.1	544	358	27.4	60.7	1379	2144	5032	297	162	134	269
ND.357.1.4.43	ND	357	357	NA	Crowsnest	1	4	43	0	31.7	0	31.75	0.0500000000000007	NA	NA	NA	NA	NA	NA	NA	NA	NA	NA	NA	NA	NA	NA	NA	NA	NA	NA	46.891	-96.814	272	4.9	21.8	-14.3	36.1	544	358	27.4	60.7	1379	2144	5032	297	162	134	269
ND.357.2.21.18	ND	357	357	NA	Crowsnest	2	21	18	0	22.56	NA	NA	NA	NA	NA	NA	NA	NA	NA	NA	NA	NA	NA	NA	NA	NA	NA	NA	NA	NA	NA	46.891	-96.814	272	4.9	21.8	-14.3	36.1	544	358	27.4	60.7	1379	2144	5032	297	162	134	269
ND.357.3.29.13	ND	357	357	NA	Crowsnest	3	29	13	0	36.58	NA	18.415	-18.165	NA	NA	NA	NA	NA	NA	NA	NA	NA	NA	NA	NA	NA	NA	NA	stem broken	NA	NA	46.891	-96.814	272	4.9	21.8	-14.3	36.1	544	358	27.4	60.7	1379	2144	5032	297	162	134	269
ND.358.1.7.14	ND	358	358	NA	Crowsnest	1	7	14	1	40.84	6.35	45.72	4.88	NA	NA	NA	NA	NA	NA	NA	NA	NA	NA	NA	NA	NA	NA	NA	NA	NA	NA	46.891	-96.814	272	4.9	21.8	-14.3	36.1	544	358	27.4	60.7	1379	2144	5032	297	162	134	269
ND.358.2.20.16	ND	358	358	NA	Crowsnest	2	20	16	0	NA	NA	NA	NA	NA	NA	NA	NA	NA	NA	NA	NA	NA	NA	NA	NA	NA	NA	NA	NA	NA	NA	46.891	-96.814	272	4.9	21.8	-14.3	36.1	544	358	27.4	60.7	1379	2144	5032	297	162	134	269
ND.358.3.25.27	ND	358	358	NA	Crowsnest	3	25	27	0	NA	NA	NA	NA	NA	NA	NA	NA	NA	NA	NA	NA	NA	NA	NA	NA	NA	NA	NA	NA	NA	NA	46.891	-96.814	272	4.9	21.8	-14.3	36.1	544	358	27.4	60.7	1379	2144	5032	297	162	134	269
ND.359.1.8.23	ND	359	359	NA	Crowsnest	1	8	23	0	NA	NA	NA	NA	NA	NA	NA	NA	NA	NA	NA	NA	NA	NA	NA	NA	NA	NA	NA	NA	NA	NA	46.891	-96.814	272	4.9	21.8	-14.3	36.1	544	358	27.4	60.7	1379	2144	5032	297	162	134	269
ND.359.2.23.34	ND	359	359	NA	Crowsnest	2	23	34	0	32.31	0	30.48	-1.83	NA	NA	NA	NA	NA	NA	NA	NA	NA	NA	NA	NA	NA	NA	NA	no bud at top	NA	NA	46.891	-96.814	272	4.9	21.8	-14.3	36.1	544	358	27.4	60.7	1379	2144	5032	297	162	134	269
ND.359.3.31.10	ND	359	359	NA	Crowsnest	3	31	10	0	NA	NA	NA	NA	NA	NA	NA	NA	NA	NA	NA	NA	NA	NA	NA	NA	NA	NA	NA	NA	NA	NA	46.891	-96.814	272	4.9	21.8	-14.3	36.1	544	358	27.4	60.7	1379	2144	5032	297	162	134	269
ND.360.1.2.39	ND	360	360	NA	Crowsnest	1	2	39	0	NA	NA	NA	NA	NA	NA	NA	NA	NA	NA	NA	NA	NA	NA	NA	NA	NA	NA	NA	NA	NA	NA	46.891	-96.814	272	4.9	21.8	-14.3	36.1	544	358	27.4	60.7	1379	2144	5032	297	162	134	269
ND.360.2.12.34	ND	360	360	NA	Crowsnest	2	12	34	0	3.05	NA	NA	NA	NA	NA	NA	NA	NA	NA	NA	NA	NA	NA	NA	NA	NA	NA	NA	NA	NA	NA	46.891	-96.814	272	4.9	21.8	-14.3	36.1	544	358	27.4	60.7	1379	2144	5032	297	162	134	269
ND.360.3.31.39	ND	360	360	NA	Crowsnest	3	31	39	0	NA	NA	NA	NA	NA	NA	NA	NA	NA	NA	NA	NA	NA	NA	NA	NA	NA	NA	NA	NA	NA	NA	46.891	-96.814	272	4.9	21.8	-14.3	36.1	544	358	27.4	60.7	1379	2144	5032	297	162	134	269
ND.361.1.1.6	ND	361	361	NA	Crowsnest	1	1	6	0	6.1	NA	NA	NA	NA	NA	NA	NA	NA	NA	NA	NA	NA	NA	NA	NA	NA	NA	NA	NA	NA	NA	46.891	-96.814	272	4.9	21.8	-14.3	36.1	544	358	27.4	60.7	1379	2144	5032	297	162	134	269
ND.361.2.16.4	ND	361	361	NA	Crowsnest	2	16	4	0	38.1	1.905	38.735	0.634999999999998	NA	NA	NA	NA	NA	NA	NA	NA	NA	NA	NA	NA	NA	NA	NA	NA	NA	NA	46.891	-96.814	272	4.9	21.8	-14.3	36.1	544	358	27.4	60.7	1379	2144	5032	297	162	134	269
ND.361.3.31.36	ND	361	361	NA	Crowsnest	3	31	36	0	10.97	NA	NA	NA	NA	NA	NA	NA	NA	NA	NA	NA	NA	NA	NA	NA	NA	NA	NA	NA	NA	NA	46.891	-96.814	272	4.9	21.8	-14.3	36.1	544	358	27.4	60.7	1379	2144	5032	297	162	134	269
ND.362.1.7.32	ND	362	362	NA	Crowsnest	1	7	32	0	42.67	NA	NA	NA	NA	NA	NA	NA	NA	NA	NA	NA	NA	NA	NA	NA	NA	NA	NA	NA	NA	NA	46.891	-96.814	272	4.9	21.8	-14.3	36.1	544	358	27.4	60.7	1379	2144	5032	297	162	134	269
ND.362.2.22.31	ND	362	362	NA	Crowsnest	2	22	31	0	NA	NA	NA	NA	NA	NA	NA	NA	NA	NA	NA	NA	NA	NA	NA	NA	NA	NA	NA	NA	NA	NA	46.891	-96.814	272	4.9	21.8	-14.3	36.1	544	358	27.4	60.7	1379	2144	5032	297	162	134	269
ND.362.3.33.14	ND	362	362	NA	Crowsnest	3	33	14	0	29.26	NA	20.32	-8.94	NA	NA	NA	NA	NA	NA	NA	NA	NA	NA	NA	NA	NA	NA	NA	stem broken	NA	NA	46.891	-96.814	272	4.9	21.8	-14.3	36.1	544	358	27.4	60.7	1379	2144	5032	297	162	134	269
ND.363.1.8.5	ND	363	363	NA	Crowsnest	1	8	5	0	NA	NA	NA	NA	NA	NA	NA	NA	NA	NA	NA	NA	NA	NA	NA	NA	NA	NA	NA	NA	NA	NA	46.891	-96.814	272	4.9	21.8	-14.3	36.1	544	358	27.4	60.7	1379	2144	5032	297	162	134	269
ND.363.2.23.24	ND	363	363	NA	Crowsnest	2	23	24	0	74.98	0	75.565	0.584999999999994	NA	NA	NA	NA	NA	NA	NA	NA	NA	NA	NA	NA	NA	NA	NA	NA	NA	NA	46.891	-96.814	272	4.9	21.8	-14.3	36.1	544	358	27.4	60.7	1379	2144	5032	297	162	134	269
ND.364.1.7.52	ND	364	364	NA	Crowsnest	1	7	52	0	18.9	NA	NA	NA	NA	NA	NA	NA	NA	NA	NA	NA	NA	NA	NA	NA	NA	NA	NA	NA	NA	NA	46.891	-96.814	272	4.9	21.8	-14.3	36.1	544	358	27.4	60.7	1379	2144	5032	297	162	134	269
ND.364.2.19.33	ND	364	364	NA	Crowsnest	2	19	33	0	NA	NA	NA	NA	NA	NA	NA	NA	NA	NA	NA	NA	NA	NA	NA	NA	NA	NA	NA	NA	NA	NA	46.891	-96.814	272	4.9	21.8	-14.3	36.1	544	358	27.4	60.7	1379	2144	5032	297	162	134	269
ND.364.3.33.20	ND	364	364	NA	Crowsnest	3	33	20	0	NA	NA	NA	NA	NA	NA	NA	NA	NA	NA	NA	NA	NA	NA	NA	NA	NA	NA	NA	NA	NA	NA	46.891	-96.814	272	4.9	21.8	-14.3	36.1	544	358	27.4	60.7	1379	2144	5032	297	162	134	269
ND.365.2.12.26	ND	365	365	NA	Crowsnest	2	12	26	0	3.66	NA	NA	NA	NA	NA	NA	NA	NA	NA	NA	NA	NA	NA	NA	NA	NA	NA	NA	NA	NA	NA	46.891	-96.814	272	4.9	21.8	-14.3	36.1	544	358	27.4	60.7	1379	2144	5032	297	162	134	269
ND.365.3.26.31	ND	365	365	NA	Crowsnest	3	26	31	0	7.62	NA	NA	NA	NA	NA	NA	NA	NA	NA	NA	NA	NA	NA	NA	NA	NA	NA	NA	NA	NA	NA	46.891	-96.814	272	4.9	21.8	-14.3	36.1	544	358	27.4	60.7	1379	2144	5032	297	162	134	269
ND.366.1.3.44	ND	366	366	NA	Crowsnest	1	3	44	0	3.66	NA	NA	NA	NA	NA	NA	NA	NA	NA	NA	NA	NA	NA	NA	NA	NA	NA	NA	NA	NA	NA	46.891	-96.814	272	4.9	21.8	-14.3	36.1	544	358	27.4	60.7	1379	2144	5032	297	162	134	269
ND.366.2.21.1	ND	366	366	NA	Crowsnest	2	21	1	0	NA	NA	NA	NA	NA	NA	NA	NA	NA	NA	NA	NA	NA	NA	NA	NA	NA	NA	NA	NA	NA	NA	46.891	-96.814	272	4.9	21.8	-14.3	36.1	544	358	27.4	60.7	1379	2144	5032	297	162	134	269
ND.366.3.28.2	ND	366	366	NA	Crowsnest	3	28	2	0	NA	NA	NA	NA	NA	NA	NA	NA	NA	NA	NA	NA	NA	NA	NA	NA	NA	NA	NA	NA	NA	NA	46.891	-96.814	272	4.9	21.8	-14.3	36.1	544	358	27.4	60.7	1379	2144	5032	297	162	134	269
ND.367.1.8.1	ND	367	367	NA	Crowsnest	1	8	1	0	NA	NA	NA	NA	NA	NA	NA	NA	NA	NA	NA	NA	NA	NA	NA	NA	NA	NA	NA	NA	NA	NA	46.891	-96.814	272	4.9	21.8	-14.3	36.1	544	358	27.4	60.7	1379	2144	5032	297	162	134	269
ND.367.2.22.28	ND	367	367	NA	Crowsnest	2	22	28	0	NA	NA	NA	NA	NA	NA	NA	NA	NA	NA	NA	NA	NA	NA	NA	NA	NA	NA	NA	NA	NA	NA	46.891	-96.814	272	4.9	21.8	-14.3	36.1	544	358	27.4	60.7	1379	2144	5032	297	162	134	269
ND.367.3.28.18	ND	367	367	NA	Crowsnest	3	28	18	0	NA	NA	NA	NA	NA	NA	NA	NA	NA	NA	NA	NA	NA	NA	NA	NA	NA	NA	NA	NA	NA	NA	46.891	-96.814	272	4.9	21.8	-14.3	36.1	544	358	27.4	60.7	1379	2144	5032	297	162	134	269
ND.368.1.7.36	ND	368	368	NA	Crowsnest	1	7	36	0	20.73	NA	NA	NA	NA	NA	NA	NA	NA	NA	NA	NA	NA	NA	NA	NA	NA	NA	NA	NA	NA	NA	46.891	-96.814	272	4.9	21.8	-14.3	36.1	544	358	27.4	60.7	1379	2144	5032	297	162	134	269
ND.368.2.23.30	ND	368	368	NA	Crowsnest	2	23	30	0	NA	NA	NA	NA	NA	NA	NA	NA	NA	NA	NA	NA	NA	NA	NA	NA	NA	NA	NA	NA	NA	NA	46.891	-96.814	272	4.9	21.8	-14.3	36.1	544	358	27.4	60.7	1379	2144	5032	297	162	134	269
ND.368.3.32.10	ND	368	368	NA	Crowsnest	3	32	10	1	39.62	5.08	43.18	3.56	NA	NA	NA	NA	NA	NA	NA	NA	NA	NA	NA	NA	NA	NA	NA	NA	NA	NA	46.891	-96.814	272	4.9	21.8	-14.3	36.1	544	358	27.4	60.7	1379	2144	5032	297	162	134	269
ND.369.1.3.37	ND	369	369	NA	Crowsnest	1	3	37	1	27.43	13.97	39.37	11.94	NA	NA	NA	NA	NA	NA	NA	NA	NA	NA	NA	NA	NA	NA	NA	NA	NA	NA	46.891	-96.814	272	4.9	21.8	-14.3	36.1	544	358	27.4	60.7	1379	2144	5032	297	162	134	269
ND.369.2.20.10	ND	369	369	NA	Crowsnest	2	20	10	0	12.19	NA	NA	NA	NA	NA	NA	NA	NA	NA	NA	NA	NA	NA	NA	NA	NA	NA	NA	NA	NA	NA	46.891	-96.814	272	4.9	21.8	-14.3	36.1	544	358	27.4	60.7	1379	2144	5032	297	162	134	269
ND.369.3.28.11	ND	369	369	NA	Crowsnest	3	28	11	0	18.29	5.08	16.51	-1.78	NA	NA	NA	NA	NA	NA	NA	NA	NA	NA	NA	NA	NA	NA	NA	NA	NA	NA	46.891	-96.814	272	4.9	21.8	-14.3	36.1	544	358	27.4	60.7	1379	2144	5032	297	162	134	269
ND.371.1.7.22	ND	371	371	NA	Crowsnest	1	7	22	0	NA	NA	NA	NA	NA	NA	NA	NA	NA	NA	NA	NA	NA	NA	NA	NA	NA	NA	NA	NA	NA	NA	46.891	-96.814	272	4.9	21.8	-14.3	36.1	544	358	27.4	60.7	1379	2144	5032	297	162	134	269
ND.371.2.21.9	ND	371	371	NA	Crowsnest	2	21	9	0	4.88	NA	NA	NA	NA	NA	NA	NA	NA	NA	NA	NA	NA	NA	NA	NA	NA	NA	NA	NA	NA	NA	46.891	-96.814	272	4.9	21.8	-14.3	36.1	544	358	27.4	60.7	1379	2144	5032	297	162	134	269
ND.371.3.25.35	ND	371	371	NA	Crowsnest	3	25	35	1	7.92	7.62	12.7	4.78	NA	NA	NA	NA	NA	NA	NA	NA	NA	NA	NA	NA	NA	NA	NA	NA	NA	NA	46.891	-96.814	272	4.9	21.8	-14.3	36.1	544	358	27.4	60.7	1379	2144	5032	297	162	134	269
ND.372.1.5.30	ND	372	372	NA	Crowsnest	1	5	30	0	27.74	NA	NA	NA	NA	NA	NA	NA	NA	NA	NA	NA	NA	NA	NA	NA	NA	NA	NA	NA	NA	NA	46.891	-96.814	272	4.9	21.8	-14.3	36.1	544	358	27.4	60.7	1379	2144	5032	297	162	134	269
ND.372.2.10.19	ND	372	372	NA	Crowsnest	2	10	19	0	28.65	0	29.21	0.560000000000002	NA	NA	NA	NA	NA	NA	NA	NA	NA	NA	NA	NA	NA	NA	NA	NA	NA	NA	46.891	-96.814	272	4.9	21.8	-14.3	36.1	544	358	27.4	60.7	1379	2144	5032	297	162	134	269
ND.372.3.24.10	ND	372	372	NA	Crowsnest	3	24	10	1	36.58	8.89	45.72	9.14	NA	NA	NA	NA	NA	NA	NA	NA	NA	NA	NA	NA	NA	NA	NA	NA	NA	NA	46.891	-96.814	272	4.9	21.8	-14.3	36.1	544	358	27.4	60.7	1379	2144	5032	297	162	134	269
ND.373.1.8.31	ND	373	373	NA	Crowsnest	1	8	31	0	NA	NA	NA	NA	NA	NA	NA	NA	NA	NA	NA	NA	NA	NA	NA	NA	NA	NA	NA	NA	NA	NA	46.891	-96.814	272	4.9	21.8	-14.3	36.1	544	358	27.4	60.7	1379	2144	5032	297	162	134	269
ND.373.2.23.32	ND	373	373	NA	Crowsnest	2	23	32	0	NA	NA	NA	NA	NA	NA	NA	NA	NA	NA	NA	NA	NA	NA	NA	NA	NA	NA	NA	NA	NA	NA	46.891	-96.814	272	4.9	21.8	-14.3	36.1	544	358	27.4	60.7	1379	2144	5032	297	162	134	269
ND.373.3.31.7	ND	373	373	NA	Crowsnest	3	31	7	0	29.87	0	29.21	-0.66	NA	NA	NA	NA	NA	NA	NA	NA	NA	NA	NA	NA	NA	NA	NA	NA	NA	NA	46.891	-96.814	272	4.9	21.8	-14.3	36.1	544	358	27.4	60.7	1379	2144	5032	297	162	134	269
ND.375.1.3.15	ND	375	375	NA	Crowsnest	1	3	15	1	14.33	4.445	17.78	3.45	NA	NA	NA	NA	NA	NA	NA	NA	NA	NA	NA	NA	NA	NA	NA	NA	NA	NA	46.891	-96.814	272	4.9	21.8	-14.3	36.1	544	358	27.4	60.7	1379	2144	5032	297	162	134	269
ND.375.2.17.7	ND	375	375	NA	Crowsnest	2	17	7	0	3.05	NA	NA	NA	NA	NA	NA	NA	NA	NA	NA	NA	NA	NA	NA	NA	NA	NA	NA	NA	NA	NA	46.891	-96.814	272	4.9	21.8	-14.3	36.1	544	358	27.4	60.7	1379	2144	5032	297	162	134	269
ND.375.3.28.42	ND	375	375	NA	Crowsnest	3	28	42	0	23.16	NA	17.78	-5.38	NA	NA	NA	NA	NA	NA	NA	NA	NA	NA	NA	NA	NA	NA	NA	stem broken	NA	NA	46.891	-96.814	272	4.9	21.8	-14.3	36.1	544	358	27.4	60.7	1379	2144	5032	297	162	134	269
ND.376.1.6.64	ND	376	376	NA	Crowsnest	1	6	64	0	17.37	NA	NA	NA	NA	NA	NA	NA	NA	NA	NA	NA	NA	NA	NA	NA	NA	NA	NA	NA	NA	NA	46.891	-96.814	272	4.9	21.8	-14.3	36.1	544	358	27.4	60.7	1379	2144	5032	297	162	134	269
ND.376.2.15.31	ND	376	376	NA	Crowsnest	2	15	31	0	13.72	NA	NA	NA	NA	NA	NA	NA	NA	NA	NA	NA	NA	NA	NA	NA	NA	NA	NA	NA	NA	NA	46.891	-96.814	272	4.9	21.8	-14.3	36.1	544	358	27.4	60.7	1379	2144	5032	297	162	134	269
ND.376.3.33.36	ND	376	376	NA	Crowsnest	3	33	36	0	NA	NA	NA	NA	NA	NA	NA	NA	NA	NA	NA	NA	NA	NA	NA	NA	NA	NA	NA	NA	NA	NA	46.891	-96.814	272	4.9	21.8	-14.3	36.1	544	358	27.4	60.7	1379	2144	5032	297	162	134	269
ND.377.1.5.64	ND	377	377	NA	Crowsnest	1	5	64	0	NA	NA	NA	NA	NA	NA	NA	NA	NA	NA	NA	NA	NA	NA	NA	NA	NA	NA	NA	NA	NA	NA	46.891	-96.814	272	4.9	21.8	-14.3	36.1	544	358	27.4	60.7	1379	2144	5032	297	162	134	269
ND.377.2.14.31	ND	377	377	NA	Crowsnest	2	14	31	0	15.24	0	15.24	0	NA	NA	NA	NA	NA	NA	NA	NA	NA	NA	NA	NA	NA	NA	NA	NA	NA	NA	46.891	-96.814	272	4.9	21.8	-14.3	36.1	544	358	27.4	60.7	1379	2144	5032	297	162	134	269
ND.377.3.35.40	ND	377	377	NA	Crowsnest	3	35	40	0	12.19	NA	NA	NA	NA	NA	NA	NA	NA	NA	NA	NA	NA	NA	NA	NA	NA	NA	NA	NA	NA	NA	46.891	-96.814	272	4.9	21.8	-14.3	36.1	544	358	27.4	60.7	1379	2144	5032	297	162	134	269
ND.378.1.2.57	ND	378	378	NA	Crowsnest	1	2	57	1	17.68	1.905	17.78	0.100000000000001	NA	NA	NA	NA	NA	NA	NA	NA	NA	NA	NA	NA	NA	NA	NA	NA	NA	NA	46.891	-96.814	272	4.9	21.8	-14.3	36.1	544	358	27.4	60.7	1379	2144	5032	297	162	134	269
ND.378.2.12.6	ND	378	378	NA	Crowsnest	2	12	6	1	10.36	13.97	22.86	12.5	NA	NA	NA	NA	NA	NA	NA	NA	NA	NA	NA	NA	NA	NA	NA	NA	NA	NA	46.891	-96.814	272	4.9	21.8	-14.3	36.1	544	358	27.4	60.7	1379	2144	5032	297	162	134	269
ND.378.3.27.8	ND	378	378	NA	Crowsnest	3	27	8	1	20.12	8.89	29.845	9.725	NA	NA	NA	NA	NA	NA	NA	NA	NA	NA	NA	NA	NA	NA	NA	NA	NA	NA	46.891	-96.814	272	4.9	21.8	-14.3	36.1	544	358	27.4	60.7	1379	2144	5032	297	162	134	269
ND.379.1.5.45	ND	379	379	NA	Crowsnest	1	5	45	0	6.1	NA	NA	NA	NA	NA	NA	NA	NA	NA	NA	NA	NA	NA	NA	NA	NA	NA	NA	NA	NA	NA	46.891	-96.814	272	4.9	21.8	-14.3	36.1	544	358	27.4	60.7	1379	2144	5032	297	162	134	269
ND.379.2.9.8	ND	379	379	NA	Crowsnest	2	9	8	0	6.1	NA	NA	NA	NA	NA	NA	NA	NA	NA	NA	NA	NA	NA	NA	NA	NA	NA	NA	NA	NA	NA	46.891	-96.814	272	4.9	21.8	-14.3	36.1	544	358	27.4	60.7	1379	2144	5032	297	162	134	269
ND.379.3.24.21	ND	379	379	NA	Crowsnest	3	24	21	0	15.24	NA	NA	NA	NA	NA	NA	NA	NA	NA	NA	NA	NA	NA	NA	NA	NA	NA	NA	NA	NA	NA	46.891	-96.814	272	4.9	21.8	-14.3	36.1	544	358	27.4	60.7	1379	2144	5032	297	162	134	269
ND.380.1.8.68	ND	380	380	NA	Crowsnest	1	8	68	1	48.77	2.54	48.895	0.125	NA	NA	NA	NA	NA	NA	NA	NA	NA	NA	NA	NA	NA	NA	NA	NA	NA	NA	46.891	-96.814	272	4.9	21.8	-14.3	36.1	544	358	27.4	60.7	1379	2144	5032	297	162	134	269
ND.380.2.11.29	ND	380	380	NA	Crowsnest	2	11	29	1	19.2	17.78	35.56	16.36	NA	NA	NA	NA	NA	NA	NA	NA	NA	NA	NA	NA	NA	NA	NA	NA	NA	NA	46.891	-96.814	272	4.9	21.8	-14.3	36.1	544	358	27.4	60.7	1379	2144	5032	297	162	134	269
ND.380.3.33.6	ND	380	380	NA	Crowsnest	3	33	6	0	NA	NA	NA	NA	NA	NA	NA	NA	NA	NA	NA	NA	NA	NA	NA	NA	NA	NA	NA	NA	NA	NA	46.891	-96.814	272	4.9	21.8	-14.3	36.1	544	358	27.4	60.7	1379	2144	5032	297	162	134	269
ND.382.1.4.16	ND	382	382	NA	Crowsnest	1	4	16	0	50.6	NA	7.62	-42.98	NA	NA	NA	NA	NA	NA	NA	NA	NA	NA	NA	NA	NA	NA	NA	stem broken	NA	NA	46.891	-96.814	272	4.9	21.8	-14.3	36.1	544	358	27.4	60.7	1379	2144	5032	297	162	134	269
ND.382.2.23.1	ND	382	382	NA	Crowsnest	2	23	1	1	32.92	0	33.02	0.100000000000001	NA	NA	NA	NA	NA	NA	NA	NA	NA	NA	NA	NA	NA	NA	NA	dry stem	15.24	7.62	46.891	-96.814	272	4.9	21.8	-14.3	36.1	544	358	27.4	60.7	1379	2144	5032	297	162	134	269
ND.382.3.27.42	ND	382	382	NA	Crowsnest	3	27	42	1	39.62	0	38.1	-1.52	NA	NA	NA	NA	NA	NA	NA	NA	NA	NA	NA	NA	NA	NA	NA	dry stem	44.45	8.89	46.891	-96.814	272	4.9	21.8	-14.3	36.1	544	358	27.4	60.7	1379	2144	5032	297	162	134	269
ND.383.1.3.3	ND	383	383	NA	Crowsnest	1	3	3	0	NA	NA	NA	NA	NA	NA	NA	NA	NA	NA	NA	NA	NA	NA	NA	NA	NA	NA	NA	NA	NA	NA	46.891	-96.814	272	4.9	21.8	-14.3	36.1	544	358	27.4	60.7	1379	2144	5032	297	162	134	269
ND.383.2.23.3	ND	383	383	NA	Crowsnest	2	23	3	0	9.14	NA	NA	NA	NA	NA	NA	NA	NA	NA	NA	NA	NA	NA	NA	NA	NA	NA	NA	NA	NA	NA	46.891	-96.814	272	4.9	21.8	-14.3	36.1	544	358	27.4	60.7	1379	2144	5032	297	162	134	269
ND.383.3.27.39	ND	383	383	NA	Crowsnest	3	27	39	0	NA	NA	NA	NA	NA	NA	NA	NA	NA	NA	NA	NA	NA	NA	NA	NA	NA	NA	NA	NA	NA	NA	46.891	-96.814	272	4.9	21.8	-14.3	36.1	544	358	27.4	60.7	1379	2144	5032	297	162	134	269
ND.384.1.1.39	ND	384	384	NA	Crowsnest	1	1	39	0	32	7.62	39.37	7.37	NA	NA	NA	NA	NA	NA	NA	NA	NA	NA	NA	NA	NA	NA	NA	NA	NA	NA	46.891	-96.814	272	4.9	21.8	-14.3	36.1	544	358	27.4	60.7	1379	2144	5032	297	162	134	269
ND.384.2.20.36	ND	384	384	NA	Crowsnest	2	20	36	0	37.19	NA	NA	NA	NA	NA	NA	NA	NA	NA	NA	NA	NA	NA	NA	NA	NA	NA	NA	NA	NA	NA	46.891	-96.814	272	4.9	21.8	-14.3	36.1	544	358	27.4	60.7	1379	2144	5032	297	162	134	269
ND.384.3.30.29	ND	384	384	NA	Crowsnest	3	30	29	0	14.02	0	12.7	-1.32	NA	NA	NA	NA	NA	NA	NA	NA	NA	NA	NA	NA	NA	NA	NA	no bud at top	NA	NA	46.891	-96.814	272	4.9	21.8	-14.3	36.1	544	358	27.4	60.7	1379	2144	5032	297	162	134	269
ND.385.1.7.29	ND	385	385	NA	Crowsnest	1	7	29	0	12.19	NA	NA	NA	NA	NA	NA	NA	NA	NA	NA	NA	NA	NA	NA	NA	NA	NA	NA	NA	NA	NA	46.891	-96.814	272	4.9	21.8	-14.3	36.1	544	358	27.4	60.7	1379	2144	5032	297	162	134	269
ND.385.2.16.26	ND	385	385	NA	Crowsnest	2	16	26	0	15.24	NA	NA	NA	NA	NA	NA	NA	NA	NA	NA	NA	NA	NA	NA	NA	NA	NA	NA	NA	NA	NA	46.891	-96.814	272	4.9	21.8	-14.3	36.1	544	358	27.4	60.7	1379	2144	5032	297	162	134	269
ND.385.3.25.30	ND	385	385	NA	Crowsnest	3	25	30	0	12.19	2.54	12.065	-0.125	NA	NA	NA	NA	NA	NA	NA	NA	NA	NA	NA	NA	NA	NA	NA	NA	NA	NA	46.891	-96.814	272	4.9	21.8	-14.3	36.1	544	358	27.4	60.7	1379	2144	5032	297	162	134	269
ND.386.1.8.42	ND	386	386	NA	Crowsnest	1	8	42	0	24.08	NA	NA	NA	NA	NA	NA	NA	NA	NA	NA	NA	NA	NA	NA	NA	NA	NA	NA	NA	NA	NA	46.891	-96.814	272	4.9	21.8	-14.3	36.1	544	358	27.4	60.7	1379	2144	5032	297	162	134	269
ND.386.2.11.28	ND	386	386	NA	Crowsnest	2	11	28	1	7.32	2.54	8.89	1.57	NA	NA	NA	NA	NA	NA	NA	NA	NA	NA	NA	NA	NA	NA	NA	NA	NA	NA	46.891	-96.814	272	4.9	21.8	-14.3	36.1	544	358	27.4	60.7	1379	2144	5032	297	162	134	269
ND.386.3.33.11	ND	386	386	NA	Crowsnest	3	33	11	1	42.67	16.51	56.515	13.845	NA	NA	NA	NA	NA	NA	NA	NA	NA	NA	NA	NA	NA	NA	NA	NA	NA	NA	46.891	-96.814	272	4.9	21.8	-14.3	36.1	544	358	27.4	60.7	1379	2144	5032	297	162	134	269
ND.387.1.6.36	ND	387	387	NA	Crowsnest	1	6	36	1	24.08	0	22.86	-1.22	NA	NA	NA	NA	NA	NA	NA	NA	NA	NA	NA	NA	NA	NA	NA	NA	23.495	5.715	46.891	-96.814	272	4.9	21.8	-14.3	36.1	544	358	27.4	60.7	1379	2144	5032	297	162	134	269
ND.387.2.9.18	ND	387	387	NA	Crowsnest	2	9	18	1	49.9872	2.54	50.8	0.812799999999996	NA	NA	NA	NA	NA	NA	NA	NA	NA	NA	NA	NA	NA	NA	NA	NA	NA	NA	46.891	-96.814	272	4.9	21.8	-14.3	36.1	544	358	27.4	60.7	1379	2144	5032	297	162	134	269
ND.387.3.24.24	ND	387	387	NA	Crowsnest	3	24	24	1	60.96	0	60.96	0	NA	NA	NA	NA	NA	NA	NA	NA	NA	NA	NA	NA	NA	NA	NA	NA	NA	NA	46.891	-96.814	272	4.9	21.8	-14.3	36.1	544	358	27.4	60.7	1379	2144	5032	297	162	134	269
ND.388.1.2.61	ND	388	388	NA	Crowsnest	1	2	61	0	NA	NA	NA	NA	NA	NA	NA	NA	NA	NA	NA	NA	NA	NA	NA	NA	NA	NA	NA	NA	NA	NA	46.891	-96.814	272	4.9	21.8	-14.3	36.1	544	358	27.4	60.7	1379	2144	5032	297	162	134	269
ND.388.2.12.22	ND	388	388	NA	Crowsnest	2	12	22	0	4.88	2.54	6.985	2.105	NA	NA	NA	NA	NA	NA	NA	NA	NA	NA	NA	NA	NA	NA	NA	NA	NA	NA	46.891	-96.814	272	4.9	21.8	-14.3	36.1	544	358	27.4	60.7	1379	2144	5032	297	162	134	269
ND.388.3.26.15	ND	388	388	NA	Crowsnest	3	26	15	0	12.19	NA	8.89	-3.3	NA	NA	NA	NA	NA	NA	NA	NA	NA	NA	NA	NA	NA	NA	NA	stem broken	NA	NA	46.891	-96.814	272	4.9	21.8	-14.3	36.1	544	358	27.4	60.7	1379	2144	5032	297	162	134	269
ND.389.1.3.65	ND	389	389	NA	Crowsnest	1	3	65	1	82.91	11.43	92.71	9.8	NA	NA	NA	NA	NA	NA	NA	NA	NA	NA	NA	NA	NA	NA	NA	NA	NA	NA	46.891	-96.814	272	4.9	21.8	-14.3	36.1	544	358	27.4	60.7	1379	2144	5032	297	162	134	269
ND.389.2.13.32	ND	389	389	NA	Crowsnest	2	13	32	0	20.12	NA	NA	NA	NA	NA	NA	NA	NA	NA	NA	NA	NA	NA	NA	NA	NA	NA	NA	NA	NA	NA	46.891	-96.814	272	4.9	21.8	-14.3	36.1	544	358	27.4	60.7	1379	2144	5032	297	162	134	269
ND.389.3.34.33	ND	389	389	NA	Crowsnest	3	34	33	0	7.32	NA	NA	NA	NA	NA	NA	NA	NA	NA	NA	NA	NA	NA	NA	NA	NA	NA	NA	NA	NA	NA	46.891	-96.814	272	4.9	21.8	-14.3	36.1	544	358	27.4	60.7	1379	2144	5032	297	162	134	269
ND.390.1.4.6	ND	390	390	NA	Crowsnest	1	4	6	0	0.61	NA	NA	NA	NA	NA	NA	NA	NA	NA	NA	NA	NA	NA	NA	NA	NA	NA	NA	NA	NA	NA	46.891	-96.814	272	4.9	21.8	-14.3	36.1	544	358	27.4	60.7	1379	2144	5032	297	162	134	269
ND.390.2.18.18	ND	390	390	NA	Crowsnest	2	18	18	0	6.1	NA	NA	NA	NA	NA	NA	NA	NA	NA	NA	NA	NA	NA	NA	NA	NA	NA	NA	NA	NA	NA	46.891	-96.814	272	4.9	21.8	-14.3	36.1	544	358	27.4	60.7	1379	2144	5032	297	162	134	269
ND.390.3.26.33	ND	390	390	NA	Crowsnest	3	26	33	0	7.92	NA	NA	NA	NA	NA	NA	NA	NA	NA	NA	NA	NA	NA	NA	NA	NA	NA	NA	NA	NA	NA	46.891	-96.814	272	4.9	21.8	-14.3	36.1	544	358	27.4	60.7	1379	2144	5032	297	162	134	269
ND.392.1.7.17	ND	392	392	NA	Crowsnest	1	7	17	0	12.8	NA	NA	NA	NA	NA	NA	NA	NA	NA	NA	NA	NA	NA	NA	NA	NA	NA	NA	NA	NA	NA	46.891	-96.814	272	4.9	21.8	-14.3	36.1	544	358	27.4	60.7	1379	2144	5032	297	162	134	269
ND.392.2.12.27	ND	392	392	NA	Crowsnest	2	12	27	0	NA	NA	NA	NA	NA	NA	NA	NA	NA	NA	NA	NA	NA	NA	NA	NA	NA	NA	NA	NA	NA	NA	46.891	-96.814	272	4.9	21.8	-14.3	36.1	544	358	27.4	60.7	1379	2144	5032	297	162	134	269
ND.392.3.26.32	ND	392	392	NA	Crowsnest	3	26	32	0	7.62	NA	NA	NA	NA	NA	NA	NA	NA	NA	NA	NA	NA	NA	NA	NA	NA	NA	NA	NA	NA	NA	46.891	-96.814	272	4.9	21.8	-14.3	36.1	544	358	27.4	60.7	1379	2144	5032	297	162	134	269
ND.393.1.4.8	ND	393	393	NA	Crowsnest	1	4	8	0	13.41	0.635	15.24	1.83	NA	NA	NA	NA	NA	NA	NA	NA	NA	NA	NA	NA	NA	NA	NA	NA	NA	NA	46.891	-96.814	272	4.9	21.8	-14.3	36.1	544	358	27.4	60.7	1379	2144	5032	297	162	134	269
ND.393.2.23.6	ND	393	393	NA	Crowsnest	2	23	6	1	23.16	12.7	35.56	12.4	NA	NA	NA	NA	NA	NA	NA	NA	NA	NA	NA	NA	NA	NA	NA	NA	NA	NA	46.891	-96.814	272	4.9	21.8	-14.3	36.1	544	358	27.4	60.7	1379	2144	5032	297	162	134	269
ND.393.3.28.27	ND	393	393	NA	Crowsnest	3	28	27	1	36.58	5.08	40.64	4.06	NA	NA	NA	NA	NA	NA	NA	NA	NA	NA	NA	NA	NA	NA	NA	NA	NA	NA	46.891	-96.814	272	4.9	21.8	-14.3	36.1	544	358	27.4	60.7	1379	2144	5032	297	162	134	269
ND.397.1.2.60	ND	397	397	NA	Crowsnest	1	2	60	1	9.75	7.62	16.51	6.76	NA	NA	NA	NA	NA	NA	NA	NA	NA	NA	NA	NA	NA	NA	NA	NA	NA	NA	46.891	-96.814	272	4.9	21.8	-14.3	36.1	544	358	27.4	60.7	1379	2144	5032	297	162	134	269
ND.397.2.11.16	ND	397	397	NA	Crowsnest	2	11	16	1	16.15	4.445	19.05	2.9	NA	NA	NA	NA	NA	NA	NA	NA	NA	NA	NA	NA	NA	NA	NA	NA	NA	NA	46.891	-96.814	272	4.9	21.8	-14.3	36.1	544	358	27.4	60.7	1379	2144	5032	297	162	134	269
ND.397.3.25.9	ND	397	397	NA	Crowsnest	3	25	9	1	22.86	6.985	29.21	6.35	NA	NA	NA	NA	NA	NA	NA	NA	NA	NA	NA	NA	NA	NA	NA	NA	NA	NA	46.891	-96.814	272	4.9	21.8	-14.3	36.1	544	358	27.4	60.7	1379	2144	5032	297	162	134	269
ND.398.1.3.10	ND	398	398	NA	Crowsnest	1	3	10	1	8.53	NA	1.27	-7.26	NA	NA	NA	NA	NA	NA	NA	NA	NA	NA	NA	NA	NA	NA	NA	stem broken	22.225	17.78	46.891	-96.814	272	4.9	21.8	-14.3	36.1	544	358	27.4	60.7	1379	2144	5032	297	162	134	269
ND.398.2.22.6	ND	398	398	NA	Crowsnest	2	22	6	1	59.74	21.59	80.01	20.27	NA	NA	NA	NA	NA	NA	NA	NA	NA	NA	NA	NA	NA	NA	NA	NA	NA	NA	46.891	-96.814	272	4.9	21.8	-14.3	36.1	544	358	27.4	60.7	1379	2144	5032	297	162	134	269
ND.398.3.26.40	ND	398	398	NA	Crowsnest	3	26	40	1	13.41	0	13.97	0.56	NA	NA	NA	NA	NA	NA	NA	NA	NA	NA	NA	NA	NA	NA	NA	stem broken	17.78	7.62	46.891	-96.814	272	4.9	21.8	-14.3	36.1	544	358	27.4	60.7	1379	2144	5032	297	162	134	269
ND.401.1.8.33	ND	401	401	NA	Cassiar	1	8	33	0	NA	NA	NA	NA	NA	NA	NA	NA	NA	NA	NA	NA	NA	NA	NA	NA	NA	NA	NA	NA	NA	NA	46.891	-96.814	272	4.9	21.8	-14.3	36.1	544	358	27.4	60.7	1379	2144	5032	297	162	134	269
ND.401.2.19.35	ND	401	401	NA	Cassiar	2	19	35	0	NA	NA	NA	NA	NA	NA	NA	NA	NA	NA	NA	NA	NA	NA	NA	NA	NA	NA	NA	NA	NA	NA	46.891	-96.814	272	4.9	21.8	-14.3	36.1	544	358	27.4	60.7	1379	2144	5032	297	162	134	269
ND.401.3.32.8	ND	401	401	NA	Cassiar	3	32	8	0	9.75	1.27	8.89	-0.859999999999999	NA	NA	NA	NA	NA	NA	NA	NA	NA	NA	NA	NA	NA	NA	NA	NA	NA	NA	46.891	-96.814	272	4.9	21.8	-14.3	36.1	544	358	27.4	60.7	1379	2144	5032	297	162	134	269
ND.402.1.6.33	ND	402	402	NA	Cassiar	1	6	33	0	11.58	NA	NA	NA	NA	NA	NA	NA	NA	NA	NA	NA	NA	NA	NA	NA	NA	NA	NA	NA	NA	NA	46.891	-96.814	272	4.9	21.8	-14.3	36.1	544	358	27.4	60.7	1379	2144	5032	297	162	134	269
ND.402.2.9.24	ND	402	402	NA	Cassiar	2	9	24	0	9.75	0	8.255	-1.495	NA	NA	NA	NA	NA	NA	NA	NA	NA	NA	NA	NA	NA	NA	NA	NA	5.08	NA	46.891	-96.814	272	4.9	21.8	-14.3	36.1	544	358	27.4	60.7	1379	2144	5032	297	162	134	269
ND.402.3.24.5	ND	402	402	NA	Cassiar	3	24	5	0	9.14	NA	NA	NA	NA	NA	NA	NA	NA	NA	NA	NA	NA	NA	NA	NA	NA	NA	NA	NA	NA	NA	46.891	-96.814	272	4.9	21.8	-14.3	36.1	544	358	27.4	60.7	1379	2144	5032	297	162	134	269
ND.403.1.4.42	ND	403	403	NA	Cassiar	1	4	42	0	21.34	20.32	39.37	18.03	NA	NA	NA	NA	NA	NA	NA	NA	NA	NA	NA	NA	NA	NA	NA	NA	NA	NA	46.891	-96.814	272	4.9	21.8	-14.3	36.1	544	358	27.4	60.7	1379	2144	5032	297	162	134	269
ND.403.2.21.19	ND	403	403	NA	Cassiar	2	21	19	0	11.58	NA	NA	NA	NA	NA	NA	NA	NA	NA	NA	NA	NA	NA	NA	NA	NA	NA	NA	NA	NA	NA	46.891	-96.814	272	4.9	21.8	-14.3	36.1	544	358	27.4	60.7	1379	2144	5032	297	162	134	269
ND.403.3.28.12	ND	403	403	NA	Cassiar	3	28	12	0	9.75	NA	NA	NA	NA	NA	NA	NA	NA	NA	NA	NA	NA	NA	NA	NA	NA	NA	NA	NA	NA	NA	46.891	-96.814	272	4.9	21.8	-14.3	36.1	544	358	27.4	60.7	1379	2144	5032	297	162	134	269
ND.404.1.6.1	ND	404	404	NA	Cassiar	1	6	1	0	3.05	NA	NA	NA	NA	NA	NA	NA	NA	NA	NA	NA	NA	NA	NA	NA	NA	NA	NA	NA	NA	NA	46.891	-96.814	272	4.9	21.8	-14.3	36.1	544	358	27.4	60.7	1379	2144	5032	297	162	134	269
ND.404.2.18.1	ND	404	404	NA	Cassiar	2	18	1	0	9.14	NA	NA	NA	NA	NA	NA	NA	NA	NA	NA	NA	NA	NA	NA	NA	NA	NA	NA	NA	NA	NA	46.891	-96.814	272	4.9	21.8	-14.3	36.1	544	358	27.4	60.7	1379	2144	5032	297	162	134	269
ND.404.3.35.22	ND	404	404	NA	Cassiar	3	35	22	0	NA	NA	NA	NA	NA	NA	NA	NA	NA	NA	NA	NA	NA	NA	NA	NA	NA	NA	NA	NA	NA	NA	46.891	-96.814	272	4.9	21.8	-14.3	36.1	544	358	27.4	60.7	1379	2144	5032	297	162	134	269
ND.405.1.6.17	ND	405	405	NA	Cassiar	1	6	17	0	NA	NA	NA	NA	NA	NA	NA	NA	NA	NA	NA	NA	NA	NA	NA	NA	NA	NA	NA	NA	NA	NA	46.891	-96.814	272	4.9	21.8	-14.3	36.1	544	358	27.4	60.7	1379	2144	5032	297	162	134	269
ND.405.2.17.20	ND	405	405	NA	Cassiar	2	17	20	0	6.1	NA	NA	NA	NA	NA	NA	NA	NA	NA	NA	NA	NA	NA	NA	NA	NA	NA	NA	NA	NA	NA	46.891	-96.814	272	4.9	21.8	-14.3	36.1	544	358	27.4	60.7	1379	2144	5032	297	162	134	269
ND.405.3.35.16	ND	405	405	NA	Cassiar	3	35	16	0	1.22	NA	NA	NA	NA	NA	NA	NA	NA	NA	NA	NA	NA	NA	NA	NA	NA	NA	NA	NA	NA	NA	46.891	-96.814	272	4.9	21.8	-14.3	36.1	544	358	27.4	60.7	1379	2144	5032	297	162	134	269
ND.406.1.6.26	ND	406	406	NA	Cassiar	1	6	26	0	NA	NA	NA	NA	NA	NA	NA	NA	NA	NA	NA	NA	NA	NA	NA	NA	NA	NA	NA	NA	NA	NA	46.891	-96.814	272	4.9	21.8	-14.3	36.1	544	358	27.4	60.7	1379	2144	5032	297	162	134	269
ND.406.2.9.13	ND	406	406	NA	Cassiar	2	9	13	0	NA	NA	NA	NA	NA	NA	NA	NA	NA	NA	NA	NA	NA	NA	NA	NA	NA	NA	NA	NA	NA	NA	46.891	-96.814	272	4.9	21.8	-14.3	36.1	544	358	27.4	60.7	1379	2144	5032	297	162	134	269
ND.406.3.24.1	ND	406	406	NA	Cassiar	3	24	1	0	0.61	NA	NA	NA	NA	NA	NA	NA	NA	NA	NA	NA	NA	NA	NA	NA	NA	NA	NA	NA	NA	NA	46.891	-96.814	272	4.9	21.8	-14.3	36.1	544	358	27.4	60.7	1379	2144	5032	297	162	134	269
ND.407.1.6.12	ND	407	407	NA	Cassiar	1	6	12	0	8.23	NA	NA	NA	NA	NA	NA	NA	NA	NA	NA	NA	NA	NA	NA	NA	NA	NA	NA	NA	NA	NA	46.891	-96.814	272	4.9	21.8	-14.3	36.1	544	358	27.4	60.7	1379	2144	5032	297	162	134	269
ND.407.2.17.3	ND	407	407	NA	Cassiar	2	17	3	0	6.1	NA	NA	NA	NA	NA	NA	NA	NA	NA	NA	NA	NA	NA	NA	NA	NA	NA	NA	NA	NA	NA	46.891	-96.814	272	4.9	21.8	-14.3	36.1	544	358	27.4	60.7	1379	2144	5032	297	162	134	269
ND.407.3.34.12	ND	407	407	NA	Cassiar	3	34	12	0	10.97	NA	NA	NA	NA	NA	NA	NA	NA	NA	NA	NA	NA	NA	NA	NA	NA	NA	NA	NA	NA	NA	46.891	-96.814	272	4.9	21.8	-14.3	36.1	544	358	27.4	60.7	1379	2144	5032	297	162	134	269
ND.408.1.7.16	ND	408	408	NA	Cassiar	1	7	16	0	6.71	NA	NA	NA	NA	NA	NA	NA	NA	NA	NA	NA	NA	NA	NA	NA	NA	NA	NA	NA	NA	NA	46.891	-96.814	272	4.9	21.8	-14.3	36.1	544	358	27.4	60.7	1379	2144	5032	297	162	134	269
ND.408.2.16.27	ND	408	408	NA	Cassiar	2	16	27	0	4.27	NA	NA	NA	NA	NA	NA	NA	NA	NA	NA	NA	NA	NA	NA	NA	NA	NA	NA	NA	NA	NA	46.891	-96.814	272	4.9	21.8	-14.3	36.1	544	358	27.4	60.7	1379	2144	5032	297	162	134	269
ND.408.3.26.28	ND	408	408	NA	Cassiar	3	26	28	0	4.27	NA	NA	NA	NA	NA	NA	NA	NA	NA	NA	NA	NA	NA	NA	NA	NA	NA	NA	NA	NA	NA	46.891	-96.814	272	4.9	21.8	-14.3	36.1	544	358	27.4	60.7	1379	2144	5032	297	162	134	269
ND.409.1.7.31	ND	409	409	NA	Cassiar	1	7	31	1	6.71	19.05	22.86	16.15	NA	NA	NA	NA	NA	NA	NA	NA	NA	NA	NA	NA	NA	NA	NA	NA	NA	NA	46.891	-96.814	272	4.9	21.8	-14.3	36.1	544	358	27.4	60.7	1379	2144	5032	297	162	134	269
ND.409.2.20.17	ND	409	409	NA	Cassiar	2	20	17	0	NA	NA	NA	NA	NA	NA	NA	NA	NA	NA	NA	NA	NA	NA	NA	NA	NA	NA	NA	NA	NA	NA	46.891	-96.814	272	4.9	21.8	-14.3	36.1	544	358	27.4	60.7	1379	2144	5032	297	162	134	269
ND.409.3.25.41	ND	409	409	NA	Cassiar	3	25	41	1	6.71	15.24	19.05	12.34	NA	NA	NA	NA	NA	NA	NA	NA	NA	NA	NA	NA	NA	NA	NA	NA	NA	NA	46.891	-96.814	272	4.9	21.8	-14.3	36.1	544	358	27.4	60.7	1379	2144	5032	297	162	134	269
ND.410.1.6.44	ND	410	410	NA	Cassiar	1	6	44	0	11.89	NA	NA	NA	NA	NA	NA	NA	NA	NA	NA	NA	NA	NA	NA	NA	NA	NA	NA	NA	NA	NA	46.891	-96.814	272	4.9	21.8	-14.3	36.1	544	358	27.4	60.7	1379	2144	5032	297	162	134	269
ND.410.2.9.9	ND	410	410	NA	Cassiar	2	9	9	0	16.76	0	6.35	-10.41	NA	NA	NA	NA	NA	NA	NA	NA	NA	NA	NA	NA	NA	NA	NA	NA	NA	NA	46.891	-96.814	272	4.9	21.8	-14.3	36.1	544	358	27.4	60.7	1379	2144	5032	297	162	134	269
ND.410.3.28.14	ND	410	410	NA	Cassiar	3	28	14	0	4.88	0	2.54	-2.34	NA	NA	NA	NA	NA	NA	NA	NA	NA	NA	NA	NA	NA	NA	NA	no bud at top	NA	NA	46.891	-96.814	272	4.9	21.8	-14.3	36.1	544	358	27.4	60.7	1379	2144	5032	297	162	134	269
ND.411.1.8.40	ND	411	411	NA	Cassiar	1	8	40	0	7.62	NA	NA	NA	NA	NA	NA	NA	NA	NA	NA	NA	NA	NA	NA	NA	NA	NA	NA	NA	NA	NA	46.891	-96.814	272	4.9	21.8	-14.3	36.1	544	358	27.4	60.7	1379	2144	5032	297	162	134	269
ND.411.2.13.28	ND	411	411	NA	Cassiar	2	13	28	0	7.92	NA	NA	NA	NA	NA	NA	NA	NA	NA	NA	NA	NA	NA	NA	NA	NA	NA	NA	NA	NA	NA	46.891	-96.814	272	4.9	21.8	-14.3	36.1	544	358	27.4	60.7	1379	2144	5032	297	162	134	269
ND.411.3.33.5	ND	411	411	NA	Cassiar	3	33	5	0	NA	NA	NA	NA	NA	NA	NA	NA	NA	NA	NA	NA	NA	NA	NA	NA	NA	NA	NA	NA	NA	NA	46.891	-96.814	272	4.9	21.8	-14.3	36.1	544	358	27.4	60.7	1379	2144	5032	297	162	134	269
ND.412.1.3.66	ND	412	412	NA	Cassiar	1	3	66	1	13.41	NA	1.27	-12.14	NA	NA	NA	NA	NA	NA	NA	NA	NA	NA	NA	NA	NA	NA	NA	stem broken	25.4	NA	46.891	-96.814	272	4.9	21.8	-14.3	36.1	544	358	27.4	60.7	1379	2144	5032	297	162	134	269
ND.412.2.15.35	ND	412	412	NA	Cassiar	2	15	35	0	4.57	NA	NA	NA	NA	NA	NA	NA	NA	NA	NA	NA	NA	NA	NA	NA	NA	NA	NA	NA	NA	NA	46.891	-96.814	272	4.9	21.8	-14.3	36.1	544	358	27.4	60.7	1379	2144	5032	297	162	134	269
ND.412.3.34.30	ND	412	412	NA	Cassiar	3	34	30	0	6.1	0	5.08	-1.02	NA	NA	NA	NA	NA	NA	NA	NA	NA	NA	NA	NA	NA	NA	NA	no bud at top	NA	NA	46.891	-96.814	272	4.9	21.8	-14.3	36.1	544	358	27.4	60.7	1379	2144	5032	297	162	134	269
ND.413.1.7.5	ND	413	413	NA	Cassiar	1	7	5	0	NA	NA	NA	NA	NA	NA	NA	NA	NA	NA	NA	NA	NA	NA	NA	NA	NA	NA	NA	NA	NA	NA	46.891	-96.814	272	4.9	21.8	-14.3	36.1	544	358	27.4	60.7	1379	2144	5032	297	162	134	269
ND.413.2.19.26	ND	413	413	NA	Cassiar	2	19	26	0	0	NA	NA	NA	NA	NA	NA	NA	NA	NA	NA	NA	NA	NA	NA	NA	NA	NA	NA	NA	NA	NA	46.891	-96.814	272	4.9	21.8	-14.3	36.1	544	358	27.4	60.7	1379	2144	5032	297	162	134	269
ND.413.3.27.22	ND	413	413	NA	Cassiar	3	27	22	0	NA	NA	NA	NA	NA	NA	NA	NA	NA	NA	NA	NA	NA	NA	NA	NA	NA	NA	NA	NA	NA	NA	46.891	-96.814	272	4.9	21.8	-14.3	36.1	544	358	27.4	60.7	1379	2144	5032	297	162	134	269
ND.414.1.8.34	ND	414	414	NA	Cassiar	1	8	34	0	5.49	NA	NA	NA	NA	NA	NA	NA	NA	NA	NA	NA	NA	NA	NA	NA	NA	NA	NA	NA	NA	NA	46.891	-96.814	272	4.9	21.8	-14.3	36.1	544	358	27.4	60.7	1379	2144	5032	297	162	134	269
ND.414.2.16.34	ND	414	414	NA	Cassiar	2	16	34	0	7.62	NA	NA	NA	NA	NA	NA	NA	NA	NA	NA	NA	NA	NA	NA	NA	NA	NA	NA	NA	NA	NA	46.891	-96.814	272	4.9	21.8	-14.3	36.1	544	358	27.4	60.7	1379	2144	5032	297	162	134	269
ND.414.3.33.33	ND	414	414	NA	Cassiar	3	33	33	0	6.71	NA	5.08	-1.63	NA	NA	NA	NA	NA	NA	NA	NA	NA	NA	NA	NA	NA	NA	NA	stem broken	NA	NA	46.891	-96.814	272	4.9	21.8	-14.3	36.1	544	358	27.4	60.7	1379	2144	5032	297	162	134	269
ND.415.1.3.28	ND	415	415	NA	Cassiar	1	3	28	0	4.88	0	4.445	-0.435	NA	NA	NA	NA	NA	NA	NA	NA	NA	NA	NA	NA	NA	NA	NA	NA	NA	NA	46.891	-96.814	272	4.9	21.8	-14.3	36.1	544	358	27.4	60.7	1379	2144	5032	297	162	134	269
ND.415.2.22.12	ND	415	415	NA	Cassiar	2	22	12	0	NA	NA	NA	NA	NA	NA	NA	NA	NA	NA	NA	NA	NA	NA	NA	NA	NA	NA	NA	NA	NA	NA	46.891	-96.814	272	4.9	21.8	-14.3	36.1	544	358	27.4	60.7	1379	2144	5032	297	162	134	269
ND.415.3.30.13	ND	415	415	NA	Cassiar	3	30	13	0	6.4	NA	NA	NA	NA	NA	NA	NA	NA	NA	NA	NA	NA	NA	NA	NA	NA	NA	NA	NA	NA	NA	46.891	-96.814	272	4.9	21.8	-14.3	36.1	544	358	27.4	60.7	1379	2144	5032	297	162	134	269
ND.416.1.6.8	ND	416	416	NA	Cassiar	1	6	8	1	8.84	6.35	12.7	3.86	NA	NA	NA	NA	NA	NA	NA	NA	NA	NA	NA	NA	NA	NA	NA	NA	NA	NA	46.891	-96.814	272	4.9	21.8	-14.3	36.1	544	358	27.4	60.7	1379	2144	5032	297	162	134	269
ND.416.2.17.13	ND	416	416	NA	Cassiar	2	17	13	0	15.24	1.27	15.24	0	NA	NA	NA	NA	NA	NA	NA	NA	NA	NA	NA	NA	NA	NA	NA	NA	20.955	11.43	46.891	-96.814	272	4.9	21.8	-14.3	36.1	544	358	27.4	60.7	1379	2144	5032	297	162	134	269
ND.416.3.35.15	ND	416	416	NA	Cassiar	3	35	15	0	6.1	NA	NA	NA	NA	NA	NA	NA	NA	NA	NA	NA	NA	NA	NA	NA	NA	NA	NA	NA	NA	NA	46.891	-96.814	272	4.9	21.8	-14.3	36.1	544	358	27.4	60.7	1379	2144	5032	297	162	134	269
ND.417.1.6.35	ND	417	417	NA	Cassiar	1	6	35	0	NA	NA	NA	NA	NA	NA	NA	NA	NA	NA	NA	NA	NA	NA	NA	NA	NA	NA	NA	NA	NA	NA	46.891	-96.814	272	4.9	21.8	-14.3	36.1	544	358	27.4	60.7	1379	2144	5032	297	162	134	269
ND.417.2.10.20	ND	417	417	NA	Cassiar	2	10	20	1	15.85	15.24	29.21	13.36	NA	NA	NA	NA	NA	NA	NA	NA	NA	NA	NA	NA	NA	NA	NA	NA	NA	NA	46.891	-96.814	272	4.9	21.8	-14.3	36.1	544	358	27.4	60.7	1379	2144	5032	297	162	134	269
ND.417.3.24.17	ND	417	417	NA	Cassiar	3	24	17	0	6.1	NA	NA	NA	NA	NA	NA	NA	NA	NA	NA	NA	NA	NA	NA	NA	NA	NA	NA	NA	NA	NA	46.891	-96.814	272	4.9	21.8	-14.3	36.1	544	358	27.4	60.7	1379	2144	5032	297	162	134	269
ND.418.1.6.34	ND	418	418	NA	Cassiar	1	6	34	0	8.23	NA	NA	NA	NA	NA	NA	NA	NA	NA	NA	NA	NA	NA	NA	NA	NA	NA	NA	NA	NA	NA	46.891	-96.814	272	4.9	21.8	-14.3	36.1	544	358	27.4	60.7	1379	2144	5032	297	162	134	269
ND.418.2.9.20	ND	418	418	NA	Cassiar	2	9	20	0	NA	NA	NA	NA	NA	NA	NA	NA	NA	NA	NA	NA	NA	NA	NA	NA	NA	NA	NA	NA	NA	NA	46.891	-96.814	272	4.9	21.8	-14.3	36.1	544	358	27.4	60.7	1379	2144	5032	297	162	134	269
ND.418.3.24.34	ND	418	418	NA	Cassiar	3	24	34	0	NA	NA	NA	NA	NA	NA	NA	NA	NA	NA	NA	NA	NA	NA	NA	NA	NA	NA	NA	NA	NA	NA	46.891	-96.814	272	4.9	21.8	-14.3	36.1	544	358	27.4	60.7	1379	2144	5032	297	162	134	269
ND.419.1.6.51	ND	419	419	NA	Cassiar	1	6	51	0	18.29	0	18.415	0.125	NA	NA	NA	NA	NA	NA	NA	NA	NA	NA	NA	NA	NA	NA	NA	NA	NA	NA	46.891	-96.814	272	4.9	21.8	-14.3	36.1	544	358	27.4	60.7	1379	2144	5032	297	162	134	269
ND.419.2.10.8	ND	419	419	NA	Cassiar	2	10	8	0	9.14	NA	NA	NA	NA	NA	NA	NA	NA	NA	NA	NA	NA	NA	NA	NA	NA	NA	NA	NA	NA	NA	46.891	-96.814	272	4.9	21.8	-14.3	36.1	544	358	27.4	60.7	1379	2144	5032	297	162	134	269
ND.419.3.25.20	ND	419	419	NA	Cassiar	3	25	20	1	15.24	12.7	26.67	11.43	NA	NA	NA	NA	NA	NA	NA	NA	NA	NA	NA	NA	NA	NA	NA	NA	NA	NA	46.891	-96.814	272	4.9	21.8	-14.3	36.1	544	358	27.4	60.7	1379	2144	5032	297	162	134	269
ND.420.1.4.30	ND	420	420	NA	Cassiar	1	4	30	0	2.13	NA	NA	NA	NA	NA	NA	NA	NA	NA	NA	NA	NA	NA	NA	NA	NA	NA	NA	NA	NA	NA	46.891	-96.814	272	4.9	21.8	-14.3	36.1	544	358	27.4	60.7	1379	2144	5032	297	162	134	269
ND.420.2.21.13	ND	420	420	NA	Cassiar	2	21	13	0	3.05	NA	NA	NA	NA	NA	NA	NA	NA	NA	NA	NA	NA	NA	NA	NA	NA	NA	NA	NA	NA	NA	46.891	-96.814	272	4.9	21.8	-14.3	36.1	544	358	27.4	60.7	1379	2144	5032	297	162	134	269
ND.420.3.30.17	ND	420	420	NA	Cassiar	3	30	17	0	4.88	NA	NA	NA	NA	NA	NA	NA	NA	NA	NA	NA	NA	NA	NA	NA	NA	NA	NA	NA	NA	NA	46.891	-96.814	272	4.9	21.8	-14.3	36.1	544	358	27.4	60.7	1379	2144	5032	297	162	134	269
ND.421.1.1.65	ND	421	421	NA	Cassiar	1	1	65	0	NA	NA	NA	NA	NA	NA	NA	NA	NA	NA	NA	NA	NA	NA	NA	NA	NA	NA	NA	NA	NA	NA	46.891	-96.814	272	4.9	21.8	-14.3	36.1	544	358	27.4	60.7	1379	2144	5032	297	162	134	269
ND.421.2.16.33	ND	421	421	NA	Cassiar	2	16	33	0	33.53	0	32.385	-1.145	NA	NA	NA	NA	NA	NA	NA	NA	NA	NA	NA	NA	NA	NA	NA	NA	NA	NA	46.891	-96.814	272	4.9	21.8	-14.3	36.1	544	358	27.4	60.7	1379	2144	5032	297	162	134	269
ND.421.3.33.32	ND	421	421	NA	Cassiar	3	33	32	1	9.14	3.81	11.43	2.29	NA	NA	NA	NA	NA	NA	NA	NA	NA	NA	NA	NA	NA	NA	NA	NA	NA	NA	46.891	-96.814	272	4.9	21.8	-14.3	36.1	544	358	27.4	60.7	1379	2144	5032	297	162	134	269
ND.422.1.6.13	ND	422	422	NA	Cassiar	1	6	13	0	6.1	NA	NA	NA	NA	NA	NA	NA	NA	NA	NA	NA	NA	NA	NA	NA	NA	NA	NA	NA	NA	NA	46.891	-96.814	272	4.9	21.8	-14.3	36.1	544	358	27.4	60.7	1379	2144	5032	297	162	134	269
ND.422.2.19.12	ND	422	422	NA	Cassiar	2	19	12	0	21.34	0	20.955	-0.385000000000002	NA	NA	NA	NA	NA	NA	NA	NA	NA	NA	NA	NA	NA	NA	NA	NA	NA	NA	46.891	-96.814	272	4.9	21.8	-14.3	36.1	544	358	27.4	60.7	1379	2144	5032	297	162	134	269
ND.422.3.34.14	ND	422	422	NA	Cassiar	3	34	14	0	4.88	NA	NA	NA	NA	NA	NA	NA	NA	NA	NA	NA	NA	NA	NA	NA	NA	NA	NA	NA	NA	NA	46.891	-96.814	272	4.9	21.8	-14.3	36.1	544	358	27.4	60.7	1379	2144	5032	297	162	134	269
ND.423.1.7.11	ND	423	423	NA	Cassiar	1	7	11	0	7.92	NA	NA	NA	NA	NA	NA	NA	NA	NA	NA	NA	NA	NA	NA	NA	NA	NA	NA	NA	NA	NA	46.891	-96.814	272	4.9	21.8	-14.3	36.1	544	358	27.4	60.7	1379	2144	5032	297	162	134	269
ND.423.2.23.20	ND	423	423	NA	Cassiar	2	23	20	0	NA	NA	NA	NA	NA	NA	NA	NA	NA	NA	NA	NA	NA	NA	NA	NA	NA	NA	NA	NA	NA	NA	46.891	-96.814	272	4.9	21.8	-14.3	36.1	544	358	27.4	60.7	1379	2144	5032	297	162	134	269
ND.423.3.24.37	ND	423	423	NA	Cassiar	3	24	37	0	6.71	NA	NA	NA	NA	NA	NA	NA	NA	NA	NA	NA	NA	NA	NA	NA	NA	NA	NA	NA	NA	NA	46.891	-96.814	272	4.9	21.8	-14.3	36.1	544	358	27.4	60.7	1379	2144	5032	297	162	134	269
ND.424.1.6.40	ND	424	424	NA	Cassiar	1	6	40	0	13.72	NA	NA	NA	NA	NA	NA	NA	NA	NA	NA	NA	NA	NA	NA	NA	NA	NA	NA	NA	NA	NA	46.891	-96.814	272	4.9	21.8	-14.3	36.1	544	358	27.4	60.7	1379	2144	5032	297	162	134	269
ND.424.2.10.12	ND	424	424	NA	Cassiar	2	10	12	0	3.35	0	2.54	-0.81	NA	NA	NA	NA	NA	NA	NA	NA	NA	NA	NA	NA	NA	NA	NA	NA	NA	NA	46.891	-96.814	272	4.9	21.8	-14.3	36.1	544	358	27.4	60.7	1379	2144	5032	297	162	134	269
ND.424.3.24.25	ND	424	424	NA	Cassiar	3	24	25	0	13.41	NA	NA	NA	NA	NA	NA	NA	NA	NA	NA	NA	NA	NA	NA	NA	NA	NA	NA	NA	NA	NA	46.891	-96.814	272	4.9	21.8	-14.3	36.1	544	358	27.4	60.7	1379	2144	5032	297	162	134	269
ND.425.1.8.18	ND	425	425	NA	Cassiar	1	8	18	0	12.19	NA	NA	NA	NA	NA	NA	NA	NA	NA	NA	NA	NA	NA	NA	NA	NA	NA	NA	NA	NA	NA	46.891	-96.814	272	4.9	21.8	-14.3	36.1	544	358	27.4	60.7	1379	2144	5032	297	162	134	269
ND.425.2.15.27	ND	425	425	NA	Cassiar	2	15	27	0	10.67	NA	NA	NA	NA	NA	NA	NA	NA	NA	NA	NA	NA	NA	NA	NA	NA	NA	NA	NA	NA	NA	46.891	-96.814	272	4.9	21.8	-14.3	36.1	544	358	27.4	60.7	1379	2144	5032	297	162	134	269
ND.425.3.26.43	ND	425	425	NA	Cassiar	3	26	43	0	6.1	NA	NA	NA	NA	NA	NA	NA	NA	NA	NA	NA	NA	NA	NA	NA	NA	NA	NA	NA	NA	NA	46.891	-96.814	272	4.9	21.8	-14.3	36.1	544	358	27.4	60.7	1379	2144	5032	297	162	134	269
ND.426.1.6.21	ND	426	426	NA	Cassiar	1	6	21	0	7.92	NA	NA	NA	NA	NA	NA	NA	NA	NA	NA	NA	NA	NA	NA	NA	NA	NA	NA	NA	NA	NA	46.891	-96.814	272	4.9	21.8	-14.3	36.1	544	358	27.4	60.7	1379	2144	5032	297	162	134	269
ND.426.2.18.14	ND	426	426	NA	Cassiar	2	18	14	0	6.1	NA	NA	NA	NA	NA	NA	NA	NA	NA	NA	NA	NA	NA	NA	NA	NA	NA	NA	NA	NA	NA	46.891	-96.814	272	4.9	21.8	-14.3	36.1	544	358	27.4	60.7	1379	2144	5032	297	162	134	269
ND.426.3.34.18	ND	426	426	NA	Cassiar	3	34	18	0	12.19	0	13.97	1.78	NA	NA	NA	NA	NA	NA	NA	NA	NA	NA	NA	NA	NA	NA	NA	NA	NA	NA	46.891	-96.814	272	4.9	21.8	-14.3	36.1	544	358	27.4	60.7	1379	2144	5032	297	162	134	269
ND.427.1.5.14	ND	427	427	NA	Cassiar	1	5	14	1	8.84	0.635	7.62	-1.22	NA	NA	NA	NA	NA	NA	NA	NA	NA	NA	NA	NA	NA	NA	NA	dry stem	12.7	NA	46.891	-96.814	272	4.9	21.8	-14.3	36.1	544	358	27.4	60.7	1379	2144	5032	297	162	134	269
ND.427.2.18.6	ND	427	427	NA	Cassiar	2	18	6	0	39.62	NA	NA	NA	NA	NA	NA	NA	NA	NA	NA	NA	NA	NA	NA	NA	NA	NA	NA	NA	NA	NA	46.891	-96.814	272	4.9	21.8	-14.3	36.1	544	358	27.4	60.7	1379	2144	5032	297	162	134	269
ND.427.3.34.16	ND	427	427	NA	Cassiar	3	34	16	0	14.63	0	44.45	29.82	NA	NA	NA	NA	NA	NA	NA	NA	NA	NA	NA	NA	NA	NA	NA	NA	NA	NA	46.891	-96.814	272	4.9	21.8	-14.3	36.1	544	358	27.4	60.7	1379	2144	5032	297	162	134	269
ND.428.1.4.29	ND	428	428	NA	Cassiar	1	4	29	1	14.63	0	15.24	0.609999999999999	NA	NA	NA	NA	NA	NA	NA	NA	NA	NA	NA	NA	NA	NA	NA	stem broken	21.59	15.24	46.891	-96.814	272	4.9	21.8	-14.3	36.1	544	358	27.4	60.7	1379	2144	5032	297	162	134	269
ND.428.2.21.20	ND	428	428	NA	Cassiar	2	21	20	0	NA	NA	NA	NA	NA	NA	NA	NA	NA	NA	NA	NA	NA	NA	NA	NA	NA	NA	NA	NA	NA	NA	46.891	-96.814	272	4.9	21.8	-14.3	36.1	544	358	27.4	60.7	1379	2144	5032	297	162	134	269
ND.428.3.29.16	ND	428	428	NA	Cassiar	3	29	16	0	7.92	0	7.62	-0.3	NA	NA	NA	NA	NA	NA	NA	NA	NA	NA	NA	NA	NA	NA	NA	NA	NA	NA	46.891	-96.814	272	4.9	21.8	-14.3	36.1	544	358	27.4	60.7	1379	2144	5032	297	162	134	269
ND.429.1.4.4	ND	429	429	NA	Cassiar	1	4	4	0	NA	NA	NA	NA	NA	NA	NA	NA	NA	NA	NA	NA	NA	NA	NA	NA	NA	NA	NA	NA	NA	NA	46.891	-96.814	272	4.9	21.8	-14.3	36.1	544	358	27.4	60.7	1379	2144	5032	297	162	134	269
ND.429.2.19.24	ND	429	429	NA	Cassiar	2	19	24	0	10.36	NA	NA	NA	NA	NA	NA	NA	NA	NA	NA	NA	NA	NA	NA	NA	NA	NA	NA	NA	NA	NA	46.891	-96.814	272	4.9	21.8	-14.3	36.1	544	358	27.4	60.7	1379	2144	5032	297	162	134	269
ND.429.3.27.35	ND	429	429	NA	Cassiar	3	27	35	0	14.02	NA	NA	NA	NA	NA	NA	NA	NA	NA	NA	NA	NA	NA	NA	NA	NA	NA	NA	NA	NA	NA	46.891	-96.814	272	4.9	21.8	-14.3	36.1	544	358	27.4	60.7	1379	2144	5032	297	162	134	269
ND.430.1.5.17	ND	430	430	NA	Cassiar	1	5	17	0	9.75	NA	NA	NA	NA	NA	NA	NA	NA	NA	NA	NA	NA	NA	NA	NA	NA	NA	NA	NA	NA	NA	46.891	-96.814	272	4.9	21.8	-14.3	36.1	544	358	27.4	60.7	1379	2144	5032	297	162	134	269
ND.430.2.17.22	ND	430	430	NA	Cassiar	2	17	22	0	NA	NA	NA	NA	NA	NA	NA	NA	NA	NA	NA	NA	NA	NA	NA	NA	NA	NA	NA	NA	NA	NA	46.891	-96.814	272	4.9	21.8	-14.3	36.1	544	358	27.4	60.7	1379	2144	5032	297	162	134	269
ND.430.3.35.13	ND	430	430	NA	Cassiar	3	35	13	0	14.63	NA	NA	NA	NA	NA	NA	NA	NA	NA	NA	NA	NA	NA	NA	NA	NA	NA	NA	NA	NA	NA	46.891	-96.814	272	4.9	21.8	-14.3	36.1	544	358	27.4	60.7	1379	2144	5032	297	162	134	269
ND.431.1.1.33	ND	431	431	NA	Cassiar	1	1	33	0	19.2	NA	10.16	-9.04	NA	NA	NA	NA	NA	NA	NA	NA	NA	NA	NA	NA	NA	NA	NA	stem broken	9.525	8.89	46.891	-96.814	272	4.9	21.8	-14.3	36.1	544	358	27.4	60.7	1379	2144	5032	297	162	134	269
ND.431.2.10.34	ND	431	431	NA	Cassiar	2	10	34	0	12.5	NA	NA	NA	NA	NA	NA	NA	NA	NA	NA	NA	NA	NA	NA	NA	NA	NA	NA	NA	NA	NA	46.891	-96.814	272	4.9	21.8	-14.3	36.1	544	358	27.4	60.7	1379	2144	5032	297	162	134	269
ND.431.3.29.26	ND	431	431	NA	Cassiar	3	29	26	0	15.24	0	15.24	0	NA	NA	NA	NA	NA	NA	NA	NA	NA	NA	NA	NA	NA	NA	NA	NA	NA	NA	46.891	-96.814	272	4.9	21.8	-14.3	36.1	544	358	27.4	60.7	1379	2144	5032	297	162	134	269
ND.432.1.7.62	ND	432	432	NA	Cassiar	1	7	62	0	17.68	NA	NA	NA	NA	NA	NA	NA	NA	NA	NA	NA	NA	NA	NA	NA	NA	NA	NA	NA	NA	NA	46.891	-96.814	272	4.9	21.8	-14.3	36.1	544	358	27.4	60.7	1379	2144	5032	297	162	134	269
ND.432.2.16.25	ND	432	432	NA	Cassiar	2	16	25	0	6.1	NA	NA	NA	NA	NA	NA	NA	NA	NA	NA	NA	NA	NA	NA	NA	NA	NA	NA	NA	NA	NA	46.891	-96.814	272	4.9	21.8	-14.3	36.1	544	358	27.4	60.7	1379	2144	5032	297	162	134	269
ND.432.3.32.25	ND	432	432	NA	Cassiar	3	32	25	0	10.97	NA	NA	NA	NA	NA	NA	NA	NA	NA	NA	NA	NA	NA	NA	NA	NA	NA	NA	NA	NA	NA	46.891	-96.814	272	4.9	21.8	-14.3	36.1	544	358	27.4	60.7	1379	2144	5032	297	162	134	269
ND.433.1.7.40	ND	433	433	NA	Cassiar	1	7	40	0	NA	NA	NA	NA	NA	NA	NA	NA	NA	NA	NA	NA	NA	NA	NA	NA	NA	NA	NA	NA	NA	NA	46.891	-96.814	272	4.9	21.8	-14.3	36.1	544	358	27.4	60.7	1379	2144	5032	297	162	134	269
ND.433.2.18.34	ND	433	433	NA	Cassiar	2	18	34	0	16.76	NA	NA	NA	NA	NA	NA	NA	NA	NA	NA	NA	NA	NA	NA	NA	NA	NA	NA	NA	NA	NA	46.891	-96.814	272	4.9	21.8	-14.3	36.1	544	358	27.4	60.7	1379	2144	5032	297	162	134	269
ND.433.3.33.19	ND	433	433	NA	Cassiar	3	33	19	0	9.14	NA	NA	NA	NA	NA	NA	NA	NA	NA	NA	NA	NA	NA	NA	NA	NA	NA	NA	NA	NA	NA	46.891	-96.814	272	4.9	21.8	-14.3	36.1	544	358	27.4	60.7	1379	2144	5032	297	162	134	269
ND.434.1.7.49	ND	434	434	NA	Cassiar	1	7	49	0	11.58	NA	NA	NA	NA	NA	NA	NA	NA	NA	NA	NA	NA	NA	NA	NA	NA	NA	NA	NA	NA	NA	46.891	-96.814	272	4.9	21.8	-14.3	36.1	544	358	27.4	60.7	1379	2144	5032	297	162	134	269
ND.434.2.19.29	ND	434	434	NA	Cassiar	2	19	29	0	12.19	NA	NA	NA	NA	NA	NA	NA	NA	NA	NA	NA	NA	NA	NA	NA	NA	NA	NA	NA	NA	NA	46.891	-96.814	272	4.9	21.8	-14.3	36.1	544	358	27.4	60.7	1379	2144	5032	297	162	134	269
ND.434.3.31.12	ND	434	434	NA	Cassiar	3	31	12	0	6.1	NA	NA	NA	NA	NA	NA	NA	NA	NA	NA	NA	NA	NA	NA	NA	NA	NA	NA	NA	NA	NA	46.891	-96.814	272	4.9	21.8	-14.3	36.1	544	358	27.4	60.7	1379	2144	5032	297	162	134	269
ND.435.1.6.23	ND	435	435	NA	Cassiar	1	6	23	1	21.64	0	22.86	1.22	NA	NA	NA	NA	NA	NA	NA	NA	NA	NA	NA	NA	NA	NA	NA	dry stem	29.21	15.24	46.891	-96.814	272	4.9	21.8	-14.3	36.1	544	358	27.4	60.7	1379	2144	5032	297	162	134	269
ND.435.2.19.14	ND	435	435	NA	Cassiar	2	19	14	0	12.19	NA	NA	NA	NA	NA	NA	NA	NA	NA	NA	NA	NA	NA	NA	NA	NA	NA	NA	NA	NA	NA	46.891	-96.814	272	4.9	21.8	-14.3	36.1	544	358	27.4	60.7	1379	2144	5032	297	162	134	269
ND.435.3.34.22	ND	435	435	NA	Cassiar	3	34	22	1	16.46	7.62	21.59	5.13	NA	NA	NA	NA	NA	NA	NA	NA	NA	NA	NA	NA	NA	NA	NA	NA	NA	NA	46.891	-96.814	272	4.9	21.8	-14.3	36.1	544	358	27.4	60.7	1379	2144	5032	297	162	134	269
ND.436.1.3.5	ND	436	436	NA	Cassiar	1	3	5	0	11.58	NA	NA	NA	NA	NA	NA	NA	NA	NA	NA	NA	NA	NA	NA	NA	NA	NA	NA	NA	NA	NA	46.891	-96.814	272	4.9	21.8	-14.3	36.1	544	358	27.4	60.7	1379	2144	5032	297	162	134	269
ND.436.2.19.1	ND	436	436	NA	Cassiar	2	19	1	1	15.24	8.89	21.59	6.35	NA	NA	NA	NA	NA	NA	NA	NA	NA	NA	NA	NA	NA	NA	NA	NA	NA	NA	46.891	-96.814	272	4.9	21.8	-14.3	36.1	544	358	27.4	60.7	1379	2144	5032	297	162	134	269
ND.436.3.27.41	ND	436	436	NA	Cassiar	3	27	41	0	NA	NA	NA	NA	NA	NA	NA	NA	NA	NA	NA	NA	NA	NA	NA	NA	NA	NA	NA	NA	NA	NA	46.891	-96.814	272	4.9	21.8	-14.3	36.1	544	358	27.4	60.7	1379	2144	5032	297	162	134	269
ND.437.1.3.25	ND	437	437	NA	Cassiar	1	3	25	0	41.15	NA	41.275	0.125	NA	NA	NA	NA	NA	NA	NA	NA	NA	NA	NA	NA	NA	NA	NA	stem broken	NA	NA	46.891	-96.814	272	4.9	21.8	-14.3	36.1	544	358	27.4	60.7	1379	2144	5032	297	162	134	269
ND.437.2.23.13	ND	437	437	NA	Cassiar	2	23	13	0	36.58	NA	10.16	-26.42	NA	NA	NA	NA	NA	NA	NA	NA	NA	NA	NA	NA	NA	NA	NA	stem broken	36.83	1.905	46.891	-96.814	272	4.9	21.8	-14.3	36.1	544	358	27.4	60.7	1379	2144	5032	297	162	134	269
ND.437.3.28.34	ND	437	437	NA	Cassiar	3	28	34	0	9.14	NA	NA	NA	NA	NA	NA	NA	NA	NA	NA	NA	NA	NA	NA	NA	NA	NA	NA	NA	NA	NA	46.891	-96.814	272	4.9	21.8	-14.3	36.1	544	358	27.4	60.7	1379	2144	5032	297	162	134	269
ND.438.1.1.21	ND	438	438	NA	Cassiar	1	1	21	0	13.41	NA	10.16	-3.25	NA	NA	NA	NA	NA	NA	NA	NA	NA	NA	NA	NA	NA	NA	NA	stem broken	15.24	NA	46.891	-96.814	272	4.9	21.8	-14.3	36.1	544	358	27.4	60.7	1379	2144	5032	297	162	134	269
ND.438.2.13.5	ND	438	438	NA	Cassiar	2	13	5	0	NA	NA	NA	NA	NA	NA	NA	NA	NA	NA	NA	NA	NA	NA	NA	NA	NA	NA	NA	NA	NA	NA	46.891	-96.814	272	4.9	21.8	-14.3	36.1	544	358	27.4	60.7	1379	2144	5032	297	162	134	269
ND.438.3.36.22	ND	438	438	NA	Cassiar	3	36	22	1	51.82	13.97	63.5	11.68	NA	NA	NA	NA	NA	NA	NA	NA	NA	NA	NA	NA	NA	NA	NA	NA	NA	NA	46.891	-96.814	272	4.9	21.8	-14.3	36.1	544	358	27.4	60.7	1379	2144	5032	297	162	134	269
ND.439.1.3.14	ND	439	439	NA	Cassiar	1	3	14	0	21.95	NA	19.05	-2.9	NA	NA	NA	NA	NA	NA	NA	NA	NA	NA	NA	NA	NA	NA	NA	stem broken	NA	NA	46.891	-96.814	272	4.9	21.8	-14.3	36.1	544	358	27.4	60.7	1379	2144	5032	297	162	134	269
ND.439.2.22.1	ND	439	439	NA	Cassiar	2	22	1	0	30.48	NA	27.94	-2.54	NA	NA	NA	NA	NA	NA	NA	NA	NA	NA	NA	NA	NA	NA	NA	stem broken	NA	NA	46.891	-96.814	272	4.9	21.8	-14.3	36.1	544	358	27.4	60.7	1379	2144	5032	297	162	134	269
ND.439.3.28.39	ND	439	439	NA	Cassiar	3	28	39	1	60.96	0	60.96	0	NA	NA	NA	NA	NA	NA	NA	NA	NA	NA	NA	NA	NA	NA	NA	NA	NA	NA	46.891	-96.814	272	4.9	21.8	-14.3	36.1	544	358	27.4	60.7	1379	2144	5032	297	162	134	269
ND.440.1.3.61	ND	440	440	NA	Cassiar	1	3	61	0	NA	NA	NA	NA	NA	NA	NA	NA	NA	NA	NA	NA	NA	NA	NA	NA	NA	NA	NA	NA	NA	NA	46.891	-96.814	272	4.9	21.8	-14.3	36.1	544	358	27.4	60.7	1379	2144	5032	297	162	134	269
ND.440.2.11.23	ND	440	440	NA	Cassiar	2	11	23	0	12.19	3.81	13.97	1.78	NA	NA	NA	NA	NA	NA	NA	NA	NA	NA	NA	NA	NA	NA	NA	NA	NA	NA	46.891	-96.814	272	4.9	21.8	-14.3	36.1	544	358	27.4	60.7	1379	2144	5032	297	162	134	269
ND.440.3.25.6	ND	440	440	NA	Cassiar	3	25	6	0	18.29	0	19.05	0.760000000000002	NA	NA	NA	NA	NA	NA	NA	NA	NA	NA	NA	NA	NA	NA	NA	NA	NA	NA	46.891	-96.814	272	4.9	21.8	-14.3	36.1	544	358	27.4	60.7	1379	2144	5032	297	162	134	269
ND.442.1.3.53	ND	442	442	NA	Cassiar	1	3	53	0	22.56	NA	NA	NA	NA	NA	NA	NA	NA	NA	NA	NA	NA	NA	NA	NA	NA	NA	NA	NA	NA	NA	46.891	-96.814	272	4.9	21.8	-14.3	36.1	544	358	27.4	60.7	1379	2144	5032	297	162	134	269
ND.442.2.11.9	ND	442	442	NA	Cassiar	2	11	9	0	NA	NA	NA	NA	NA	NA	NA	NA	NA	NA	NA	NA	NA	NA	NA	NA	NA	NA	NA	NA	NA	NA	46.891	-96.814	272	4.9	21.8	-14.3	36.1	544	358	27.4	60.7	1379	2144	5032	297	162	134	269
ND.442.3.26.10	ND	442	442	NA	Cassiar	3	26	10	0	24.38	0	17.78	-6.6	NA	NA	NA	NA	NA	NA	NA	NA	NA	NA	NA	NA	NA	NA	NA	NA	NA	NA	46.891	-96.814	272	4.9	21.8	-14.3	36.1	544	358	27.4	60.7	1379	2144	5032	297	162	134	269
ND.443.1.6.57	ND	443	443	NA	Cassiar	1	6	57	0	19.51	NA	NA	NA	NA	NA	NA	NA	NA	NA	NA	NA	NA	NA	NA	NA	NA	NA	NA	NA	NA	NA	46.891	-96.814	272	4.9	21.8	-14.3	36.1	544	358	27.4	60.7	1379	2144	5032	297	162	134	269
ND.443.2.16.5	ND	443	443	NA	Cassiar	2	16	5	0	12.19	NA	NA	NA	NA	NA	NA	NA	NA	NA	NA	NA	NA	NA	NA	NA	NA	NA	NA	NA	NA	NA	46.891	-96.814	272	4.9	21.8	-14.3	36.1	544	358	27.4	60.7	1379	2144	5032	297	162	134	269
ND.443.3.31.26	ND	443	443	NA	Cassiar	3	31	26	0	45.72	NA	NA	NA	NA	NA	NA	NA	NA	NA	NA	NA	NA	NA	NA	NA	NA	NA	NA	NA	NA	NA	46.891	-96.814	272	4.9	21.8	-14.3	36.1	544	358	27.4	60.7	1379	2144	5032	297	162	134	269
ND.444.1.7.56	ND	444	444	NA	Cassiar	1	7	56	0	NA	NA	NA	NA	NA	NA	NA	NA	NA	NA	NA	NA	NA	NA	NA	NA	NA	NA	NA	NA	NA	NA	46.891	-96.814	272	4.9	21.8	-14.3	36.1	544	358	27.4	60.7	1379	2144	5032	297	162	134	269
ND.444.2.16.17	ND	444	444	NA	Cassiar	2	16	17	1	42.67	0	40.64	-2.03	NA	NA	NA	NA	NA	NA	NA	NA	NA	NA	NA	NA	NA	NA	NA	stem broken	44.45	8.89	46.891	-96.814	272	4.9	21.8	-14.3	36.1	544	358	27.4	60.7	1379	2144	5032	297	162	134	269
ND.444.3.31.27	ND	444	444	NA	Cassiar	3	31	27	0	21.95	NA	NA	NA	NA	NA	NA	NA	NA	NA	NA	NA	NA	NA	NA	NA	NA	NA	NA	NA	NA	NA	46.891	-96.814	272	4.9	21.8	-14.3	36.1	544	358	27.4	60.7	1379	2144	5032	297	162	134	269
ND.446.1.4.62	ND	446	446	NA	Cassiar	1	4	62	1	18.9	0	19.05	0.150000000000002	NA	NA	NA	NA	NA	NA	NA	NA	NA	NA	NA	NA	NA	NA	NA	NA	NA	NA	46.891	-96.814	272	4.9	21.8	-14.3	36.1	544	358	27.4	60.7	1379	2144	5032	297	162	134	269
ND.446.2.12.15	ND	446	446	NA	Cassiar	2	12	15	0	16.46	NA	8.89	-7.57	NA	NA	NA	NA	NA	NA	NA	NA	NA	NA	NA	NA	NA	NA	NA	stem broken	NA	NA	46.891	-96.814	272	4.9	21.8	-14.3	36.1	544	358	27.4	60.7	1379	2144	5032	297	162	134	269
ND.446.3.27.13	ND	446	446	NA	Cassiar	3	27	13	1	45.72	0	45.72	0	NA	NA	NA	NA	NA	NA	NA	NA	NA	NA	NA	NA	NA	NA	NA	NA	NA	NA	46.891	-96.814	272	4.9	21.8	-14.3	36.1	544	358	27.4	60.7	1379	2144	5032	297	162	134	269
ND.447.1.5.50	ND	447	447	NA	Cassiar	1	5	50	0	12.8	NA	NA	NA	NA	NA	NA	NA	NA	NA	NA	NA	NA	NA	NA	NA	NA	NA	NA	NA	NA	NA	46.891	-96.814	272	4.9	21.8	-14.3	36.1	544	358	27.4	60.7	1379	2144	5032	297	162	134	269
ND.447.2.16.8	ND	447	447	NA	Cassiar	2	16	8	1	8.53	3.175	12.065	3.535	NA	NA	NA	NA	NA	NA	NA	NA	NA	NA	NA	NA	NA	NA	NA	NA	NA	NA	46.891	-96.814	272	4.9	21.8	-14.3	36.1	544	358	27.4	60.7	1379	2144	5032	297	162	134	269
ND.447.3.31.24	ND	447	447	NA	Cassiar	3	31	24	0	21.34	NA	NA	NA	NA	NA	NA	NA	NA	NA	NA	NA	NA	NA	NA	NA	NA	NA	NA	NA	NA	NA	46.891	-96.814	272	4.9	21.8	-14.3	36.1	544	358	27.4	60.7	1379	2144	5032	297	162	134	269
ND.448.1.6.19	ND	448	448	NA	Cassiar	1	6	19	0	NA	NA	NA	NA	NA	NA	NA	NA	NA	NA	NA	NA	NA	NA	NA	NA	NA	NA	NA	NA	NA	NA	46.891	-96.814	272	4.9	21.8	-14.3	36.1	544	358	27.4	60.7	1379	2144	5032	297	162	134	269
ND.448.2.19.10	ND	448	448	NA	Cassiar	2	19	10	0	24.38	NA	NA	NA	NA	NA	NA	NA	NA	NA	NA	NA	NA	NA	NA	NA	NA	NA	NA	NA	NA	NA	46.891	-96.814	272	4.9	21.8	-14.3	36.1	544	358	27.4	60.7	1379	2144	5032	297	162	134	269
ND.448.3.35.25	ND	448	448	NA	Cassiar	3	35	25	0	21.34	NA	12.7	-8.64	NA	NA	NA	NA	NA	NA	NA	NA	NA	NA	NA	NA	NA	NA	NA	stem broken	NA	NA	46.891	-96.814	272	4.9	21.8	-14.3	36.1	544	358	27.4	60.7	1379	2144	5032	297	162	134	269
ND.450.1.8.56	ND	450	450	NA	Cassiar	1	8	56	0	6.1	NA	NA	NA	NA	NA	NA	NA	NA	NA	NA	NA	NA	NA	NA	NA	NA	NA	NA	NA	NA	NA	46.891	-96.814	272	4.9	21.8	-14.3	36.1	544	358	27.4	60.7	1379	2144	5032	297	162	134	269
ND.450.2.16.11	ND	450	450	NA	Cassiar	2	16	11	0	22.86	NA	NA	NA	NA	NA	NA	NA	NA	NA	NA	NA	NA	NA	NA	NA	NA	NA	NA	NA	NA	NA	46.891	-96.814	272	4.9	21.8	-14.3	36.1	544	358	27.4	60.7	1379	2144	5032	297	162	134	269
ND.450.3.31.19	ND	450	450	NA	Cassiar	3	31	19	0	43.89	NA	38.735	-5.155	NA	NA	NA	NA	NA	NA	NA	NA	NA	NA	NA	NA	NA	NA	NA	stem broken	NA	NA	46.891	-96.814	272	4.9	21.8	-14.3	36.1	544	358	27.4	60.7	1379	2144	5032	297	162	134	269
ND.451.1.5.2	ND	451	451	NA	Cassiar	1	5	2	0	20.73	NA	NA	NA	NA	NA	NA	NA	NA	NA	NA	NA	NA	NA	NA	NA	NA	NA	NA	NA	NA	NA	46.891	-96.814	272	4.9	21.8	-14.3	36.1	544	358	27.4	60.7	1379	2144	5032	297	162	134	269
ND.451.2.17.5	ND	451	451	NA	Cassiar	2	17	5	0	15.24	NA	NA	NA	NA	NA	NA	NA	NA	NA	NA	NA	NA	NA	NA	NA	NA	NA	NA	NA	NA	NA	46.891	-96.814	272	4.9	21.8	-14.3	36.1	544	358	27.4	60.7	1379	2144	5032	297	162	134	269
ND.451.3.35.23	ND	451	451	NA	Cassiar	3	35	23	1	3.66	10.16	15.24	11.58	NA	NA	NA	NA	NA	NA	NA	NA	NA	NA	NA	NA	NA	NA	NA	NA	NA	NA	46.891	-96.814	272	4.9	21.8	-14.3	36.1	544	358	27.4	60.7	1379	2144	5032	297	162	134	269
ND.452.1.3.29	ND	452	452	NA	Cassiar	1	3	29	0	NA	NA	NA	NA	NA	NA	NA	NA	NA	NA	NA	NA	NA	NA	NA	NA	NA	NA	NA	NA	NA	NA	46.891	-96.814	272	4.9	21.8	-14.3	36.1	544	358	27.4	60.7	1379	2144	5032	297	162	134	269
ND.452.2.22.20	ND	452	452	NA	Cassiar	2	22	20	1	20.12	24.13	41.91	21.79	NA	NA	NA	NA	NA	NA	NA	NA	NA	NA	NA	NA	NA	NA	NA	NA	NA	NA	46.891	-96.814	272	4.9	21.8	-14.3	36.1	544	358	27.4	60.7	1379	2144	5032	297	162	134	269
ND.452.3.29.14	ND	452	452	NA	Cassiar	3	29	14	0	6.1	NA	NA	NA	NA	NA	NA	NA	NA	NA	NA	NA	NA	NA	NA	NA	NA	NA	NA	NA	NA	NA	46.891	-96.814	272	4.9	21.8	-14.3	36.1	544	358	27.4	60.7	1379	2144	5032	297	162	134	269
ND.453.1.8.58	ND	453	453	NA	Cassiar	1	8	58	0	NA	NA	NA	NA	NA	NA	NA	NA	NA	NA	NA	NA	NA	NA	NA	NA	NA	NA	NA	NA	NA	NA	46.891	-96.814	272	4.9	21.8	-14.3	36.1	544	358	27.4	60.7	1379	2144	5032	297	162	134	269
ND.453.2.16.21	ND	453	453	NA	Cassiar	2	16	21	0	3.05	NA	NA	NA	NA	NA	NA	NA	NA	NA	NA	NA	NA	NA	NA	NA	NA	NA	NA	NA	NA	NA	46.891	-96.814	272	4.9	21.8	-14.3	36.1	544	358	27.4	60.7	1379	2144	5032	297	162	134	269
ND.453.3.32.35	ND	453	453	NA	Cassiar	3	32	35	0	18.29	NA	NA	NA	NA	NA	NA	NA	NA	NA	NA	NA	NA	NA	NA	NA	NA	NA	NA	NA	NA	NA	46.891	-96.814	272	4.9	21.8	-14.3	36.1	544	358	27.4	60.7	1379	2144	5032	297	162	134	269
ND.454.1.5.24	ND	454	454	NA	Cassiar	1	5	24	0	16.76	NA	NA	NA	NA	NA	NA	NA	NA	NA	NA	NA	NA	NA	NA	NA	NA	NA	NA	NA	NA	NA	46.891	-96.814	272	4.9	21.8	-14.3	36.1	544	358	27.4	60.7	1379	2144	5032	297	162	134	269
ND.454.2.18.12	ND	454	454	NA	Cassiar	2	18	12	0	NA	NA	NA	NA	NA	NA	NA	NA	NA	NA	NA	NA	NA	NA	NA	NA	NA	NA	NA	NA	NA	NA	46.891	-96.814	272	4.9	21.8	-14.3	36.1	544	358	27.4	60.7	1379	2144	5032	297	162	134	269
ND.454.3.34.23	ND	454	454	NA	Cassiar	3	34	23	0	NA	NA	NA	NA	NA	NA	NA	NA	NA	NA	NA	NA	NA	NA	NA	NA	NA	NA	NA	NA	NA	NA	46.891	-96.814	272	4.9	21.8	-14.3	36.1	544	358	27.4	60.7	1379	2144	5032	297	162	134	269
ND.455.1.8.20	ND	455	455	NA	Cassiar	1	8	20	0	18.9	NA	NA	NA	NA	NA	NA	NA	NA	NA	NA	NA	NA	NA	NA	NA	NA	NA	NA	NA	NA	NA	46.891	-96.814	272	4.9	21.8	-14.3	36.1	544	358	27.4	60.7	1379	2144	5032	297	162	134	269
ND.455.2.23.35	ND	455	455	NA	Cassiar	2	23	35	0	9.75	NA	NA	NA	NA	NA	NA	NA	NA	NA	NA	NA	NA	NA	NA	NA	NA	NA	NA	NA	NA	NA	46.891	-96.814	272	4.9	21.8	-14.3	36.1	544	358	27.4	60.7	1379	2144	5032	297	162	134	269
ND.455.3.31.8	ND	455	455	NA	Cassiar	3	31	8	0	NA	NA	NA	NA	NA	NA	NA	NA	NA	NA	NA	NA	NA	NA	NA	NA	NA	NA	NA	NA	NA	NA	46.891	-96.814	272	4.9	21.8	-14.3	36.1	544	358	27.4	60.7	1379	2144	5032	297	162	134	269
ND.456.1.2.51	ND	456	456	NA	Cassiar	1	2	51	1	22.56	13.335	35.56	13	NA	NA	NA	NA	NA	NA	NA	NA	NA	NA	NA	NA	NA	NA	NA	NA	NA	NA	46.891	-96.814	272	4.9	21.8	-14.3	36.1	544	358	27.4	60.7	1379	2144	5032	297	162	134	269
ND.456.2.9.31	ND	456	456	NA	Cassiar	2	9	31	0	28.65	NA	22.86	-5.79	NA	NA	NA	NA	NA	NA	NA	NA	NA	NA	NA	NA	NA	NA	NA	stem broken	31.75	NA	46.891	-96.814	272	4.9	21.8	-14.3	36.1	544	358	27.4	60.7	1379	2144	5032	297	162	134	269
ND.456.3.30.40	ND	456	456	NA	Cassiar	3	30	40	0	36.58	NA	NA	NA	NA	NA	NA	NA	NA	NA	NA	NA	NA	NA	NA	NA	NA	NA	NA	NA	NA	NA	46.891	-96.814	272	4.9	21.8	-14.3	36.1	544	358	27.4	60.7	1379	2144	5032	297	162	134	269
ND.457.1.4.63	ND	457	457	NA	Cassiar	1	4	63	0	36.27	9.525	43.815	7.54499999999999	NA	NA	NA	NA	NA	NA	NA	NA	NA	NA	NA	NA	NA	NA	NA	NA	NA	NA	46.891	-96.814	272	4.9	21.8	-14.3	36.1	544	358	27.4	60.7	1379	2144	5032	297	162	134	269
ND.457.2.15.18	ND	457	457	NA	Cassiar	2	15	18	0	NA	NA	NA	NA	NA	NA	NA	NA	NA	NA	NA	NA	NA	NA	NA	NA	NA	NA	NA	NA	NA	NA	46.891	-96.814	272	4.9	21.8	-14.3	36.1	544	358	27.4	60.7	1379	2144	5032	297	162	134	269
ND.457.3.28.4	ND	457	457	NA	Cassiar	3	28	4	0	NA	NA	NA	NA	NA	NA	NA	NA	NA	NA	NA	NA	NA	NA	NA	NA	NA	NA	NA	NA	NA	NA	46.891	-96.814	272	4.9	21.8	-14.3	36.1	544	358	27.4	60.7	1379	2144	5032	297	162	134	269
ND.460.1.6.67	ND	460	460	NA	Cassiar	1	6	67	0	83.82	NA	63.5	-20.32	NA	NA	NA	NA	NA	NA	NA	NA	NA	NA	NA	NA	NA	NA	NA	stem broken	NA	NA	46.891	-96.814	272	4.9	21.8	-14.3	36.1	544	358	27.4	60.7	1379	2144	5032	297	162	134	269
ND.460.2.15.33	ND	460	460	NA	Cassiar	2	15	33	0	19.81	NA	NA	NA	NA	NA	NA	NA	NA	NA	NA	NA	NA	NA	NA	NA	NA	NA	NA	NA	NA	NA	46.891	-96.814	272	4.9	21.8	-14.3	36.1	544	358	27.4	60.7	1379	2144	5032	297	162	134	269
ND.460.3.34.38	ND	460	460	NA	Cassiar	3	34	38	0	19.51	NA	NA	NA	NA	NA	NA	NA	NA	NA	NA	NA	NA	NA	NA	NA	NA	NA	NA	NA	NA	NA	46.891	-96.814	272	4.9	21.8	-14.3	36.1	544	358	27.4	60.7	1379	2144	5032	297	162	134	269
ND.461.1.4.25	ND	461	461	NA	Cassiar	1	4	25	0	42.37	NA	NA	NA	NA	NA	NA	NA	NA	NA	NA	NA	NA	NA	NA	NA	NA	NA	NA	NA	NA	NA	46.891	-96.814	272	4.9	21.8	-14.3	36.1	544	358	27.4	60.7	1379	2144	5032	297	162	134	269
ND.461.2.23.19	ND	461	461	NA	Cassiar	2	23	19	1	33.53	9.525	40.64	7.11	NA	NA	NA	NA	NA	NA	NA	NA	NA	NA	NA	NA	NA	NA	NA	NA	NA	NA	46.891	-96.814	272	4.9	21.8	-14.3	36.1	544	358	27.4	60.7	1379	2144	5032	297	162	134	269
ND.461.3.27.30	ND	461	461	NA	Cassiar	3	27	30	1	73.15	0	73.66	0.509999999999991	NA	NA	NA	NA	NA	NA	NA	NA	NA	NA	NA	NA	NA	NA	NA	NA	NA	NA	46.891	-96.814	272	4.9	21.8	-14.3	36.1	544	358	27.4	60.7	1379	2144	5032	297	162	134	269
ND.462.1.2.20	ND	462	462	NA	Cassiar	1	2	20	0	NA	NA	NA	NA	NA	NA	NA	NA	NA	NA	NA	NA	NA	NA	NA	NA	NA	NA	NA	NA	NA	NA	46.891	-96.814	272	4.9	21.8	-14.3	36.1	544	358	27.4	60.7	1379	2144	5032	297	162	134	269
ND.462.2.14.14	ND	462	462	NA	Cassiar	2	14	14	1	19.51	2.54	19.685	0.174999999999997	NA	NA	NA	NA	NA	NA	NA	NA	NA	NA	NA	NA	NA	NA	NA	NA	NA	NA	46.891	-96.814	272	4.9	21.8	-14.3	36.1	544	358	27.4	60.7	1379	2144	5032	297	162	134	269
ND.462.3.36.12	ND	462	462	NA	Cassiar	3	36	12	0	62.79	0	62.23	-0.560000000000002	NA	NA	NA	NA	NA	NA	NA	NA	NA	NA	NA	NA	NA	NA	NA	NA	NA	NA	46.891	-96.814	272	4.9	21.8	-14.3	36.1	544	358	27.4	60.7	1379	2144	5032	297	162	134	269
ND.463.1.5.55	ND	463	463	NA	Cassiar	1	5	55	0	NA	NA	NA	NA	NA	NA	NA	NA	NA	NA	NA	NA	NA	NA	NA	NA	NA	NA	NA	NA	NA	NA	46.891	-96.814	272	4.9	21.8	-14.3	36.1	544	358	27.4	60.7	1379	2144	5032	297	162	134	269
ND.463.2.15.9	ND	463	463	NA	Cassiar	2	15	9	1	25.91	10.16	33.655	7.745	NA	NA	NA	NA	NA	NA	NA	NA	NA	NA	NA	NA	NA	NA	NA	NA	NA	NA	46.891	-96.814	272	4.9	21.8	-14.3	36.1	544	358	27.4	60.7	1379	2144	5032	297	162	134	269
ND.463.3.31.33	ND	463	463	NA	Cassiar	3	31	33	0	NA	NA	NA	NA	NA	NA	NA	NA	NA	NA	NA	NA	NA	NA	NA	NA	NA	NA	NA	NA	NA	NA	46.891	-96.814	272	4.9	21.8	-14.3	36.1	544	358	27.4	60.7	1379	2144	5032	297	162	134	269
ND.464.1.3.48	ND	464	464	NA	Cassiar	1	3	48	0	9.75	NA	NA	NA	NA	NA	NA	NA	NA	NA	NA	NA	NA	NA	NA	NA	NA	NA	NA	NA	NA	NA	46.891	-96.814	272	4.9	21.8	-14.3	36.1	544	358	27.4	60.7	1379	2144	5032	297	162	134	269
ND.464.2.11.2	ND	464	464	NA	Cassiar	2	11	2	0	21.95	NA	NA	NA	NA	NA	NA	NA	NA	NA	NA	NA	NA	NA	NA	NA	NA	NA	NA	NA	NA	NA	46.891	-96.814	272	4.9	21.8	-14.3	36.1	544	358	27.4	60.7	1379	2144	5032	297	162	134	269
ND.464.3.26.6	ND	464	464	NA	Cassiar	3	26	6	0	0.61	NA	NA	NA	NA	NA	NA	NA	NA	NA	NA	NA	NA	NA	NA	NA	NA	NA	NA	NA	NA	NA	46.891	-96.814	272	4.9	21.8	-14.3	36.1	544	358	27.4	60.7	1379	2144	5032	297	162	134	269
ND.465.1.4.5	ND	465	465	NA	Cassiar	1	4	5	0	1.52	NA	NA	NA	NA	NA	NA	NA	NA	NA	NA	NA	NA	NA	NA	NA	NA	NA	NA	NA	NA	NA	46.891	-96.814	272	4.9	21.8	-14.3	36.1	544	358	27.4	60.7	1379	2144	5032	297	162	134	269
ND.465.2.19.3	ND	465	465	NA	Cassiar	2	19	3	1	57.91	0	56.515	-1.395	NA	NA	NA	NA	NA	NA	NA	NA	NA	NA	NA	NA	NA	NA	NA	NA	NA	NA	46.891	-96.814	272	4.9	21.8	-14.3	36.1	544	358	27.4	60.7	1379	2144	5032	297	162	134	269
ND.465.3.27.27	ND	465	465	NA	Cassiar	3	27	27	1	16.46	8.89	22.86	6.4	NA	NA	NA	NA	NA	NA	NA	NA	NA	NA	NA	NA	NA	NA	NA	NA	NA	NA	46.891	-96.814	272	4.9	21.8	-14.3	36.1	544	358	27.4	60.7	1379	2144	5032	297	162	134	269
ND.467.1.5.49	ND	467	467	NA	Cassiar	1	5	49	0	NA	NA	NA	NA	NA	NA	NA	NA	NA	NA	NA	NA	NA	NA	NA	NA	NA	NA	NA	NA	NA	NA	46.891	-96.814	272	4.9	21.8	-14.3	36.1	544	358	27.4	60.7	1379	2144	5032	297	162	134	269
ND.467.2.15.3	ND	467	467	NA	Cassiar	2	15	3	0	NA	NA	NA	NA	NA	NA	NA	NA	NA	NA	NA	NA	NA	NA	NA	NA	NA	NA	NA	NA	NA	NA	46.891	-96.814	272	4.9	21.8	-14.3	36.1	544	358	27.4	60.7	1379	2144	5032	297	162	134	269
ND.467.3.32.17	ND	467	467	NA	Cassiar	3	32	17	1	13.41	NA	5.08	-8.33	NA	NA	NA	NA	NA	NA	NA	NA	NA	NA	NA	NA	NA	NA	NA	stem broken	26.67	NA	46.891	-96.814	272	4.9	21.8	-14.3	36.1	544	358	27.4	60.7	1379	2144	5032	297	162	134	269
ND.468.1.4.17	ND	468	468	NA	Cassiar	1	4	17	1	66.14	6.35	71.12	4.98	NA	NA	NA	NA	NA	NA	NA	NA	NA	NA	NA	NA	NA	NA	NA	NA	NA	NA	46.891	-96.814	272	4.9	21.8	-14.3	36.1	544	358	27.4	60.7	1379	2144	5032	297	162	134	269
ND.468.2.19.19	ND	468	468	NA	Cassiar	2	19	19	0	23.16	NA	NA	NA	NA	NA	NA	NA	NA	NA	NA	NA	NA	NA	NA	NA	NA	NA	NA	NA	NA	NA	46.891	-96.814	272	4.9	21.8	-14.3	36.1	544	358	27.4	60.7	1379	2144	5032	297	162	134	269
ND.468.3.28.32	ND	468	468	NA	Cassiar	3	28	32	0	9.75	NA	NA	NA	NA	NA	NA	NA	NA	NA	NA	NA	NA	NA	NA	NA	NA	NA	NA	NA	NA	NA	46.891	-96.814	272	4.9	21.8	-14.3	36.1	544	358	27.4	60.7	1379	2144	5032	297	162	134	269
ND.470.1.3.19	ND	470	470	NA	Cassiar	1	3	19	1	68.88	11.43	81.28	12.4	NA	NA	NA	NA	NA	NA	NA	NA	NA	NA	NA	NA	NA	NA	NA	NA	NA	NA	46.891	-96.814	272	4.9	21.8	-14.3	36.1	544	358	27.4	60.7	1379	2144	5032	297	162	134	269
ND.470.2.19.20	ND	470	470	NA	Cassiar	2	19	20	0	NA	NA	NA	NA	NA	NA	NA	NA	NA	NA	NA	NA	NA	NA	NA	NA	NA	NA	NA	NA	NA	NA	46.891	-96.814	272	4.9	21.8	-14.3	36.1	544	358	27.4	60.7	1379	2144	5032	297	162	134	269
ND.470.3.28.31	ND	470	470	NA	Cassiar	3	28	31	0	12.19	NA	NA	NA	NA	NA	NA	NA	NA	NA	NA	NA	NA	NA	NA	NA	NA	NA	NA	NA	NA	NA	46.891	-96.814	272	4.9	21.8	-14.3	36.1	544	358	27.4	60.7	1379	2144	5032	297	162	134	269
ND.471.1.5.27	ND	471	471	NA	Cassiar	1	5	27	1	42.06	12.7	54.61	12.55	NA	NA	NA	NA	NA	NA	NA	NA	NA	NA	NA	NA	NA	NA	NA	NA	NA	NA	46.891	-96.814	272	4.9	21.8	-14.3	36.1	544	358	27.4	60.7	1379	2144	5032	297	162	134	269
ND.471.2.9.23	ND	471	471	NA	Cassiar	2	9	23	0	9.45	NA	NA	NA	NA	NA	NA	NA	NA	NA	NA	NA	NA	NA	NA	NA	NA	NA	NA	NA	NA	NA	46.891	-96.814	272	4.9	21.8	-14.3	36.1	544	358	27.4	60.7	1379	2144	5032	297	162	134	269
ND.471.3.24.3	ND	471	471	NA	Cassiar	3	24	3	0	59.44	0	58.42	-1.02	NA	NA	NA	NA	NA	NA	NA	NA	NA	NA	NA	NA	NA	NA	NA	NA	NA	NA	46.891	-96.814	272	4.9	21.8	-14.3	36.1	544	358	27.4	60.7	1379	2144	5032	297	162	134	269
ND.472.1.6.55	ND	472	472	NA	Cassiar	1	6	55	0	31.09	0	30.48	-0.609999999999999	NA	NA	NA	NA	NA	NA	NA	NA	NA	NA	NA	NA	NA	NA	NA	no bud at top	NA	NA	46.891	-96.814	272	4.9	21.8	-14.3	36.1	544	358	27.4	60.7	1379	2144	5032	297	162	134	269
ND.472.2.10.5	ND	472	472	NA	Cassiar	2	10	5	0	18.29	NA	NA	NA	NA	NA	NA	NA	NA	NA	NA	NA	NA	NA	NA	NA	NA	NA	NA	NA	NA	NA	46.891	-96.814	272	4.9	21.8	-14.3	36.1	544	358	27.4	60.7	1379	2144	5032	297	162	134	269
ND.472.3.25.12	ND	472	472	NA	Cassiar	3	25	12	0	21.34	NA	NA	NA	NA	NA	NA	NA	NA	NA	NA	NA	NA	NA	NA	NA	NA	NA	NA	NA	NA	NA	46.891	-96.814	272	4.9	21.8	-14.3	36.1	544	358	27.4	60.7	1379	2144	5032	297	162	134	269
ND.474.1.5.57	ND	474	474	NA	Cassiar	1	5	57	0	59.44	NA	53.34	-6.09999999999999	NA	NA	NA	NA	NA	NA	NA	NA	NA	NA	NA	NA	NA	NA	NA	stem broken	NA	NA	46.891	-96.814	272	4.9	21.8	-14.3	36.1	544	358	27.4	60.7	1379	2144	5032	297	162	134	269
ND.474.2.15.6	ND	474	474	NA	Cassiar	2	15	6	0	44.2	1.905	43.18	-1.02	NA	NA	NA	NA	NA	NA	NA	NA	NA	NA	NA	NA	NA	NA	NA	NA	NA	NA	46.891	-96.814	272	4.9	21.8	-14.3	36.1	544	358	27.4	60.7	1379	2144	5032	297	162	134	269
ND.474.3.31.23	ND	474	474	NA	Cassiar	3	31	23	0	29.87	NA	NA	NA	NA	NA	NA	NA	NA	NA	NA	NA	NA	NA	NA	NA	NA	NA	NA	NA	NA	NA	46.891	-96.814	272	4.9	21.8	-14.3	36.1	544	358	27.4	60.7	1379	2144	5032	297	162	134	269
ND.475.1.6.59	ND	475	475	NA	Cassiar	1	6	59	0	31.39	NA	NA	NA	NA	NA	NA	NA	NA	NA	NA	NA	NA	NA	NA	NA	NA	NA	NA	NA	NA	NA	46.891	-96.814	272	4.9	21.8	-14.3	36.1	544	358	27.4	60.7	1379	2144	5032	297	162	134	269
ND.475.2.16.9	ND	475	475	NA	Cassiar	2	16	9	0	28.65	5.715	31.75	3.1	NA	NA	NA	NA	NA	NA	NA	NA	NA	NA	NA	NA	NA	NA	NA	NA	NA	NA	46.891	-96.814	272	4.9	21.8	-14.3	36.1	544	358	27.4	60.7	1379	2144	5032	297	162	134	269
ND.475.3.31.29	ND	475	475	NA	Cassiar	3	31	29	0	41.15	NA	10.795	-30.355	NA	NA	NA	NA	NA	NA	NA	NA	NA	NA	NA	NA	NA	NA	NA	stem broken	NA	NA	46.891	-96.814	272	4.9	21.8	-14.3	36.1	544	358	27.4	60.7	1379	2144	5032	297	162	134	269
ND.476.1.4.38	ND	476	476	NA	Cassiar	1	4	38	0	42.06	0	41.91	-0.150000000000006	NA	NA	NA	NA	NA	NA	NA	NA	NA	NA	NA	NA	NA	NA	NA	NA	NA	NA	46.891	-96.814	272	4.9	21.8	-14.3	36.1	544	358	27.4	60.7	1379	2144	5032	297	162	134	269
ND.476.2.21.16	ND	476	476	NA	Cassiar	2	21	16	0	NA	NA	NA	NA	NA	NA	NA	NA	NA	NA	NA	NA	NA	NA	NA	NA	NA	NA	NA	NA	NA	NA	46.891	-96.814	272	4.9	21.8	-14.3	36.1	544	358	27.4	60.7	1379	2144	5032	297	162	134	269
ND.476.3.29.19	ND	476	476	NA	Cassiar	3	29	19	0	28.04	0	27.305	-0.734999999999999	NA	NA	NA	NA	NA	NA	NA	NA	NA	NA	NA	NA	NA	NA	NA	NA	NA	NA	46.891	-96.814	272	4.9	21.8	-14.3	36.1	544	358	27.4	60.7	1379	2144	5032	297	162	134	269
ND.477.1.1.36	ND	477	477	NA	Cassiar	1	1	36	0	NA	NA	NA	NA	NA	NA	NA	NA	NA	NA	NA	NA	NA	NA	NA	NA	NA	NA	NA	NA	NA	NA	46.891	-96.814	272	4.9	21.8	-14.3	36.1	544	358	27.4	60.7	1379	2144	5032	297	162	134	269
ND.477.2.10.31	ND	477	477	NA	Cassiar	2	10	31	0	NA	NA	NA	NA	NA	NA	NA	NA	NA	NA	NA	NA	NA	NA	NA	NA	NA	NA	NA	NA	NA	NA	46.891	-96.814	272	4.9	21.8	-14.3	36.1	544	358	27.4	60.7	1379	2144	5032	297	162	134	269
ND.477.3.30.23	ND	477	477	NA	Cassiar	3	30	23	0	17.07	NA	NA	NA	NA	NA	NA	NA	NA	NA	NA	NA	NA	NA	NA	NA	NA	NA	NA	NA	NA	NA	46.891	-96.814	272	4.9	21.8	-14.3	36.1	544	358	27.4	60.7	1379	2144	5032	297	162	134	269
ND.478.1.8.60	ND	478	478	NA	Cassiar	1	8	60	0	21.34	0	20.32	-1.02	NA	NA	NA	NA	NA	NA	NA	NA	NA	NA	NA	NA	NA	NA	NA	no bud at top	NA	NA	46.891	-96.814	272	4.9	21.8	-14.3	36.1	544	358	27.4	60.7	1379	2144	5032	297	162	134	269
ND.478.2.16.20	ND	478	478	NA	Cassiar	2	16	20	0	30.48	NA	NA	NA	NA	NA	NA	NA	NA	NA	NA	NA	NA	NA	NA	NA	NA	NA	NA	NA	NA	NA	46.891	-96.814	272	4.9	21.8	-14.3	36.1	544	358	27.4	60.7	1379	2144	5032	297	162	134	269
ND.478.3.31.35	ND	478	478	NA	Cassiar	3	31	35	0	19.51	NA	NA	NA	NA	NA	NA	NA	NA	NA	NA	NA	NA	NA	NA	NA	NA	NA	NA	NA	NA	NA	46.891	-96.814	272	4.9	21.8	-14.3	36.1	544	358	27.4	60.7	1379	2144	5032	297	162	134	269
ND.479.1.2.18	ND	479	479	NA	Cassiar	1	2	18	1	36.27	6.35	41.275	5.005	NA	NA	NA	NA	NA	NA	NA	NA	NA	NA	NA	NA	NA	NA	NA	NA	NA	NA	46.891	-96.814	272	4.9	21.8	-14.3	36.1	544	358	27.4	60.7	1379	2144	5032	297	162	134	269
ND.479.2.14.20	ND	479	479	NA	Cassiar	2	14	20	0	37.19	NA	NA	NA	NA	NA	NA	NA	NA	NA	NA	NA	NA	NA	NA	NA	NA	NA	NA	NA	NA	NA	46.891	-96.814	272	4.9	21.8	-14.3	36.1	544	358	27.4	60.7	1379	2144	5032	297	162	134	269
ND.479.3.36.6	ND	479	479	NA	Cassiar	3	36	6	1	60.96	0	59.69	-1.27	NA	NA	NA	NA	NA	NA	NA	NA	NA	NA	NA	NA	NA	NA	NA	dry stem	30.48	15.24	46.891	-96.814	272	4.9	21.8	-14.3	36.1	544	358	27.4	60.7	1379	2144	5032	297	162	134	269
ND.501.1.2.16	ND	501	501	NA	Jasper	1	2	16	0	NA	NA	NA	NA	NA	NA	NA	NA	NA	NA	NA	NA	NA	NA	NA	NA	NA	NA	NA	NA	NA	NA	46.891	-96.814	272	4.9	21.8	-14.3	36.1	544	358	27.4	60.7	1379	2144	5032	297	162	134	269
ND.501.2.14.10	ND	501	501	NA	Jasper	2	14	10	0	24.38	NA	NA	NA	NA	NA	NA	NA	NA	NA	NA	NA	NA	NA	NA	NA	NA	NA	NA	NA	NA	NA	46.891	-96.814	272	4.9	21.8	-14.3	36.1	544	358	27.4	60.7	1379	2144	5032	297	162	134	269
ND.501.3.35.8	ND	501	501	NA	Jasper	3	35	8	0	NA	NA	NA	NA	NA	NA	NA	NA	NA	NA	NA	NA	NA	NA	NA	NA	NA	NA	NA	NA	NA	NA	46.891	-96.814	272	4.9	21.8	-14.3	36.1	544	358	27.4	60.7	1379	2144	5032	297	162	134	269
ND.503.1.2.54	ND	503	503	NA	Jasper	1	2	54	0	NA	NA	NA	NA	NA	NA	NA	NA	NA	NA	NA	NA	NA	NA	NA	NA	NA	NA	NA	NA	NA	NA	46.891	-96.814	272	4.9	21.8	-14.3	36.1	544	358	27.4	60.7	1379	2144	5032	297	162	134	269
ND.503.2.12.17	ND	503	503	NA	Jasper	2	12	17	0	NA	NA	NA	NA	NA	NA	NA	NA	NA	NA	NA	NA	NA	NA	NA	NA	NA	NA	NA	NA	NA	NA	46.891	-96.814	272	4.9	21.8	-14.3	36.1	544	358	27.4	60.7	1379	2144	5032	297	162	134	269
ND.503.3.27.21	ND	503	503	NA	Jasper	3	27	21	0	26.82	NA	NA	NA	NA	NA	NA	NA	NA	NA	NA	NA	NA	NA	NA	NA	NA	NA	NA	NA	NA	NA	46.891	-96.814	272	4.9	21.8	-14.3	36.1	544	358	27.4	60.7	1379	2144	5032	297	162	134	269
ND.504.1.4.31	ND	504	504	NA	Jasper	1	4	31	0	35.97	NA	NA	NA	NA	NA	NA	NA	NA	NA	NA	NA	NA	NA	NA	NA	NA	NA	NA	NA	NA	NA	46.891	-96.814	272	4.9	21.8	-14.3	36.1	544	358	27.4	60.7	1379	2144	5032	297	162	134	269
ND.504.2.22.19	ND	504	504	NA	Jasper	2	22	19	0	17.07	NA	NA	NA	NA	NA	NA	NA	NA	NA	NA	NA	NA	NA	NA	NA	NA	NA	NA	NA	NA	NA	46.891	-96.814	272	4.9	21.8	-14.3	36.1	544	358	27.4	60.7	1379	2144	5032	297	162	134	269
ND.504.3.30.16	ND	504	504	NA	Jasper	3	30	16	0	25.6	NA	NA	NA	NA	NA	NA	NA	NA	NA	NA	NA	NA	NA	NA	NA	NA	NA	NA	NA	NA	NA	46.891	-96.814	272	4.9	21.8	-14.3	36.1	544	358	27.4	60.7	1379	2144	5032	297	162	134	269
ND.505.1.6.27	ND	505	505	NA	Jasper	1	6	27	0	NA	NA	NA	NA	NA	NA	NA	NA	NA	NA	NA	NA	NA	NA	NA	NA	NA	NA	NA	NA	NA	NA	46.891	-96.814	272	4.9	21.8	-14.3	36.1	544	358	27.4	60.7	1379	2144	5032	297	162	134	269
ND.505.2.9.14	ND	505	505	NA	Jasper	2	9	14	0	9.45	NA	NA	NA	NA	NA	NA	NA	NA	NA	NA	NA	NA	NA	NA	NA	NA	NA	NA	NA	NA	NA	46.891	-96.814	272	4.9	21.8	-14.3	36.1	544	358	27.4	60.7	1379	2144	5032	297	162	134	269
ND.505.3.24.2	ND	505	505	NA	Jasper	3	24	2	0	NA	NA	NA	NA	NA	NA	NA	NA	NA	NA	NA	NA	NA	NA	NA	NA	NA	NA	NA	NA	NA	NA	46.891	-96.814	272	4.9	21.8	-14.3	36.1	544	358	27.4	60.7	1379	2144	5032	297	162	134	269
ND.507.1.4.48	ND	507	507	NA	Jasper	1	4	48	0	74.68	NA	NA	NA	NA	NA	NA	NA	NA	NA	NA	NA	NA	NA	NA	NA	NA	NA	NA	NA	NA	NA	46.891	-96.814	272	4.9	21.8	-14.3	36.1	544	358	27.4	60.7	1379	2144	5032	297	162	134	269
ND.507.2.12.2	ND	507	507	NA	Jasper	2	12	2	0	NA	NA	NA	NA	NA	NA	NA	NA	NA	NA	NA	NA	NA	NA	NA	NA	NA	NA	NA	NA	NA	NA	46.891	-96.814	272	4.9	21.8	-14.3	36.1	544	358	27.4	60.7	1379	2144	5032	297	162	134	269
ND.507.3.27.3	ND	507	507	NA	Jasper	3	27	3	0	NA	NA	NA	NA	NA	NA	NA	NA	NA	NA	NA	NA	NA	NA	NA	NA	NA	NA	NA	NA	NA	NA	46.891	-96.814	272	4.9	21.8	-14.3	36.1	544	358	27.4	60.7	1379	2144	5032	297	162	134	269
ND.508.1.6.15	ND	508	508	NA	Jasper	1	6	15	0	NA	NA	NA	NA	NA	NA	NA	NA	NA	NA	NA	NA	NA	NA	NA	NA	NA	NA	NA	NA	NA	NA	46.891	-96.814	272	4.9	21.8	-14.3	36.1	544	358	27.4	60.7	1379	2144	5032	297	162	134	269
ND.508.2.17.15	ND	508	508	NA	Jasper	2	17	15	0	NA	NA	NA	NA	NA	NA	NA	NA	NA	NA	NA	NA	NA	NA	NA	NA	NA	NA	NA	NA	NA	NA	46.891	-96.814	272	4.9	21.8	-14.3	36.1	544	358	27.4	60.7	1379	2144	5032	297	162	134	269
ND.508.3.35.29	ND	508	508	NA	Jasper	3	35	29	0	NA	NA	NA	NA	NA	NA	NA	NA	NA	NA	NA	NA	NA	NA	NA	NA	NA	NA	NA	NA	NA	NA	46.891	-96.814	272	4.9	21.8	-14.3	36.1	544	358	27.4	60.7	1379	2144	5032	297	162	134	269
ND.509.1.5.34	ND	509	509	NA	Jasper	1	5	34	0	NA	NA	NA	NA	NA	NA	NA	NA	NA	NA	NA	NA	NA	NA	NA	NA	NA	NA	NA	NA	NA	NA	46.891	-96.814	272	4.9	21.8	-14.3	36.1	544	358	27.4	60.7	1379	2144	5032	297	162	134	269
ND.509.2.9.21	ND	509	509	NA	Jasper	2	9	21	0	25.3	NA	NA	NA	NA	NA	NA	NA	NA	NA	NA	NA	NA	NA	NA	NA	NA	NA	NA	NA	NA	NA	46.891	-96.814	272	4.9	21.8	-14.3	36.1	544	358	27.4	60.7	1379	2144	5032	297	162	134	269
ND.509.3.24.28	ND	509	509	NA	Jasper	3	24	28	0	27.43	NA	NA	NA	NA	NA	NA	NA	NA	NA	NA	NA	NA	NA	NA	NA	NA	NA	NA	NA	NA	NA	46.891	-96.814	272	4.9	21.8	-14.3	36.1	544	358	27.4	60.7	1379	2144	5032	297	162	134	269
ND.510.1.5.40	ND	510	510	NA	Jasper	1	5	40	0	34.44	NA	33.02	-1.41999999999999	NA	NA	NA	NA	NA	NA	NA	NA	NA	NA	NA	NA	NA	NA	NA	stem broken	NA	NA	46.891	-96.814	272	4.9	21.8	-14.3	36.1	544	358	27.4	60.7	1379	2144	5032	297	162	134	269
ND.510.2.10.11	ND	510	510	NA	Jasper	2	10	11	0	NA	NA	NA	NA	NA	NA	NA	NA	NA	NA	NA	NA	NA	NA	NA	NA	NA	NA	NA	NA	NA	NA	46.891	-96.814	272	4.9	21.8	-14.3	36.1	544	358	27.4	60.7	1379	2144	5032	297	162	134	269
ND.510.3.24.22	ND	510	510	NA	Jasper	3	24	22	0	18.29	NA	NA	NA	NA	NA	NA	NA	NA	NA	NA	NA	NA	NA	NA	NA	NA	NA	NA	NA	NA	NA	46.891	-96.814	272	4.9	21.8	-14.3	36.1	544	358	27.4	60.7	1379	2144	5032	297	162	134	269
ND.511.1.3.41	ND	511	511	NA	Jasper	1	3	41	0	48.77	3.81	50.165	1.395	NA	NA	NA	NA	NA	NA	NA	NA	NA	NA	NA	NA	NA	NA	NA	NA	NA	NA	46.891	-96.814	272	4.9	21.8	-14.3	36.1	544	358	27.4	60.7	1379	2144	5032	297	162	134	269
ND.511.2.21.5	ND	511	511	NA	Jasper	2	21	5	0	36.58	NA	28.575	-8.005	NA	NA	NA	NA	NA	NA	NA	NA	NA	NA	NA	NA	NA	NA	NA	stem broken	34.29	NA	46.891	-96.814	272	4.9	21.8	-14.3	36.1	544	358	27.4	60.7	1379	2144	5032	297	162	134	269
ND.511.3.29.7	ND	511	511	NA	Jasper	3	29	7	1	45.72	10.795	55.245	9.525	NA	NA	NA	NA	NA	NA	NA	NA	NA	NA	NA	NA	NA	NA	NA	NA	NA	NA	46.891	-96.814	272	4.9	21.8	-14.3	36.1	544	358	27.4	60.7	1379	2144	5032	297	162	134	269
ND.512.1.3.20	ND	512	512	NA	Jasper	1	3	20	0	85.95	NA	68.58	-17.37	NA	NA	NA	NA	NA	NA	NA	NA	NA	NA	NA	NA	NA	NA	NA	stem broken	NA	NA	46.891	-96.814	272	4.9	21.8	-14.3	36.1	544	358	27.4	60.7	1379	2144	5032	297	162	134	269
ND.512.2.23.2	ND	512	512	NA	Jasper	2	23	2	0	NA	NA	NA	NA	NA	NA	NA	NA	NA	NA	NA	NA	NA	NA	NA	NA	NA	NA	NA	NA	NA	NA	46.891	-96.814	272	4.9	21.8	-14.3	36.1	544	358	27.4	60.7	1379	2144	5032	297	162	134	269
ND.512.3.28.33	ND	512	512	NA	Jasper	3	28	33	0	6.1	NA	NA	NA	NA	NA	NA	NA	NA	NA	NA	NA	NA	NA	NA	NA	NA	NA	NA	NA	NA	NA	46.891	-96.814	272	4.9	21.8	-14.3	36.1	544	358	27.4	60.7	1379	2144	5032	297	162	134	269
ND.514.1.4.64	ND	514	514	NA	Jasper	1	4	64	0	15.54	NA	NA	NA	NA	NA	NA	NA	NA	NA	NA	NA	NA	NA	NA	NA	NA	NA	NA	NA	NA	NA	46.891	-96.814	272	4.9	21.8	-14.3	36.1	544	358	27.4	60.7	1379	2144	5032	297	162	134	269
ND.514.2.16.29	ND	514	514	NA	Jasper	2	16	29	0	10.67	NA	NA	NA	NA	NA	NA	NA	NA	NA	NA	NA	NA	NA	NA	NA	NA	NA	NA	NA	NA	NA	46.891	-96.814	272	4.9	21.8	-14.3	36.1	544	358	27.4	60.7	1379	2144	5032	297	162	134	269
ND.514.3.35.34	ND	514	514	NA	Jasper	3	35	34	0	NA	NA	NA	NA	NA	NA	NA	NA	NA	NA	NA	NA	NA	NA	NA	NA	NA	NA	NA	NA	NA	NA	46.891	-96.814	272	4.9	21.8	-14.3	36.1	544	358	27.4	60.7	1379	2144	5032	297	162	134	269
ND.515.1.8.10	ND	515	515	NA	Jasper	1	8	10	0	34.14	NA	NA	NA	NA	NA	NA	NA	NA	NA	NA	NA	NA	NA	NA	NA	NA	NA	NA	NA	NA	NA	46.891	-96.814	272	4.9	21.8	-14.3	36.1	544	358	27.4	60.7	1379	2144	5032	297	162	134	269
ND.515.2.21.28	ND	515	515	NA	Jasper	2	21	28	0	64.01	5.08	66.675	2.66499999999999	NA	NA	NA	NA	NA	NA	NA	NA	NA	NA	NA	NA	NA	NA	NA	NA	NA	NA	46.891	-96.814	272	4.9	21.8	-14.3	36.1	544	358	27.4	60.7	1379	2144	5032	297	162	134	269
ND.515.3.24.38	ND	515	515	NA	Jasper	3	24	38	0	38.1	NA	36.195	-1.905	NA	NA	NA	NA	NA	NA	NA	NA	NA	NA	NA	NA	NA	NA	NA	stem broken	NA	NA	46.891	-96.814	272	4.9	21.8	-14.3	36.1	544	358	27.4	60.7	1379	2144	5032	297	162	134	269
ND.516.1.6.9	ND	516	516	NA	Jasper	1	6	9	0	20.42	NA	NA	NA	NA	NA	NA	NA	NA	NA	NA	NA	NA	NA	NA	NA	NA	NA	NA	NA	NA	NA	46.891	-96.814	272	4.9	21.8	-14.3	36.1	544	358	27.4	60.7	1379	2144	5032	297	162	134	269
ND.516.2.18.11	ND	516	516	NA	Jasper	2	18	11	0	60.96	0	59.69	-1.27	NA	NA	NA	NA	NA	NA	NA	NA	NA	NA	NA	NA	NA	NA	NA	no bud at top	NA	NA	46.891	-96.814	272	4.9	21.8	-14.3	36.1	544	358	27.4	60.7	1379	2144	5032	297	162	134	269
ND.516.3.35.26	ND	516	516	NA	Jasper	3	35	26	0	9.14	NA	NA	NA	NA	NA	NA	NA	NA	NA	NA	NA	NA	NA	NA	NA	NA	NA	NA	NA	NA	NA	46.891	-96.814	272	4.9	21.8	-14.3	36.1	544	358	27.4	60.7	1379	2144	5032	297	162	134	269
ND.517.1.5.43	ND	517	517	NA	Jasper	1	5	43	0	36.88	NA	34.29	-2.59	NA	NA	NA	NA	NA	NA	NA	NA	NA	NA	NA	NA	NA	NA	NA	stem broken	NA	NA	46.891	-96.814	272	4.9	21.8	-14.3	36.1	544	358	27.4	60.7	1379	2144	5032	297	162	134	269
ND.517.2.9.4	ND	517	517	NA	Jasper	2	9	4	0	NA	NA	NA	NA	NA	NA	NA	NA	NA	NA	NA	NA	NA	NA	NA	NA	NA	NA	NA	NA	NA	NA	46.891	-96.814	272	4.9	21.8	-14.3	36.1	544	358	27.4	60.7	1379	2144	5032	297	162	134	269
ND.517.3.24.20	ND	517	517	NA	Jasper	3	24	20	0	27.43	NA	16.51	-10.92	NA	NA	NA	NA	NA	NA	NA	NA	NA	NA	NA	NA	NA	NA	NA	no bud at top	NA	NA	46.891	-96.814	272	4.9	21.8	-14.3	36.1	544	358	27.4	60.7	1379	2144	5032	297	162	134	269
ND.518.1.7.13	ND	518	518	NA	Jasper	1	7	13	0	7.92	NA	NA	NA	NA	NA	NA	NA	NA	NA	NA	NA	NA	NA	NA	NA	NA	NA	NA	NA	NA	NA	46.891	-96.814	272	4.9	21.8	-14.3	36.1	544	358	27.4	60.7	1379	2144	5032	297	162	134	269
ND.518.2.16.28	ND	518	518	NA	Jasper	2	16	28	0	15.24	NA	NA	NA	NA	NA	NA	NA	NA	NA	NA	NA	NA	NA	NA	NA	NA	NA	NA	NA	NA	NA	46.891	-96.814	272	4.9	21.8	-14.3	36.1	544	358	27.4	60.7	1379	2144	5032	297	162	134	269
ND.518.3.26.30	ND	518	518	NA	Jasper	3	26	30	0	18.29	NA	NA	NA	NA	NA	NA	NA	NA	NA	NA	NA	NA	NA	NA	NA	NA	NA	NA	NA	NA	NA	46.891	-96.814	272	4.9	21.8	-14.3	36.1	544	358	27.4	60.7	1379	2144	5032	297	162	134	269
ND.519.1.1.35	ND	519	519	NA	Jasper	1	1	35	0	35.97	NA	NA	NA	NA	NA	NA	NA	NA	NA	NA	NA	NA	NA	NA	NA	NA	NA	NA	NA	NA	NA	46.891	-96.814	272	4.9	21.8	-14.3	36.1	544	358	27.4	60.7	1379	2144	5032	297	162	134	269
ND.519.2.20.29	ND	519	519	NA	Jasper	2	20	29	0	10.06	NA	NA	NA	NA	NA	NA	NA	NA	NA	NA	NA	NA	NA	NA	NA	NA	NA	NA	NA	NA	NA	46.891	-96.814	272	4.9	21.8	-14.3	36.1	544	358	27.4	60.7	1379	2144	5032	297	162	134	269
ND.519.3.30.31	ND	519	519	NA	Jasper	3	30	31	0	30.48	NA	NA	NA	NA	NA	NA	NA	NA	NA	NA	NA	NA	NA	NA	NA	NA	NA	NA	NA	NA	NA	46.891	-96.814	272	4.9	21.8	-14.3	36.1	544	358	27.4	60.7	1379	2144	5032	297	162	134	269
ND.520.1.3.23	ND	520	520	NA	Jasper	1	3	23	0	NA	NA	NA	NA	NA	NA	NA	NA	NA	NA	NA	NA	NA	NA	NA	NA	NA	NA	NA	NA	NA	NA	46.891	-96.814	272	4.9	21.8	-14.3	36.1	544	358	27.4	60.7	1379	2144	5032	297	162	134	269
ND.520.2.23.16	ND	520	520	NA	Jasper	2	23	16	0	18.29	NA	NA	NA	NA	NA	NA	NA	NA	NA	NA	NA	NA	NA	NA	NA	NA	NA	NA	NA	NA	NA	46.891	-96.814	272	4.9	21.8	-14.3	36.1	544	358	27.4	60.7	1379	2144	5032	297	162	134	269
ND.520.3.27.31	ND	520	520	NA	Jasper	3	27	31	0	NA	NA	NA	NA	NA	NA	NA	NA	NA	NA	NA	NA	NA	NA	NA	NA	NA	NA	NA	NA	NA	NA	46.891	-96.814	272	4.9	21.8	-14.3	36.1	544	358	27.4	60.7	1379	2144	5032	297	162	134	269
ND.521.1.2.41	ND	521	521	NA	Jasper	1	2	41	0	NA	NA	NA	NA	NA	NA	NA	NA	NA	NA	NA	NA	NA	NA	NA	NA	NA	NA	NA	NA	NA	NA	46.891	-96.814	272	4.9	21.8	-14.3	36.1	544	358	27.4	60.7	1379	2144	5032	297	162	134	269
ND.521.2.11.32	ND	521	521	NA	Jasper	2	11	32	0	21.34	NA	NA	NA	NA	NA	NA	NA	NA	NA	NA	NA	NA	NA	NA	NA	NA	NA	NA	NA	NA	NA	46.891	-96.814	272	4.9	21.8	-14.3	36.1	544	358	27.4	60.7	1379	2144	5032	297	162	134	269
ND.521.3.30.25	ND	521	521	NA	Jasper	3	30	25	0	10.06	NA	NA	NA	NA	NA	NA	NA	NA	NA	NA	NA	NA	NA	NA	NA	NA	NA	NA	NA	NA	NA	46.891	-96.814	272	4.9	21.8	-14.3	36.1	544	358	27.4	60.7	1379	2144	5032	297	162	134	269
ND.522.1.8.45	ND	522	522	NA	Jasper	1	8	45	0	NA	NA	NA	NA	NA	NA	NA	NA	NA	NA	NA	NA	NA	NA	NA	NA	NA	NA	NA	NA	NA	NA	46.891	-96.814	272	4.9	21.8	-14.3	36.1	544	358	27.4	60.7	1379	2144	5032	297	162	134	269
ND.522.2.20.26	ND	522	522	NA	Jasper	2	20	26	0	54.86	NA	NA	NA	NA	NA	NA	NA	NA	NA	NA	NA	NA	NA	NA	NA	NA	NA	NA	NA	NA	NA	46.891	-96.814	272	4.9	21.8	-14.3	36.1	544	358	27.4	60.7	1379	2144	5032	297	162	134	269
ND.522.3.33.40	ND	522	522	NA	Jasper	3	33	40	0	52.43	NA	NA	NA	NA	NA	NA	NA	NA	NA	NA	NA	NA	NA	NA	NA	NA	NA	NA	NA	NA	NA	46.891	-96.814	272	4.9	21.8	-14.3	36.1	544	358	27.4	60.7	1379	2144	5032	297	162	134	269
ND.523.1.7.4	ND	523	523	NA	Jasper	1	7	4	0	NA	NA	NA	NA	NA	NA	NA	NA	NA	NA	NA	NA	NA	NA	NA	NA	NA	NA	NA	NA	NA	NA	46.891	-96.814	272	4.9	21.8	-14.3	36.1	544	358	27.4	60.7	1379	2144	5032	297	162	134	269
ND.523.2.11.26	ND	523	523	NA	Jasper	2	11	26	0	NA	NA	NA	NA	NA	NA	NA	NA	NA	NA	NA	NA	NA	NA	NA	NA	NA	NA	NA	NA	NA	NA	46.891	-96.814	272	4.9	21.8	-14.3	36.1	544	358	27.4	60.7	1379	2144	5032	297	162	134	269
ND.523.3.27.5	ND	523	523	NA	Jasper	3	27	5	0	NA	NA	NA	NA	NA	NA	NA	NA	NA	NA	NA	NA	NA	NA	NA	NA	NA	NA	NA	NA	NA	NA	46.891	-96.814	272	4.9	21.8	-14.3	36.1	544	358	27.4	60.7	1379	2144	5032	297	162	134	269
ND.528.1.3.2	ND	528	528	NA	Jasper	1	3	2	0	19.81	NA	NA	NA	NA	NA	NA	NA	NA	NA	NA	NA	NA	NA	NA	NA	NA	NA	NA	NA	NA	NA	46.891	-96.814	272	4.9	21.8	-14.3	36.1	544	358	27.4	60.7	1379	2144	5032	297	162	134	269
ND.528.2.20.15	ND	528	528	NA	Jasper	2	20	15	0	NA	NA	NA	NA	NA	NA	NA	NA	NA	NA	NA	NA	NA	NA	NA	NA	NA	NA	NA	NA	NA	NA	46.891	-96.814	272	4.9	21.8	-14.3	36.1	544	358	27.4	60.7	1379	2144	5032	297	162	134	269
ND.528.3.28.40	ND	528	528	NA	Jasper	3	28	40	0	NA	NA	NA	NA	NA	NA	NA	NA	NA	NA	NA	NA	NA	NA	NA	NA	NA	NA	NA	NA	NA	NA	46.891	-96.814	272	4.9	21.8	-14.3	36.1	544	358	27.4	60.7	1379	2144	5032	297	162	134	269
ND.529.1.7.10	ND	529	529	NA	Jasper	1	7	10	0	NA	NA	NA	NA	NA	NA	NA	NA	NA	NA	NA	NA	NA	NA	NA	NA	NA	NA	NA	NA	NA	NA	46.891	-96.814	272	4.9	21.8	-14.3	36.1	544	358	27.4	60.7	1379	2144	5032	297	162	134	269
ND.529.2.17.27	ND	529	529	NA	Jasper	2	17	27	0	NA	NA	NA	NA	NA	NA	NA	NA	NA	NA	NA	NA	NA	NA	NA	NA	NA	NA	NA	NA	NA	NA	46.891	-96.814	272	4.9	21.8	-14.3	36.1	544	358	27.4	60.7	1379	2144	5032	297	162	134	269
ND.529.3.28.22	ND	529	529	NA	Jasper	3	28	22	0	27.43	NA	25.4	-2.03	NA	NA	NA	NA	NA	NA	NA	NA	NA	NA	NA	NA	NA	NA	NA	no bud at top	NA	NA	46.891	-96.814	272	4.9	21.8	-14.3	36.1	544	358	27.4	60.7	1379	2144	5032	297	162	134	269
ND.530.1.6.20	ND	530	530	NA	Jasper	1	6	20	0	NA	NA	NA	NA	NA	NA	NA	NA	NA	NA	NA	NA	NA	NA	NA	NA	NA	NA	NA	NA	NA	NA	46.891	-96.814	272	4.9	21.8	-14.3	36.1	544	358	27.4	60.7	1379	2144	5032	297	162	134	269
ND.530.2.19.13	ND	530	530	NA	Jasper	2	19	13	0	NA	NA	NA	NA	NA	NA	NA	NA	NA	NA	NA	NA	NA	NA	NA	NA	NA	NA	NA	NA	NA	NA	46.891	-96.814	272	4.9	21.8	-14.3	36.1	544	358	27.4	60.7	1379	2144	5032	297	162	134	269
ND.530.3.34.19	ND	530	530	NA	Jasper	3	34	19	0	11.58	NA	NA	NA	NA	NA	NA	NA	NA	NA	NA	NA	NA	NA	NA	NA	NA	NA	NA	NA	NA	NA	46.891	-96.814	272	4.9	21.8	-14.3	36.1	544	358	27.4	60.7	1379	2144	5032	297	162	134	269
ND.531.1.6.28	ND	531	531	NA	Jasper	1	6	28	0	NA	NA	NA	NA	NA	NA	NA	NA	NA	NA	NA	NA	NA	NA	NA	NA	NA	NA	NA	NA	NA	NA	46.891	-96.814	272	4.9	21.8	-14.3	36.1	544	358	27.4	60.7	1379	2144	5032	297	162	134	269
ND.531.2.9.15	ND	531	531	NA	Jasper	2	9	15	0	NA	NA	NA	NA	NA	NA	NA	NA	NA	NA	NA	NA	NA	NA	NA	NA	NA	NA	NA	NA	NA	NA	46.891	-96.814	272	4.9	21.8	-14.3	36.1	544	358	27.4	60.7	1379	2144	5032	297	162	134	269
ND.531.3.24.23	ND	531	531	NA	Jasper	3	24	23	0	12.19	NA	NA	NA	NA	NA	NA	NA	NA	NA	NA	NA	NA	NA	NA	NA	NA	NA	NA	NA	NA	NA	46.891	-96.814	272	4.9	21.8	-14.3	36.1	544	358	27.4	60.7	1379	2144	5032	297	162	134	269
ND.532.1.1.2	ND	532	532	NA	Jasper	1	1	2	0	41.15	NA	2.54	-38.61	NA	NA	NA	NA	NA	NA	NA	NA	NA	NA	NA	NA	NA	NA	NA	stem broken	40.64	17.145	46.891	-96.814	272	4.9	21.8	-14.3	36.1	544	358	27.4	60.7	1379	2144	5032	297	162	134	269
ND.532.2.13.7	ND	532	532	NA	Jasper	2	13	7	1	24.99	10.16	33.02	8.03	NA	NA	NA	NA	NA	NA	NA	NA	NA	NA	NA	NA	NA	NA	NA	NA	18.415	NA	46.891	-96.814	272	4.9	21.8	-14.3	36.1	544	358	27.4	60.7	1379	2144	5032	297	162	134	269
ND.532.3.26.23	ND	532	532	NA	Jasper	3	26	23	1	45.72	22.86	67.31	21.59	NA	NA	NA	NA	NA	NA	NA	NA	NA	NA	NA	NA	NA	NA	NA	NA	NA	NA	46.891	-96.814	272	4.9	21.8	-14.3	36.1	544	358	27.4	60.7	1379	2144	5032	297	162	134	269
ND.533.1.2.10	ND	533	533	NA	Jasper	1	2	10	0	16.46	NA	NA	NA	NA	NA	NA	NA	NA	NA	NA	NA	NA	NA	NA	NA	NA	NA	NA	NA	NA	NA	46.891	-96.814	272	4.9	21.8	-14.3	36.1	544	358	27.4	60.7	1379	2144	5032	297	162	134	269
ND.533.2.14.11	ND	533	533	NA	Jasper	2	14	11	0	15.24	NA	NA	NA	NA	NA	NA	NA	NA	NA	NA	NA	NA	NA	NA	NA	NA	NA	NA	NA	NA	NA	46.891	-96.814	272	4.9	21.8	-14.3	36.1	544	358	27.4	60.7	1379	2144	5032	297	162	134	269
ND.533.3.36.17	ND	533	533	NA	Jasper	3	36	17	1	39.62	5.08	41.91	2.29	NA	NA	NA	NA	NA	NA	NA	NA	NA	NA	NA	NA	NA	NA	NA	NA	NA	NA	46.891	-96.814	272	4.9	21.8	-14.3	36.1	544	358	27.4	60.7	1379	2144	5032	297	162	134	269
ND.535.1.5.9	ND	535	535	NA	Jasper	1	5	9	0	7.32	NA	NA	NA	NA	NA	NA	NA	NA	NA	NA	NA	NA	NA	NA	NA	NA	NA	NA	NA	NA	NA	46.891	-96.814	272	4.9	21.8	-14.3	36.1	544	358	27.4	60.7	1379	2144	5032	297	162	134	269
ND.535.2.17.9	ND	535	535	NA	Jasper	2	17	9	0	4.57	NA	NA	NA	NA	NA	NA	NA	NA	NA	NA	NA	NA	NA	NA	NA	NA	NA	NA	NA	NA	NA	46.891	-96.814	272	4.9	21.8	-14.3	36.1	544	358	27.4	60.7	1379	2144	5032	297	162	134	269
ND.535.3.34.2	ND	535	535	NA	Jasper	3	34	2	0	NA	NA	NA	NA	NA	NA	NA	NA	NA	NA	NA	NA	NA	NA	NA	NA	NA	NA	NA	NA	NA	NA	46.891	-96.814	272	4.9	21.8	-14.3	36.1	544	358	27.4	60.7	1379	2144	5032	297	162	134	269
ND.536.1.1.29	ND	536	536	NA	Jasper	1	1	29	0	14.63	NA	NA	NA	NA	NA	NA	NA	NA	NA	NA	NA	NA	NA	NA	NA	NA	NA	NA	NA	NA	NA	46.891	-96.814	272	4.9	21.8	-14.3	36.1	544	358	27.4	60.7	1379	2144	5032	297	162	134	269
ND.536.2.13.19	ND	536	536	NA	Jasper	2	13	19	0	19.81	NA	11.43	-8.38	NA	NA	NA	NA	NA	NA	NA	NA	NA	NA	NA	NA	NA	NA	NA	stem broken	13.335	3.175	46.891	-96.814	272	4.9	21.8	-14.3	36.1	544	358	27.4	60.7	1379	2144	5032	297	162	134	269
ND.536.3.36.23	ND	536	536	NA	Jasper	3	36	23	0	42.67	0	40.64	-2.03	NA	NA	NA	NA	NA	NA	NA	NA	NA	NA	NA	NA	NA	NA	NA	NA	NA	NA	46.891	-96.814	272	4.9	21.8	-14.3	36.1	544	358	27.4	60.7	1379	2144	5032	297	162	134	269
ND.537.1.1.63	ND	537	537	NA	Jasper	1	1	63	0	6.1	NA	NA	NA	NA	NA	NA	NA	NA	NA	NA	NA	NA	NA	NA	NA	NA	NA	NA	NA	NA	NA	46.891	-96.814	272	4.9	21.8	-14.3	36.1	544	358	27.4	60.7	1379	2144	5032	297	162	134	269
ND.537.2.12.21	ND	537	537	NA	Jasper	2	12	21	0	NA	NA	NA	NA	NA	NA	NA	NA	NA	NA	NA	NA	NA	NA	NA	NA	NA	NA	NA	NA	NA	NA	46.891	-96.814	272	4.9	21.8	-14.3	36.1	544	358	27.4	60.7	1379	2144	5032	297	162	134	269
ND.537.3.27.19	ND	537	537	NA	Jasper	3	27	19	0	9.75	NA	NA	NA	NA	NA	NA	NA	NA	NA	NA	NA	NA	NA	NA	NA	NA	NA	NA	NA	NA	NA	46.891	-96.814	272	4.9	21.8	-14.3	36.1	544	358	27.4	60.7	1379	2144	5032	297	162	134	269
ND.538.1.2.32	ND	538	538	NA	Jasper	1	2	32	0	18.9	NA	20.32	1.42	NA	NA	NA	NA	NA	NA	NA	NA	NA	NA	NA	NA	NA	NA	NA	stem broken	NA	NA	46.891	-96.814	272	4.9	21.8	-14.3	36.1	544	358	27.4	60.7	1379	2144	5032	297	162	134	269
ND.538.2.20.37	ND	538	538	NA	Jasper	2	20	37	0	38.71	0	37.465	-1.245	NA	NA	NA	NA	NA	NA	NA	NA	NA	NA	NA	NA	NA	NA	NA	NA	NA	NA	46.891	-96.814	272	4.9	21.8	-14.3	36.1	544	358	27.4	60.7	1379	2144	5032	297	162	134	269
ND.538.3.29.22	ND	538	538	NA	Jasper	3	29	22	0	15.24	NA	6.35	-8.89	NA	NA	NA	NA	NA	NA	NA	NA	NA	NA	NA	NA	NA	NA	NA	stem broken	17.78	NA	46.891	-96.814	272	4.9	21.8	-14.3	36.1	544	358	27.4	60.7	1379	2144	5032	297	162	134	269
ND.540.1.2.30	ND	540	540	NA	Jasper	1	2	30	1	24.99	12.7	35.56	10.57	NA	NA	NA	NA	NA	NA	NA	NA	NA	NA	NA	NA	NA	NA	NA	NA	NA	NA	46.891	-96.814	272	4.9	21.8	-14.3	36.1	544	358	27.4	60.7	1379	2144	5032	297	162	134	269
ND.540.2.14.23	ND	540	540	NA	Jasper	2	14	23	0	NA	NA	NA	NA	NA	NA	NA	NA	NA	NA	NA	NA	NA	NA	NA	NA	NA	NA	NA	NA	NA	NA	46.891	-96.814	272	4.9	21.8	-14.3	36.1	544	358	27.4	60.7	1379	2144	5032	297	162	134	269
ND.540.3.36.25	ND	540	540	NA	Jasper	3	36	25	0	36.58	0	38.1	1.52	NA	NA	NA	NA	NA	NA	NA	NA	NA	NA	NA	NA	NA	NA	NA	NA	NA	NA	46.891	-96.814	272	4.9	21.8	-14.3	36.1	544	358	27.4	60.7	1379	2144	5032	297	162	134	269
ND.541.1.3.45	ND	541	541	NA	Jasper	1	3	45	0	NA	NA	NA	NA	NA	NA	NA	NA	NA	NA	NA	NA	NA	NA	NA	NA	NA	NA	NA	NA	NA	NA	46.891	-96.814	272	4.9	21.8	-14.3	36.1	544	358	27.4	60.7	1379	2144	5032	297	162	134	269
ND.541.2.22.9	ND	541	541	NA	Jasper	2	22	9	1	17.07	17.145	31.75	14.68	NA	NA	NA	NA	NA	NA	NA	NA	NA	NA	NA	NA	NA	NA	NA	NA	NA	NA	46.891	-96.814	272	4.9	21.8	-14.3	36.1	544	358	27.4	60.7	1379	2144	5032	297	162	134	269
ND.541.3.30.5	ND	541	541	NA	Jasper	3	30	5	0	NA	NA	NA	NA	NA	NA	NA	NA	NA	NA	NA	NA	NA	NA	NA	NA	NA	NA	NA	NA	NA	NA	46.891	-96.814	272	4.9	21.8	-14.3	36.1	544	358	27.4	60.7	1379	2144	5032	297	162	134	269
ND.542.1.2.38	ND	542	542	NA	Jasper	1	2	38	0	5.18	NA	NA	NA	NA	NA	NA	NA	NA	NA	NA	NA	NA	NA	NA	NA	NA	NA	NA	NA	NA	NA	46.891	-96.814	272	4.9	21.8	-14.3	36.1	544	358	27.4	60.7	1379	2144	5032	297	162	134	269
ND.542.2.10.35	ND	542	542	NA	Jasper	2	10	35	0	24.38	NA	NA	NA	NA	NA	NA	NA	NA	NA	NA	NA	NA	NA	NA	NA	NA	NA	NA	NA	NA	NA	46.891	-96.814	272	4.9	21.8	-14.3	36.1	544	358	27.4	60.7	1379	2144	5032	297	162	134	269
ND.542.3.29.38	ND	542	542	NA	Jasper	3	29	38	0	12.19	0	10.16	-2.03	NA	NA	NA	NA	NA	NA	NA	NA	NA	NA	NA	NA	NA	NA	NA	NA	NA	NA	46.891	-96.814	272	4.9	21.8	-14.3	36.1	544	358	27.4	60.7	1379	2144	5032	297	162	134	269
ND.543.1.4.27	ND	543	543	NA	Jasper	1	4	27	0	18.9	NA	NA	NA	NA	NA	NA	NA	NA	NA	NA	NA	NA	NA	NA	NA	NA	NA	NA	NA	NA	NA	46.891	-96.814	272	4.9	21.8	-14.3	36.1	544	358	27.4	60.7	1379	2144	5032	297	162	134	269
ND.543.2.22.21	ND	543	543	NA	Jasper	2	22	21	0	23.16	NA	NA	NA	NA	NA	NA	NA	NA	NA	NA	NA	NA	NA	NA	NA	NA	NA	NA	NA	NA	NA	46.891	-96.814	272	4.9	21.8	-14.3	36.1	544	358	27.4	60.7	1379	2144	5032	297	162	134	269
ND.543.3.30.1	ND	543	543	NA	Jasper	3	30	1	1	15.54	0	17.78	2.24	NA	NA	NA	NA	NA	NA	NA	NA	NA	NA	NA	NA	NA	NA	NA	dry stem	20.955	17.78	46.891	-96.814	272	4.9	21.8	-14.3	36.1	544	358	27.4	60.7	1379	2144	5032	297	162	134	269
ND.544.1.1.11	ND	544	544	NA	Jasper	1	1	11	0	12.8	NA	NA	NA	NA	NA	NA	NA	NA	NA	NA	NA	NA	NA	NA	NA	NA	NA	NA	NA	NA	NA	46.891	-96.814	272	4.9	21.8	-14.3	36.1	544	358	27.4	60.7	1379	2144	5032	297	162	134	269
ND.544.2.14.2	ND	544	544	NA	Jasper	2	14	2	0	19.81	NA	NA	NA	NA	NA	NA	NA	NA	NA	NA	NA	NA	NA	NA	NA	NA	NA	NA	NA	NA	NA	46.891	-96.814	272	4.9	21.8	-14.3	36.1	544	358	27.4	60.7	1379	2144	5032	297	162	134	269
ND.544.3.29.1	ND	544	544	NA	Jasper	3	29	1	0	13.41	NA	3.81	-9.6	NA	NA	NA	NA	NA	NA	NA	NA	NA	NA	NA	NA	NA	NA	NA	stem broken	11.43	10.16	46.891	-96.814	272	4.9	21.8	-14.3	36.1	544	358	27.4	60.7	1379	2144	5032	297	162	134	269
ND.545.1.1.59	ND	545	545	NA	Jasper	1	1	59	0	4.27	NA	NA	NA	NA	NA	NA	NA	NA	NA	NA	NA	NA	NA	NA	NA	NA	NA	NA	NA	NA	NA	46.891	-96.814	272	4.9	21.8	-14.3	36.1	544	358	27.4	60.7	1379	2144	5032	297	162	134	269
ND.545.2.12.7	ND	545	545	NA	Jasper	2	12	7	0	NA	NA	NA	NA	NA	NA	NA	NA	NA	NA	NA	NA	NA	NA	NA	NA	NA	NA	NA	NA	NA	NA	46.891	-96.814	272	4.9	21.8	-14.3	36.1	544	358	27.4	60.7	1379	2144	5032	297	162	134	269
ND.545.3.27.9	ND	545	545	NA	Jasper	3	27	9	0	19.51	0	17.78	-1.73	NA	NA	NA	NA	NA	NA	NA	NA	NA	NA	NA	NA	NA	NA	NA	no bud at top	NA	NA	46.891	-96.814	272	4.9	21.8	-14.3	36.1	544	358	27.4	60.7	1379	2144	5032	297	162	134	269
ND.546.1.1.47	ND	546	546	NA	Jasper	1	1	47	1	9.14	5.08	16.51	7.37	NA	NA	NA	NA	NA	NA	NA	NA	NA	NA	NA	NA	NA	NA	NA	NA	NA	NA	46.891	-96.814	272	4.9	21.8	-14.3	36.1	544	358	27.4	60.7	1379	2144	5032	297	162	134	269
ND.546.2.9.35	ND	546	546	NA	Jasper	2	9	35	0	16.46	NA	NA	NA	NA	NA	NA	NA	NA	NA	NA	NA	NA	NA	NA	NA	NA	NA	NA	NA	NA	NA	46.891	-96.814	272	4.9	21.8	-14.3	36.1	544	358	27.4	60.7	1379	2144	5032	297	162	134	269
ND.546.3.29.30	ND	546	546	NA	Jasper	3	29	30	0	23.16	0	20.32	-2.84	NA	NA	NA	NA	NA	NA	NA	NA	NA	NA	NA	NA	NA	NA	NA	no bud at top	NA	NA	46.891	-96.814	272	4.9	21.8	-14.3	36.1	544	358	27.4	60.7	1379	2144	5032	297	162	134	269
ND.547.1.5.56	ND	547	547	NA	Jasper	1	5	56	0	10.97	NA	NA	NA	NA	NA	NA	NA	NA	NA	NA	NA	NA	NA	NA	NA	NA	NA	NA	NA	NA	NA	46.891	-96.814	272	4.9	21.8	-14.3	36.1	544	358	27.4	60.7	1379	2144	5032	297	162	134	269
ND.547.2.15.15	ND	547	547	NA	Jasper	2	15	15	0	9.14	NA	NA	NA	NA	NA	NA	NA	NA	NA	NA	NA	NA	NA	NA	NA	NA	NA	NA	NA	NA	NA	46.891	-96.814	272	4.9	21.8	-14.3	36.1	544	358	27.4	60.7	1379	2144	5032	297	162	134	269
ND.547.3.31.32	ND	547	547	NA	Jasper	3	31	32	0	5.49	NA	NA	NA	NA	NA	NA	NA	NA	NA	NA	NA	NA	NA	NA	NA	NA	NA	NA	NA	NA	NA	46.891	-96.814	272	4.9	21.8	-14.3	36.1	544	358	27.4	60.7	1379	2144	5032	297	162	134	269
ND.549.1.3.62	ND	549	549	NA	Jasper	1	3	62	0	NA	NA	NA	NA	NA	NA	NA	NA	NA	NA	NA	NA	NA	NA	NA	NA	NA	NA	NA	NA	NA	NA	46.891	-96.814	272	4.9	21.8	-14.3	36.1	544	358	27.4	60.7	1379	2144	5032	297	162	134	269
ND.549.2.11.20	ND	549	549	NA	Jasper	2	11	20	0	NA	NA	NA	NA	NA	NA	NA	NA	NA	NA	NA	NA	NA	NA	NA	NA	NA	NA	NA	NA	NA	NA	46.891	-96.814	272	4.9	21.8	-14.3	36.1	544	358	27.4	60.7	1379	2144	5032	297	162	134	269
ND.549.3.25.11	ND	549	549	NA	Jasper	3	25	11	0	3.05	NA	NA	NA	NA	NA	NA	NA	NA	NA	NA	NA	NA	NA	NA	NA	NA	NA	NA	NA	NA	NA	46.891	-96.814	272	4.9	21.8	-14.3	36.1	544	358	27.4	60.7	1379	2144	5032	297	162	134	269
ND.550.1.2.64	ND	550	550	NA	Jasper	1	2	64	0	44.2	NA	NA	NA	NA	NA	NA	NA	NA	NA	NA	NA	NA	NA	NA	NA	NA	NA	NA	NA	NA	NA	46.891	-96.814	272	4.9	21.8	-14.3	36.1	544	358	27.4	60.7	1379	2144	5032	297	162	134	269
ND.550.2.11.30	ND	550	550	NA	Jasper	2	11	30	1	21.64	15.24	35.56	13.92	NA	NA	NA	NA	NA	NA	NA	NA	NA	NA	NA	NA	NA	NA	NA	NA	NA	NA	46.891	-96.814	272	4.9	21.8	-14.3	36.1	544	358	27.4	60.7	1379	2144	5032	297	162	134	269
ND.550.3.35.38	ND	550	550	NA	Jasper	3	35	38	1	24.38	20.32	45.72	21.34	NA	NA	NA	NA	NA	NA	NA	NA	NA	NA	NA	NA	NA	NA	NA	NA	NA	NA	46.891	-96.814	272	4.9	21.8	-14.3	36.1	544	358	27.4	60.7	1379	2144	5032	297	162	134	269
ND.551.1.4.32	ND	551	551	NA	Jasper	1	4	32	0	14.33	NA	15.24	0.91	NA	NA	NA	NA	NA	NA	NA	NA	NA	NA	NA	NA	NA	NA	NA	stem broken	NA	NA	46.891	-96.814	272	4.9	21.8	-14.3	36.1	544	358	27.4	60.7	1379	2144	5032	297	162	134	269
ND.551.2.22.15	ND	551	551	NA	Jasper	2	22	15	1	20.12	NA	13.97	-6.15	NA	NA	NA	NA	NA	NA	NA	NA	NA	NA	NA	NA	NA	NA	NA	stem broken	23.495	10.795	46.891	-96.814	272	4.9	21.8	-14.3	36.1	544	358	27.4	60.7	1379	2144	5032	297	162	134	269
ND.551.3.30.19	ND	551	551	NA	Jasper	3	30	19	0	NA	NA	NA	NA	NA	NA	NA	NA	NA	NA	NA	NA	NA	NA	NA	NA	NA	NA	NA	NA	NA	NA	46.891	-96.814	272	4.9	21.8	-14.3	36.1	544	358	27.4	60.7	1379	2144	5032	297	162	134	269
ND.553.1.8.50	ND	553	553	NA	Jasper	1	8	50	0	4.88	NA	NA	NA	NA	NA	NA	NA	NA	NA	NA	NA	NA	NA	NA	NA	NA	NA	NA	NA	NA	NA	46.891	-96.814	272	4.9	21.8	-14.3	36.1	544	358	27.4	60.7	1379	2144	5032	297	162	134	269
ND.553.2.15.12	ND	553	553	NA	Jasper	2	15	12	0	11.58	NA	NA	NA	NA	NA	NA	NA	NA	NA	NA	NA	NA	NA	NA	NA	NA	NA	NA	NA	NA	NA	46.891	-96.814	272	4.9	21.8	-14.3	36.1	544	358	27.4	60.7	1379	2144	5032	297	162	134	269
ND.553.3.31.34	ND	553	553	NA	Jasper	3	31	34	0	21.34	NA	NA	NA	NA	NA	NA	NA	NA	NA	NA	NA	NA	NA	NA	NA	NA	NA	NA	NA	NA	NA	46.891	-96.814	272	4.9	21.8	-14.3	36.1	544	358	27.4	60.7	1379	2144	5032	297	162	134	269
ND.555.1.1.17	ND	555	555	NA	Jasper	1	1	17	0	7.32	NA	NA	NA	NA	NA	NA	NA	NA	NA	NA	NA	NA	NA	NA	NA	NA	NA	NA	NA	NA	NA	46.891	-96.814	272	4.9	21.8	-14.3	36.1	544	358	27.4	60.7	1379	2144	5032	297	162	134	269
ND.555.2.13.16	ND	555	555	NA	Jasper	2	13	16	0	3.05	NA	NA	NA	NA	NA	NA	NA	NA	NA	NA	NA	NA	NA	NA	NA	NA	NA	NA	NA	NA	NA	46.891	-96.814	272	4.9	21.8	-14.3	36.1	544	358	27.4	60.7	1379	2144	5032	297	162	134	269
ND.555.3.36.16	ND	555	555	NA	Jasper	3	36	16	1	12.19	7.62	19.05	6.86	NA	NA	NA	NA	NA	NA	NA	NA	NA	NA	NA	NA	NA	NA	NA	NA	NA	NA	46.891	-96.814	272	4.9	21.8	-14.3	36.1	544	358	27.4	60.7	1379	2144	5032	297	162	134	269
ND.557.1.4.44	ND	557	557	NA	Jasper	1	4	44	0	NA	NA	NA	NA	NA	NA	NA	NA	NA	NA	NA	NA	NA	NA	NA	NA	NA	NA	NA	NA	NA	NA	46.891	-96.814	272	4.9	21.8	-14.3	36.1	544	358	27.4	60.7	1379	2144	5032	297	162	134	269
ND.557.2.20.8	ND	557	557	NA	Jasper	2	20	8	0	18.29	NA	NA	NA	NA	NA	NA	NA	NA	NA	NA	NA	NA	NA	NA	NA	NA	NA	NA	NA	NA	NA	46.891	-96.814	272	4.9	21.8	-14.3	36.1	544	358	27.4	60.7	1379	2144	5032	297	162	134	269
ND.557.3.28.9	ND	557	557	NA	Jasper	3	28	9	0	15.24	12.7	25.4	10.16	NA	NA	NA	NA	NA	NA	NA	NA	NA	NA	NA	NA	NA	NA	NA	NA	NA	NA	46.891	-96.814	272	4.9	21.8	-14.3	36.1	544	358	27.4	60.7	1379	2144	5032	297	162	134	269
ND.558.1.8.59	ND	558	558	NA	Jasper	1	8	59	0	NA	NA	NA	NA	NA	NA	NA	NA	NA	NA	NA	NA	NA	NA	NA	NA	NA	NA	NA	NA	NA	NA	46.891	-96.814	272	4.9	21.8	-14.3	36.1	544	358	27.4	60.7	1379	2144	5032	297	162	134	269
ND.558.2.16.15	ND	558	558	NA	Jasper	2	16	15	0	NA	NA	NA	NA	NA	NA	NA	NA	NA	NA	NA	NA	NA	NA	NA	NA	NA	NA	NA	NA	NA	NA	46.891	-96.814	272	4.9	21.8	-14.3	36.1	544	358	27.4	60.7	1379	2144	5032	297	162	134	269
ND.558.3.32.37	ND	558	558	NA	Jasper	3	32	37	0	NA	NA	NA	NA	NA	NA	NA	NA	NA	NA	NA	NA	NA	NA	NA	NA	NA	NA	NA	NA	NA	NA	46.891	-96.814	272	4.9	21.8	-14.3	36.1	544	358	27.4	60.7	1379	2144	5032	297	162	134	269
ND.559.1.3.6	ND	559	559	NA	Jasper	1	3	6	0	NA	NA	NA	NA	NA	NA	NA	NA	NA	NA	NA	NA	NA	NA	NA	NA	NA	NA	NA	NA	NA	NA	46.891	-96.814	272	4.9	21.8	-14.3	36.1	544	358	27.4	60.7	1379	2144	5032	297	162	134	269
ND.559.2.19.4	ND	559	559	NA	Jasper	2	19	4	0	9.14	NA	NA	NA	NA	NA	NA	NA	NA	NA	NA	NA	NA	NA	NA	NA	NA	NA	NA	NA	NA	NA	46.891	-96.814	272	4.9	21.8	-14.3	36.1	544	358	27.4	60.7	1379	2144	5032	297	162	134	269
ND.559.3.27.33	ND	559	559	NA	Jasper	3	27	33	0	3.66	NA	NA	NA	NA	NA	NA	NA	NA	NA	NA	NA	NA	NA	NA	NA	NA	NA	NA	NA	NA	NA	46.891	-96.814	272	4.9	21.8	-14.3	36.1	544	358	27.4	60.7	1379	2144	5032	297	162	134	269
ND.560.1.2.5	ND	560	560	NA	Jasper	1	2	5	0	NA	NA	NA	NA	NA	NA	NA	NA	NA	NA	NA	NA	NA	NA	NA	NA	NA	NA	NA	NA	NA	NA	46.891	-96.814	272	4.9	21.8	-14.3	36.1	544	358	27.4	60.7	1379	2144	5032	297	162	134	269
ND.560.2.22.16	ND	560	560	NA	Jasper	2	22	16	1	1.524	NA	1.905	0.381	NA	NA	NA	NA	NA	NA	NA	NA	NA	NA	NA	NA	NA	NA	NA	stem broken	10.16	NA	46.891	-96.814	272	4.9	21.8	-14.3	36.1	544	358	27.4	60.7	1379	2144	5032	297	162	134	269
ND.560.3.30.4	ND	560	560	NA	Jasper	3	30	4	0	21.34	NA	NA	NA	NA	NA	NA	NA	NA	NA	NA	NA	NA	NA	NA	NA	NA	NA	NA	NA	NA	NA	46.891	-96.814	272	4.9	21.8	-14.3	36.1	544	358	27.4	60.7	1379	2144	5032	297	162	134	269
ND.561.1.3.11	ND	561	561	NA	Jasper	1	3	11	0	18.29	NA	NA	NA	NA	NA	NA	NA	NA	NA	NA	NA	NA	NA	NA	NA	NA	NA	NA	NA	NA	NA	46.891	-96.814	272	4.9	21.8	-14.3	36.1	544	358	27.4	60.7	1379	2144	5032	297	162	134	269
ND.561.2.17.6	ND	561	561	NA	Jasper	2	17	6	0	NA	NA	NA	NA	NA	NA	NA	NA	NA	NA	NA	NA	NA	NA	NA	NA	NA	NA	NA	NA	NA	NA	46.891	-96.814	272	4.9	21.8	-14.3	36.1	544	358	27.4	60.7	1379	2144	5032	297	162	134	269
ND.561.3.27.32	ND	561	561	NA	Jasper	3	27	32	0	NA	NA	NA	NA	NA	NA	NA	NA	NA	NA	NA	NA	NA	NA	NA	NA	NA	NA	NA	NA	NA	NA	46.891	-96.814	272	4.9	21.8	-14.3	36.1	544	358	27.4	60.7	1379	2144	5032	297	162	134	269
ND.562.1.3.35	ND	562	562	NA	Jasper	1	3	35	1	7.92	3.175	10.795	2.875	NA	NA	NA	NA	NA	NA	NA	NA	NA	NA	NA	NA	NA	NA	NA	NA	NA	NA	46.891	-96.814	272	4.9	21.8	-14.3	36.1	544	358	27.4	60.7	1379	2144	5032	297	162	134	269
ND.562.2.20.5	ND	562	562	NA	Jasper	2	20	5	0	5.49	NA	NA	NA	NA	NA	NA	NA	NA	NA	NA	NA	NA	NA	NA	NA	NA	NA	NA	NA	NA	NA	46.891	-96.814	272	4.9	21.8	-14.3	36.1	544	358	27.4	60.7	1379	2144	5032	297	162	134	269
ND.562.3.28.7	ND	562	562	NA	Jasper	3	28	7	0	8.53	NA	NA	NA	NA	NA	NA	NA	NA	NA	NA	NA	NA	NA	NA	NA	NA	NA	NA	NA	NA	NA	46.891	-96.814	272	4.9	21.8	-14.3	36.1	544	358	27.4	60.7	1379	2144	5032	297	162	134	269
ND.563.1.5.67	ND	563	563	NA	Jasper	1	5	67	0	18.9	NA	NA	NA	NA	NA	NA	NA	NA	NA	NA	NA	NA	NA	NA	NA	NA	NA	NA	NA	NA	NA	46.891	-96.814	272	4.9	21.8	-14.3	36.1	544	358	27.4	60.7	1379	2144	5032	297	162	134	269
ND.563.2.15.32	ND	563	563	NA	Jasper	2	15	32	0	19.51	NA	NA	NA	NA	NA	NA	NA	NA	NA	NA	NA	NA	NA	NA	NA	NA	NA	NA	NA	NA	NA	46.891	-96.814	272	4.9	21.8	-14.3	36.1	544	358	27.4	60.7	1379	2144	5032	297	162	134	269
ND.563.3.34.34	ND	563	563	NA	Jasper	3	34	34	0	9.14	NA	NA	NA	NA	NA	NA	NA	NA	NA	NA	NA	NA	NA	NA	NA	NA	NA	NA	NA	NA	NA	46.891	-96.814	272	4.9	21.8	-14.3	36.1	544	358	27.4	60.7	1379	2144	5032	297	162	134	269
ND.564.1.2.15	ND	564	564	NA	Jasper	1	2	15	0	3.05	NA	NA	NA	NA	NA	NA	NA	NA	NA	NA	NA	NA	NA	NA	NA	NA	NA	NA	NA	NA	NA	46.891	-96.814	272	4.9	21.8	-14.3	36.1	544	358	27.4	60.7	1379	2144	5032	297	162	134	269
ND.564.2.13.4	ND	564	564	NA	Jasper	2	13	4	0	15.24	NA	NA	NA	NA	NA	NA	NA	NA	NA	NA	NA	NA	NA	NA	NA	NA	NA	NA	NA	NA	NA	46.891	-96.814	272	4.9	21.8	-14.3	36.1	544	358	27.4	60.7	1379	2144	5032	297	162	134	269
ND.564.3.36.7	ND	564	564	NA	Jasper	3	36	7	0	9.14	NA	NA	NA	NA	NA	NA	NA	NA	NA	NA	NA	NA	NA	NA	NA	NA	NA	NA	NA	NA	NA	46.891	-96.814	272	4.9	21.8	-14.3	36.1	544	358	27.4	60.7	1379	2144	5032	297	162	134	269
ND.566.1.5.62	ND	566	566	NA	Jasper	1	5	62	0	NA	NA	NA	NA	NA	NA	NA	NA	NA	NA	NA	NA	NA	NA	NA	NA	NA	NA	NA	NA	NA	NA	46.891	-96.814	272	4.9	21.8	-14.3	36.1	544	358	27.4	60.7	1379	2144	5032	297	162	134	269
ND.566.2.16.23	ND	566	566	NA	Jasper	2	16	23	0	15.24	NA	NA	NA	NA	NA	NA	NA	NA	NA	NA	NA	NA	NA	NA	NA	NA	NA	NA	NA	NA	NA	46.891	-96.814	272	4.9	21.8	-14.3	36.1	544	358	27.4	60.7	1379	2144	5032	297	162	134	269
ND.566.3.32.22	ND	566	566	NA	Jasper	3	32	22	0	12.19	NA	NA	NA	NA	NA	NA	NA	NA	NA	NA	NA	NA	NA	NA	NA	NA	NA	NA	NA	NA	NA	46.891	-96.814	272	4.9	21.8	-14.3	36.1	544	358	27.4	60.7	1379	2144	5032	297	162	134	269
ND.567.1.3.54	ND	567	567	NA	Jasper	1	3	54	1	18.29	8.89	26.67	8.38	NA	NA	NA	NA	NA	NA	NA	NA	NA	NA	NA	NA	NA	NA	NA	NA	NA	NA	46.891	-96.814	272	4.9	21.8	-14.3	36.1	544	358	27.4	60.7	1379	2144	5032	297	162	134	269
ND.567.2.12.24	ND	567	567	NA	Jasper	2	12	24	0	9.14	NA	NA	NA	NA	NA	NA	NA	NA	NA	NA	NA	NA	NA	NA	NA	NA	NA	NA	NA	NA	NA	46.891	-96.814	272	4.9	21.8	-14.3	36.1	544	358	27.4	60.7	1379	2144	5032	297	162	134	269
ND.567.3.25.15	ND	567	567	NA	Jasper	3	25	15	0	6.1	NA	NA	NA	NA	NA	NA	NA	NA	NA	NA	NA	NA	NA	NA	NA	NA	NA	NA	NA	NA	NA	46.891	-96.814	272	4.9	21.8	-14.3	36.1	544	358	27.4	60.7	1379	2144	5032	297	162	134	269
ND.568.1.4.52	ND	568	568	NA	Jasper	1	4	52	0	NA	NA	NA	NA	NA	NA	NA	NA	NA	NA	NA	NA	NA	NA	NA	NA	NA	NA	NA	NA	NA	NA	46.891	-96.814	272	4.9	21.8	-14.3	36.1	544	358	27.4	60.7	1379	2144	5032	297	162	134	269
ND.568.2.11.5	ND	568	568	NA	Jasper	2	11	5	0	NA	NA	NA	NA	NA	NA	NA	NA	NA	NA	NA	NA	NA	NA	NA	NA	NA	NA	NA	NA	NA	NA	46.891	-96.814	272	4.9	21.8	-14.3	36.1	544	358	27.4	60.7	1379	2144	5032	297	162	134	269
ND.568.3.26.5	ND	568	568	NA	Jasper	3	26	5	0	0	NA	NA	NA	NA	NA	NA	NA	NA	NA	NA	NA	NA	NA	NA	NA	NA	NA	NA	NA	NA	NA	46.891	-96.814	272	4.9	21.8	-14.3	36.1	544	358	27.4	60.7	1379	2144	5032	297	162	134	269
ND.569.1.2.50	ND	569	569	NA	Jasper	1	2	50	0	6.71	NA	1.27	-5.44	NA	NA	NA	NA	NA	NA	NA	NA	NA	NA	NA	NA	NA	NA	NA	stem broken	7.62	1.27	46.891	-96.814	272	4.9	21.8	-14.3	36.1	544	358	27.4	60.7	1379	2144	5032	297	162	134	269
ND.569.2.9.32	ND	569	569	NA	Jasper	2	9	32	0	12.19	0	12.065	-0.125	NA	NA	NA	NA	NA	NA	NA	NA	NA	NA	NA	NA	NA	NA	NA	no bud at top	NA	NA	46.891	-96.814	272	4.9	21.8	-14.3	36.1	544	358	27.4	60.7	1379	2144	5032	297	162	134	269
ND.569.3.31.41	ND	569	569	NA	Jasper	3	31	41	0	4.27	NA	NA	NA	NA	NA	NA	NA	NA	NA	NA	NA	NA	NA	NA	NA	NA	NA	NA	NA	NA	NA	46.891	-96.814	272	4.9	21.8	-14.3	36.1	544	358	27.4	60.7	1379	2144	5032	297	162	134	269
ND.571.1.8.38	ND	571	571	NA	Jasper	1	8	38	0	NA	NA	NA	NA	NA	NA	NA	NA	NA	NA	NA	NA	NA	NA	NA	NA	NA	NA	NA	NA	NA	NA	46.891	-96.814	272	4.9	21.8	-14.3	36.1	544	358	27.4	60.7	1379	2144	5032	297	162	134	269
ND.571.2.16.32	ND	571	571	NA	Jasper	2	16	32	0	NA	NA	NA	NA	NA	NA	NA	NA	NA	NA	NA	NA	NA	NA	NA	NA	NA	NA	NA	NA	NA	NA	46.891	-96.814	272	4.9	21.8	-14.3	36.1	544	358	27.4	60.7	1379	2144	5032	297	162	134	269
ND.571.3.33.24	ND	571	571	NA	Jasper	3	33	24	0	NA	NA	NA	NA	NA	NA	NA	NA	NA	NA	NA	NA	NA	NA	NA	NA	NA	NA	NA	NA	NA	NA	46.891	-96.814	272	4.9	21.8	-14.3	36.1	544	358	27.4	60.7	1379	2144	5032	297	162	134	269
ND.572.1.8.15	ND	572	572	NA	Jasper	1	8	15	0	7.32	0	7.62	0.3	NA	NA	NA	NA	NA	NA	NA	NA	NA	NA	NA	NA	NA	NA	NA	NA	NA	NA	46.891	-96.814	272	4.9	21.8	-14.3	36.1	544	358	27.4	60.7	1379	2144	5032	297	162	134	269
ND.572.2.13.26	ND	572	572	NA	Jasper	2	13	26	0	12.19	NA	NA	NA	NA	NA	NA	NA	NA	NA	NA	NA	NA	NA	NA	NA	NA	NA	NA	NA	NA	NA	46.891	-96.814	272	4.9	21.8	-14.3	36.1	544	358	27.4	60.7	1379	2144	5032	297	162	134	269
ND.572.3.24.42	ND	572	572	NA	Jasper	3	24	42	0	9.14	0	8.89	-0.25	NA	NA	NA	NA	NA	NA	NA	NA	NA	NA	NA	NA	NA	NA	NA	NA	NA	NA	46.891	-96.814	272	4.9	21.8	-14.3	36.1	544	358	27.4	60.7	1379	2144	5032	297	162	134	269
ND.574.1.5.11	ND	574	574	NA	Jasper	1	5	11	0	NA	NA	NA	NA	NA	NA	NA	NA	NA	NA	NA	NA	NA	NA	NA	NA	NA	NA	NA	NA	NA	NA	46.891	-96.814	272	4.9	21.8	-14.3	36.1	544	358	27.4	60.7	1379	2144	5032	297	162	134	269
ND.574.2.18.10	ND	574	574	NA	Jasper	2	18	10	0	57.91	NA	NA	NA	NA	NA	NA	NA	NA	NA	NA	NA	NA	NA	NA	NA	NA	NA	NA	NA	NA	NA	46.891	-96.814	272	4.9	21.8	-14.3	36.1	544	358	27.4	60.7	1379	2144	5032	297	162	134	269
ND.574.3.34.9	ND	574	574	NA	Jasper	3	34	9	0	NA	NA	NA	NA	NA	NA	NA	NA	NA	NA	NA	NA	NA	NA	NA	NA	NA	NA	NA	NA	NA	NA	46.891	-96.814	272	4.9	21.8	-14.3	36.1	544	358	27.4	60.7	1379	2144	5032	297	162	134	269
ND.578.1.7.30	ND	578	578	NA	Jasper	1	7	30	0	NA	NA	NA	NA	NA	NA	NA	NA	NA	NA	NA	NA	NA	NA	NA	NA	NA	NA	NA	NA	NA	NA	46.891	-96.814	272	4.9	21.8	-14.3	36.1	544	358	27.4	60.7	1379	2144	5032	297	162	134	269
ND.578.2.17.26	ND	578	578	NA	Jasper	2	17	26	0	NA	NA	NA	NA	NA	NA	NA	NA	NA	NA	NA	NA	NA	NA	NA	NA	NA	NA	NA	NA	NA	NA	46.891	-96.814	272	4.9	21.8	-14.3	36.1	544	358	27.4	60.7	1379	2144	5032	297	162	134	269
ND.578.3.25.32	ND	578	578	NA	Jasper	3	25	32	0	NA	NA	NA	NA	NA	NA	NA	NA	NA	NA	NA	NA	NA	NA	NA	NA	NA	NA	NA	NA	NA	NA	46.891	-96.814	272	4.9	21.8	-14.3	36.1	544	358	27.4	60.7	1379	2144	5032	297	162	134	269
ND.579.1.8.6	ND	579	579	NA	Jasper	1	8	6	0	4.88	NA	NA	NA	NA	NA	NA	NA	NA	NA	NA	NA	NA	NA	NA	NA	NA	NA	NA	NA	NA	NA	46.891	-96.814	272	4.9	21.8	-14.3	36.1	544	358	27.4	60.7	1379	2144	5032	297	162	134	269
ND.579.2.21.27	ND	579	579	NA	Jasper	2	21	27	0	13.41	NA	NA	NA	NA	NA	NA	NA	NA	NA	NA	NA	NA	NA	NA	NA	NA	NA	NA	NA	NA	NA	46.891	-96.814	272	4.9	21.8	-14.3	36.1	544	358	27.4	60.7	1379	2144	5032	297	162	134	269
ND.579.3.28.13	ND	579	579	NA	Jasper	3	28	13	0	NA	NA	NA	NA	NA	NA	NA	NA	NA	NA	NA	NA	NA	NA	NA	NA	NA	NA	NA	NA	NA	NA	46.891	-96.814	272	4.9	21.8	-14.3	36.1	544	358	27.4	60.7	1379	2144	5032	297	162	134	269
ND.580.1.7.12	ND	580	580	NA	Jasper	1	7	12	0	NA	NA	NA	NA	NA	NA	NA	NA	NA	NA	NA	NA	NA	NA	NA	NA	NA	NA	NA	NA	NA	NA	46.891	-96.814	272	4.9	21.8	-14.3	36.1	544	358	27.4	60.7	1379	2144	5032	297	162	134	269
ND.580.2.18.28	ND	580	580	NA	Jasper	2	18	28	0	NA	NA	NA	NA	NA	NA	NA	NA	NA	NA	NA	NA	NA	NA	NA	NA	NA	NA	NA	NA	NA	NA	46.891	-96.814	272	4.9	21.8	-14.3	36.1	544	358	27.4	60.7	1379	2144	5032	297	162	134	269
ND.580.3.24.41	ND	580	580	NA	Jasper	3	24	41	0	10.67	NA	NA	NA	NA	NA	NA	NA	NA	NA	NA	NA	NA	NA	NA	NA	NA	NA	NA	NA	NA	NA	46.891	-96.814	272	4.9	21.8	-14.3	36.1	544	358	27.4	60.7	1379	2144	5032	297	162	134	269
ND.582.1.4.66	ND	582	582	NA	Jasper	1	4	66	1	32	15.875	45.72	13.72	NA	NA	NA	NA	NA	NA	NA	NA	NA	NA	NA	NA	NA	NA	NA	NA	NA	NA	46.891	-96.814	272	4.9	21.8	-14.3	36.1	544	358	27.4	60.7	1379	2144	5032	297	162	134	269
ND.582.2.13.30	ND	582	582	NA	Jasper	2	13	30	0	30.48	0	27.94	-2.54	NA	NA	NA	NA	NA	NA	NA	NA	NA	NA	NA	NA	NA	NA	NA	NA	NA	NA	46.891	-96.814	272	4.9	21.8	-14.3	36.1	544	358	27.4	60.7	1379	2144	5032	297	162	134	269
ND.582.3.35.33	ND	582	582	NA	Jasper	3	35	33	1	15.24	4.445	17.145	1.905	NA	NA	NA	NA	NA	NA	NA	NA	NA	NA	NA	NA	NA	NA	NA	NA	NA	NA	46.891	-96.814	272	4.9	21.8	-14.3	36.1	544	358	27.4	60.7	1379	2144	5032	297	162	134	269
ND.586.1.1.40	ND	586	586	NA	Jasper	1	1	40	0	NA	NA	NA	NA	NA	NA	NA	NA	NA	NA	NA	NA	NA	NA	NA	NA	NA	NA	NA	NA	NA	NA	46.891	-96.814	272	4.9	21.8	-14.3	36.1	544	358	27.4	60.7	1379	2144	5032	297	162	134	269
ND.586.2.13.33	ND	586	586	NA	Jasper	2	13	33	0	13.41	NA	NA	NA	NA	NA	NA	NA	NA	NA	NA	NA	NA	NA	NA	NA	NA	NA	NA	NA	NA	NA	46.891	-96.814	272	4.9	21.8	-14.3	36.1	544	358	27.4	60.7	1379	2144	5032	297	162	134	269
ND.586.3.30.26	ND	586	586	NA	Jasper	3	30	26	0	NA	NA	NA	NA	NA	NA	NA	NA	NA	NA	NA	NA	NA	NA	NA	NA	NA	NA	NA	NA	NA	NA	46.891	-96.814	272	4.9	21.8	-14.3	36.1	544	358	27.4	60.7	1379	2144	5032	297	162	134	269
ND.588.1.8.19	ND	588	588	NA	Jasper	1	8	19	0	NA	NA	NA	NA	NA	NA	NA	NA	NA	NA	NA	NA	NA	NA	NA	NA	NA	NA	NA	NA	NA	NA	46.891	-96.814	272	4.9	21.8	-14.3	36.1	544	358	27.4	60.7	1379	2144	5032	297	162	134	269
ND.588.2.18.26	ND	588	588	NA	Jasper	2	18	26	0	9.75	NA	NA	NA	NA	NA	NA	NA	NA	NA	NA	NA	NA	NA	NA	NA	NA	NA	NA	NA	NA	NA	46.891	-96.814	272	4.9	21.8	-14.3	36.1	544	358	27.4	60.7	1379	2144	5032	297	162	134	269
ND.588.3.24.43	ND	588	588	NA	Jasper	3	24	43	0	15.24	0	12.7	-2.54	NA	NA	NA	NA	NA	NA	NA	NA	NA	NA	NA	NA	NA	NA	NA	no bud at top	NA	NA	46.891	-96.814	272	4.9	21.8	-14.3	36.1	544	358	27.4	60.7	1379	2144	5032	297	162	134	269
ND.589.1.6.62	ND	589	589	NA	Jasper	1	6	62	0	7.32	NA	NA	NA	NA	NA	NA	NA	NA	NA	NA	NA	NA	NA	NA	NA	NA	NA	NA	NA	NA	NA	46.891	-96.814	272	4.9	21.8	-14.3	36.1	544	358	27.4	60.7	1379	2144	5032	297	162	134	269
ND.589.2.15.19	ND	589	589	NA	Jasper	2	15	19	0	0.3	NA	NA	NA	NA	NA	NA	NA	NA	NA	NA	NA	NA	NA	NA	NA	NA	NA	NA	NA	NA	NA	46.891	-96.814	272	4.9	21.8	-14.3	36.1	544	358	27.4	60.7	1379	2144	5032	297	162	134	269
ND.589.3.31.30	ND	589	589	NA	Jasper	3	31	30	0	NA	NA	NA	NA	NA	NA	NA	NA	NA	NA	NA	NA	NA	NA	NA	NA	NA	NA	NA	NA	NA	NA	46.891	-96.814	272	4.9	21.8	-14.3	36.1	544	358	27.4	60.7	1379	2144	5032	297	162	134	269
ND.591.1.7.1	ND	591	591	NA	Chilcotin	1	7	1	0	11.58	NA	NA	NA	NA	NA	NA	NA	NA	NA	NA	NA	NA	NA	NA	NA	NA	NA	NA	NA	NA	NA	46.891	-96.814	272	4.9	21.8	-14.3	36.1	544	358	27.4	60.7	1379	2144	5032	297	162	134	269
ND.591.2.23.21	ND	591	591	NA	Chilcotin	2	23	21	1	23.16	18.415	42.545	19.385	NA	NA	NA	NA	NA	NA	NA	NA	NA	NA	NA	NA	NA	NA	NA	NA	NA	NA	46.891	-96.814	272	4.9	21.8	-14.3	36.1	544	358	27.4	60.7	1379	2144	5032	297	162	134	269
ND.591.3.25.23	ND	591	591	NA	Chilcotin	3	25	23	1	14.63	10.16	27.94	13.31	NA	NA	NA	NA	NA	NA	NA	NA	NA	NA	NA	NA	NA	NA	NA	NA	NA	NA	46.891	-96.814	272	4.9	21.8	-14.3	36.1	544	358	27.4	60.7	1379	2144	5032	297	162	134	269
ND.592.1.3.63	ND	592	592	NA	Chilcotin	1	3	63	0	NA	NA	NA	NA	NA	NA	NA	NA	NA	NA	NA	NA	NA	NA	NA	NA	NA	NA	NA	NA	NA	NA	46.891	-96.814	272	4.9	21.8	-14.3	36.1	544	358	27.4	60.7	1379	2144	5032	297	162	134	269
ND.592.2.12.14	ND	592	592	NA	Chilcotin	2	12	14	1	12.19	25.4	35.56	23.37	NA	NA	NA	NA	NA	NA	NA	NA	NA	NA	NA	NA	NA	NA	NA	NA	NA	NA	46.891	-96.814	272	4.9	21.8	-14.3	36.1	544	358	27.4	60.7	1379	2144	5032	297	162	134	269
ND.592.3.27.18	ND	592	592	NA	Chilcotin	3	27	18	0	6.1	NA	NA	NA	NA	NA	NA	NA	NA	NA	NA	NA	NA	NA	NA	NA	NA	NA	NA	NA	NA	NA	46.891	-96.814	272	4.9	21.8	-14.3	36.1	544	358	27.4	60.7	1379	2144	5032	297	162	134	269
ND.593.1.5.6	ND	593	593	NA	Chilcotin	1	5	6	0	NA	NA	NA	NA	NA	NA	NA	NA	NA	NA	NA	NA	NA	NA	NA	NA	NA	NA	NA	NA	NA	NA	46.891	-96.814	272	4.9	21.8	-14.3	36.1	544	358	27.4	60.7	1379	2144	5032	297	162	134	269
ND.593.2.18.24	ND	593	593	NA	Chilcotin	2	18	24	0	9.14	NA	NA	NA	NA	NA	NA	NA	NA	NA	NA	NA	NA	NA	NA	NA	NA	NA	NA	NA	NA	NA	46.891	-96.814	272	4.9	21.8	-14.3	36.1	544	358	27.4	60.7	1379	2144	5032	297	162	134	269
ND.593.3.35.14	ND	593	593	NA	Chilcotin	3	35	14	1	44.5	10.16	55.88	11.38	NA	NA	NA	NA	NA	NA	NA	NA	NA	NA	NA	NA	NA	NA	NA	NA	NA	NA	46.891	-96.814	272	4.9	21.8	-14.3	36.1	544	358	27.4	60.7	1379	2144	5032	297	162	134	269
ND.595.1.4.61	ND	595	595	NA	Chilcotin	1	4	61	0	10.36	NA	NA	NA	NA	NA	NA	NA	NA	NA	NA	NA	NA	NA	NA	NA	NA	NA	NA	NA	NA	NA	46.891	-96.814	272	4.9	21.8	-14.3	36.1	544	358	27.4	60.7	1379	2144	5032	297	162	134	269
ND.595.2.11.13	ND	595	595	NA	Chilcotin	2	11	13	0	37.8	NA	38.1	0.300000000000004	NA	NA	NA	NA	NA	NA	NA	NA	NA	NA	NA	NA	NA	NA	NA	stem broken	NA	NA	46.891	-96.814	272	4.9	21.8	-14.3	36.1	544	358	27.4	60.7	1379	2144	5032	297	162	134	269
ND.595.3.27.12	ND	595	595	NA	Chilcotin	3	27	12	0	12.19	NA	NA	NA	NA	NA	NA	NA	NA	NA	NA	NA	NA	NA	NA	NA	NA	NA	NA	NA	NA	NA	46.891	-96.814	272	4.9	21.8	-14.3	36.1	544	358	27.4	60.7	1379	2144	5032	297	162	134	269
ND.596.1.2.6	ND	596	596	NA	Chilcotin	1	2	6	0	NA	NA	NA	NA	NA	NA	NA	NA	NA	NA	NA	NA	NA	NA	NA	NA	NA	NA	NA	NA	NA	NA	46.891	-96.814	272	4.9	21.8	-14.3	36.1	544	358	27.4	60.7	1379	2144	5032	297	162	134	269
ND.596.2.21.29	ND	596	596	NA	Chilcotin	2	21	29	0	6.1	NA	NA	NA	NA	NA	NA	NA	NA	NA	NA	NA	NA	NA	NA	NA	NA	NA	NA	NA	NA	NA	46.891	-96.814	272	4.9	21.8	-14.3	36.1	544	358	27.4	60.7	1379	2144	5032	297	162	134	269
ND.596.3.30.22	ND	596	596	NA	Chilcotin	3	30	22	0	4.27	NA	NA	NA	NA	NA	NA	NA	NA	NA	NA	NA	NA	NA	NA	NA	NA	NA	NA	NA	NA	NA	46.891	-96.814	272	4.9	21.8	-14.3	36.1	544	358	27.4	60.7	1379	2144	5032	297	162	134	269
ND.597.1.3.49	ND	597	597	NA	Chilcotin	1	3	49	0	3.05	NA	NA	NA	NA	NA	NA	NA	NA	NA	NA	NA	NA	NA	NA	NA	NA	NA	NA	NA	NA	NA	46.891	-96.814	272	4.9	21.8	-14.3	36.1	544	358	27.4	60.7	1379	2144	5032	297	162	134	269
ND.597.2.22.34	ND	597	597	NA	Chilcotin	2	22	34	0	NA	NA	NA	NA	NA	NA	NA	NA	NA	NA	NA	NA	NA	NA	NA	NA	NA	NA	NA	NA	NA	NA	46.891	-96.814	272	4.9	21.8	-14.3	36.1	544	358	27.4	60.7	1379	2144	5032	297	162	134	269
ND.597.3.26.1	ND	597	597	NA	Chilcotin	3	26	1	1	6.1	7.62	11.43	5.33	NA	NA	NA	NA	NA	NA	NA	NA	NA	NA	NA	NA	NA	NA	NA	NA	NA	NA	46.891	-96.814	272	4.9	21.8	-14.3	36.1	544	358	27.4	60.7	1379	2144	5032	297	162	134	269
ND.600.1.7.9	ND	600	600	NA	Chilcotin	1	7	9	0	NA	NA	NA	NA	NA	NA	NA	NA	NA	NA	NA	NA	NA	NA	NA	NA	NA	NA	NA	NA	NA	NA	46.891	-96.814	272	4.9	21.8	-14.3	36.1	544	358	27.4	60.7	1379	2144	5032	297	162	134	269
ND.600.2.23.25	ND	600	600	NA	Chilcotin	2	23	25	0	15.24	NA	NA	NA	NA	NA	NA	NA	NA	NA	NA	NA	NA	NA	NA	NA	NA	NA	NA	NA	NA	NA	46.891	-96.814	272	4.9	21.8	-14.3	36.1	544	358	27.4	60.7	1379	2144	5032	297	162	134	269
ND.600.3.25.40	ND	600	600	NA	Chilcotin	3	25	40	0	12.19	NA	NA	NA	NA	NA	NA	NA	NA	NA	NA	NA	NA	NA	NA	NA	NA	NA	NA	NA	NA	NA	46.891	-96.814	272	4.9	21.8	-14.3	36.1	544	358	27.4	60.7	1379	2144	5032	297	162	134	269
ND.703.1.3.46	ND	703	703	NA	Wyoming	1	3	46	0	3.05	NA	NA	NA	NA	NA	NA	NA	NA	NA	NA	NA	NA	NA	NA	NA	NA	NA	NA	NA	NA	NA	46.891	-96.814	272	4.9	21.8	-14.3	36.1	544	358	27.4	60.7	1379	2144	5032	297	162	134	269
ND.703.2.20.4	ND	703	703	NA	Wyoming	2	20	4	0	18.29	NA	NA	NA	NA	NA	NA	NA	NA	NA	NA	NA	NA	NA	NA	NA	NA	NA	NA	NA	NA	NA	46.891	-96.814	272	4.9	21.8	-14.3	36.1	544	358	27.4	60.7	1379	2144	5032	297	162	134	269
ND.703.3.29.5	ND	703	703	NA	Wyoming	3	29	5	0	9.14	2.54	9.525	0.385	NA	NA	NA	NA	NA	NA	NA	NA	NA	NA	NA	NA	NA	NA	NA	NA	NA	NA	46.891	-96.814	272	4.9	21.8	-14.3	36.1	544	358	27.4	60.7	1379	2144	5032	297	162	134	269
ND.704.1.1.66	ND	704	704	NA	Wyoming	1	1	66	0	42.67	NA	25.4	-17.27	NA	NA	NA	NA	NA	NA	NA	NA	NA	NA	NA	NA	NA	NA	NA	stem broken	NA	NA	46.891	-96.814	272	4.9	21.8	-14.3	36.1	544	358	27.4	60.7	1379	2144	5032	297	162	134	269
ND.704.2.14.30	ND	704	704	NA	Wyoming	2	14	30	0	NA	NA	NA	NA	NA	NA	NA	NA	NA	NA	NA	NA	NA	NA	NA	NA	NA	NA	NA	NA	NA	NA	46.891	-96.814	272	4.9	21.8	-14.3	36.1	544	358	27.4	60.7	1379	2144	5032	297	162	134	269
ND.704.3.33.34	ND	704	704	NA	Wyoming	3	33	34	0	0	NA	NA	NA	NA	NA	NA	NA	NA	NA	NA	NA	NA	NA	NA	NA	NA	NA	NA	NA	NA	NA	46.891	-96.814	272	4.9	21.8	-14.3	36.1	544	358	27.4	60.7	1379	2144	5032	297	162	134	269
ND.705.1.5.8	ND	705	705	NA	Wyoming	1	5	8	0	NA	NA	NA	NA	NA	NA	NA	NA	NA	NA	NA	NA	NA	NA	NA	NA	NA	NA	NA	NA	NA	NA	46.891	-96.814	272	4.9	21.8	-14.3	36.1	544	358	27.4	60.7	1379	2144	5032	297	162	134	269
ND.705.2.17.17	ND	705	705	NA	Wyoming	2	17	17	0	6.1	NA	NA	NA	NA	NA	NA	NA	NA	NA	NA	NA	NA	NA	NA	NA	NA	NA	NA	NA	NA	NA	46.891	-96.814	272	4.9	21.8	-14.3	36.1	544	358	27.4	60.7	1379	2144	5032	297	162	134	269
ND.705.3.35.12	ND	705	705	NA	Wyoming	3	35	12	0	70.1	NA	64.77	-5.33	NA	NA	NA	NA	NA	NA	NA	NA	NA	NA	NA	NA	NA	NA	NA	stem broken	NA	NA	46.891	-96.814	272	4.9	21.8	-14.3	36.1	544	358	27.4	60.7	1379	2144	5032	297	162	134	269
ND.706.1.5.68	ND	706	706	NA	Wyoming	1	5	68	0	NA	NA	NA	NA	NA	NA	NA	NA	NA	NA	NA	NA	NA	NA	NA	NA	NA	NA	NA	NA	NA	NA	46.891	-96.814	272	4.9	21.8	-14.3	36.1	544	358	27.4	60.7	1379	2144	5032	297	162	134	269
ND.706.2.20.21	ND	706	706	NA	Wyoming	2	20	21	0	NA	NA	NA	NA	NA	NA	NA	NA	NA	NA	NA	NA	NA	NA	NA	NA	NA	NA	NA	NA	NA	NA	46.891	-96.814	272	4.9	21.8	-14.3	36.1	544	358	27.4	60.7	1379	2144	5032	297	162	134	269
ND.706.3.34.36	ND	706	706	NA	Wyoming	3	34	36	0	15.85	NA	NA	NA	NA	NA	NA	NA	NA	NA	NA	NA	NA	NA	NA	NA	NA	NA	NA	NA	NA	NA	46.891	-96.814	272	4.9	21.8	-14.3	36.1	544	358	27.4	60.7	1379	2144	5032	297	162	134	269
ND.707.1.2.44	ND	707	707	NA	Wyoming	1	2	44	0	44.5	NA	NA	NA	NA	NA	NA	NA	NA	NA	NA	NA	NA	NA	NA	NA	NA	NA	NA	NA	NA	NA	46.891	-96.814	272	4.9	21.8	-14.3	36.1	544	358	27.4	60.7	1379	2144	5032	297	162	134	269
ND.707.2.20.31	ND	707	707	NA	Wyoming	2	20	31	0	39.62	NA	NA	NA	NA	NA	NA	NA	NA	NA	NA	NA	NA	NA	NA	NA	NA	NA	NA	NA	NA	NA	46.891	-96.814	272	4.9	21.8	-14.3	36.1	544	358	27.4	60.7	1379	2144	5032	297	162	134	269
ND.707.3.29.36	ND	707	707	NA	Wyoming	3	29	36	0	42.67	0	43.18	0.509999999999998	NA	NA	NA	NA	NA	NA	NA	NA	NA	NA	NA	NA	NA	NA	NA	NA	NA	NA	46.891	-96.814	272	4.9	21.8	-14.3	36.1	544	358	27.4	60.7	1379	2144	5032	297	162	134	269
ND.708.1.3.39	ND	708	708	NA	Wyoming	1	3	39	0	21.34	NA	15.875	-5.465	NA	NA	NA	NA	NA	NA	NA	NA	NA	NA	NA	NA	NA	NA	NA	stem broken	NA	NA	46.891	-96.814	272	4.9	21.8	-14.3	36.1	544	358	27.4	60.7	1379	2144	5032	297	162	134	269
ND.708.2.22.14	ND	708	708	NA	Wyoming	2	22	14	0	32.31	NA	21.59	-10.72	NA	NA	NA	NA	NA	NA	NA	NA	NA	NA	NA	NA	NA	NA	NA	stem broken	NA	NA	46.891	-96.814	272	4.9	21.8	-14.3	36.1	544	358	27.4	60.7	1379	2144	5032	297	162	134	269
ND.708.3.29.20	ND	708	708	NA	Wyoming	3	29	20	0	9.14	NA	NA	NA	NA	NA	NA	NA	NA	NA	NA	NA	NA	NA	NA	NA	NA	NA	NA	NA	NA	NA	46.891	-96.814	272	4.9	21.8	-14.3	36.1	544	358	27.4	60.7	1379	2144	5032	297	162	134	269
ND.709.1.3.40	ND	709	709	NA	Wyoming	1	3	40	0	NA	NA	NA	NA	NA	NA	NA	NA	NA	NA	NA	NA	NA	NA	NA	NA	NA	NA	NA	NA	NA	NA	46.891	-96.814	272	4.9	21.8	-14.3	36.1	544	358	27.4	60.7	1379	2144	5032	297	162	134	269
ND.709.2.22.17	ND	709	709	NA	Wyoming	2	22	17	0	NA	NA	NA	NA	NA	NA	NA	NA	NA	NA	NA	NA	NA	NA	NA	NA	NA	NA	NA	NA	NA	NA	46.891	-96.814	272	4.9	21.8	-14.3	36.1	544	358	27.4	60.7	1379	2144	5032	297	162	134	269
ND.709.3.30.14	ND	709	709	NA	Wyoming	3	30	14	0	NA	NA	NA	NA	NA	NA	NA	NA	NA	NA	NA	NA	NA	NA	NA	NA	NA	NA	NA	NA	NA	NA	46.891	-96.814	272	4.9	21.8	-14.3	36.1	544	358	27.4	60.7	1379	2144	5032	297	162	134	269
ND.710.1.8.9	ND	710	710	NA	Wyoming	1	8	9	0	37.19	NA	12.7	-24.49	NA	NA	NA	NA	NA	NA	NA	NA	NA	NA	NA	NA	NA	NA	NA	stem broken	8.89	7.62	46.891	-96.814	272	4.9	21.8	-14.3	36.1	544	358	27.4	60.7	1379	2144	5032	297	162	134	269
ND.710.2.23.22	ND	710	710	NA	Wyoming	2	23	22	0	20.12	NA	NA	NA	NA	NA	NA	NA	NA	NA	NA	NA	NA	NA	NA	NA	NA	NA	NA	NA	NA	NA	46.891	-96.814	272	4.9	21.8	-14.3	36.1	544	358	27.4	60.7	1379	2144	5032	297	162	134	269
ND.710.3.25.39	ND	710	710	NA	Wyoming	3	25	39	0	NA	NA	NA	NA	NA	NA	NA	NA	NA	NA	NA	NA	NA	NA	NA	NA	NA	NA	NA	NA	NA	NA	46.891	-96.814	272	4.9	21.8	-14.3	36.1	544	358	27.4	60.7	1379	2144	5032	297	162	134	269
ND.711.1.1.41	ND	711	711	NA	Wyoming	1	1	41	0	3.05	NA	NA	NA	NA	NA	NA	NA	NA	NA	NA	NA	NA	NA	NA	NA	NA	NA	NA	NA	NA	NA	46.891	-96.814	272	4.9	21.8	-14.3	36.1	544	358	27.4	60.7	1379	2144	5032	297	162	134	269
ND.711.2.12.35	ND	711	711	NA	Wyoming	2	12	35	0	28.04	NA	NA	NA	NA	NA	NA	NA	NA	NA	NA	NA	NA	NA	NA	NA	NA	NA	NA	NA	NA	NA	46.891	-96.814	272	4.9	21.8	-14.3	36.1	544	358	27.4	60.7	1379	2144	5032	297	162	134	269
ND.711.3.30.27	ND	711	711	NA	Wyoming	3	30	27	0	NA	NA	NA	NA	NA	NA	NA	NA	NA	NA	NA	NA	NA	NA	NA	NA	NA	NA	NA	NA	NA	NA	46.891	-96.814	272	4.9	21.8	-14.3	36.1	544	358	27.4	60.7	1379	2144	5032	297	162	134	269
ND.712.1.8.62	ND	712	712	NA	Wyoming	1	8	62	0	46.33	NA	NA	NA	NA	NA	NA	NA	NA	NA	NA	NA	NA	NA	NA	NA	NA	NA	NA	NA	NA	NA	46.891	-96.814	272	4.9	21.8	-14.3	36.1	544	358	27.4	60.7	1379	2144	5032	297	162	134	269
ND.712.2.15.22	ND	712	712	NA	Wyoming	2	15	22	0	4.57	NA	NA	NA	NA	NA	NA	NA	NA	NA	NA	NA	NA	NA	NA	NA	NA	NA	NA	NA	NA	NA	46.891	-96.814	272	4.9	21.8	-14.3	36.1	544	358	27.4	60.7	1379	2144	5032	297	162	134	269
ND.712.3.32.41	ND	712	712	NA	Wyoming	3	32	41	0	27.43	NA	NA	NA	NA	NA	NA	NA	NA	NA	NA	NA	NA	NA	NA	NA	NA	NA	NA	NA	NA	NA	46.891	-96.814	272	4.9	21.8	-14.3	36.1	544	358	27.4	60.7	1379	2144	5032	297	162	134	269
ND.713.1.8.16	ND	713	713	NA	Wyoming	1	8	16	0	NA	NA	NA	NA	NA	NA	NA	NA	NA	NA	NA	NA	NA	NA	NA	NA	NA	NA	NA	NA	NA	NA	46.891	-96.814	272	4.9	21.8	-14.3	36.1	544	358	27.4	60.7	1379	2144	5032	297	162	134	269
ND.713.2.15.28	ND	713	713	NA	Wyoming	2	15	28	0	NA	NA	NA	NA	NA	NA	NA	NA	NA	NA	NA	NA	NA	NA	NA	NA	NA	NA	NA	NA	NA	NA	46.891	-96.814	272	4.9	21.8	-14.3	36.1	544	358	27.4	60.7	1379	2144	5032	297	162	134	269
ND.713.3.26.29	ND	713	713	NA	Wyoming	3	26	29	0	NA	NA	NA	NA	NA	NA	NA	NA	NA	NA	NA	NA	NA	NA	NA	NA	NA	NA	NA	NA	NA	NA	46.891	-96.814	272	4.9	21.8	-14.3	36.1	544	358	27.4	60.7	1379	2144	5032	297	162	134	269
ND.714.1.2.43	ND	714	714	NA	Wyoming	1	2	43	0	NA	NA	NA	NA	NA	NA	NA	NA	NA	NA	NA	NA	NA	NA	NA	NA	NA	NA	NA	NA	NA	NA	46.891	-96.814	272	4.9	21.8	-14.3	36.1	544	358	27.4	60.7	1379	2144	5032	297	162	134	269
ND.714.2.21.34	ND	714	714	NA	Wyoming	2	21	34	0	42.67	3.81	44.45	1.78	NA	NA	NA	NA	NA	NA	NA	NA	NA	NA	NA	NA	NA	NA	NA	NA	NA	NA	46.891	-96.814	272	4.9	21.8	-14.3	36.1	544	358	27.4	60.7	1379	2144	5032	297	162	134	269
ND.714.3.29.39	ND	714	714	NA	Wyoming	3	29	39	0	23.16	NA	NA	NA	NA	NA	NA	NA	NA	NA	NA	NA	NA	NA	NA	NA	NA	NA	NA	NA	NA	NA	46.891	-96.814	272	4.9	21.8	-14.3	36.1	544	358	27.4	60.7	1379	2144	5032	297	162	134	269
ND.715.1.6.24	ND	715	715	NA	Wyoming	1	6	24	0	NA	NA	NA	NA	NA	NA	NA	NA	NA	NA	NA	NA	NA	NA	NA	NA	NA	NA	NA	NA	NA	NA	46.891	-96.814	272	4.9	21.8	-14.3	36.1	544	358	27.4	60.7	1379	2144	5032	297	162	134	269
ND.715.2.17.11	ND	715	715	NA	Wyoming	2	17	11	0	NA	NA	NA	NA	NA	NA	NA	NA	NA	NA	NA	NA	NA	NA	NA	NA	NA	NA	NA	NA	NA	NA	46.891	-96.814	272	4.9	21.8	-14.3	36.1	544	358	27.4	60.7	1379	2144	5032	297	162	134	269
ND.715.3.34.25	ND	715	715	NA	Wyoming	3	34	25	0	NA	NA	NA	NA	NA	NA	NA	NA	NA	NA	NA	NA	NA	NA	NA	NA	NA	NA	NA	NA	NA	NA	46.891	-96.814	272	4.9	21.8	-14.3	36.1	544	358	27.4	60.7	1379	2144	5032	297	162	134	269
ND.716.1.1.10	ND	716	716	NA	Wyoming	1	1	10	0	NA	NA	NA	NA	NA	NA	NA	NA	NA	NA	NA	NA	NA	NA	NA	NA	NA	NA	NA	NA	NA	NA	46.891	-96.814	272	4.9	21.8	-14.3	36.1	544	358	27.4	60.7	1379	2144	5032	297	162	134	269
ND.716.2.14.12	ND	716	716	NA	Wyoming	2	14	12	0	59.13	0	60.325	1.195	NA	NA	NA	NA	NA	NA	NA	NA	NA	NA	NA	NA	NA	NA	NA	NA	NA	NA	46.891	-96.814	272	4.9	21.8	-14.3	36.1	544	358	27.4	60.7	1379	2144	5032	297	162	134	269
ND.716.3.35.6	ND	716	716	NA	Wyoming	3	35	6	0	26.82	NA	NA	NA	NA	NA	NA	NA	NA	NA	NA	NA	NA	NA	NA	NA	NA	NA	NA	NA	NA	NA	46.891	-96.814	272	4.9	21.8	-14.3	36.1	544	358	27.4	60.7	1379	2144	5032	297	162	134	269
ND.717.1.3.9	ND	717	717	NA	Wyoming	1	3	9	0	NA	NA	NA	NA	NA	NA	NA	NA	NA	NA	NA	NA	NA	NA	NA	NA	NA	NA	NA	NA	NA	NA	46.891	-96.814	272	4.9	21.8	-14.3	36.1	544	358	27.4	60.7	1379	2144	5032	297	162	134	269
ND.717.2.23.9	ND	717	717	NA	Wyoming	2	23	9	0	51.82	0	52.07	0.25	NA	NA	NA	NA	NA	NA	NA	NA	NA	NA	NA	NA	NA	NA	NA	NA	NA	NA	46.891	-96.814	272	4.9	21.8	-14.3	36.1	544	358	27.4	60.7	1379	2144	5032	297	162	134	269
ND.717.3.28.38	ND	717	717	NA	Wyoming	3	28	38	0	32.31	NA	NA	NA	NA	NA	NA	NA	NA	NA	NA	NA	NA	NA	NA	NA	NA	NA	NA	NA	NA	NA	46.891	-96.814	272	4.9	21.8	-14.3	36.1	544	358	27.4	60.7	1379	2144	5032	297	162	134	269
ND.718.1.2.21	ND	718	718	NA	Wyoming	1	2	21	0	NA	NA	NA	NA	NA	NA	NA	NA	NA	NA	NA	NA	NA	NA	NA	NA	NA	NA	NA	NA	NA	NA	46.891	-96.814	272	4.9	21.8	-14.3	36.1	544	358	27.4	60.7	1379	2144	5032	297	162	134	269
ND.718.2.14.17	ND	718	718	NA	Wyoming	2	14	17	0	62.48	0	63.5	1.02	NA	NA	NA	NA	NA	NA	NA	NA	NA	NA	NA	NA	NA	NA	NA	NA	NA	NA	46.891	-96.814	272	4.9	21.8	-14.3	36.1	544	358	27.4	60.7	1379	2144	5032	297	162	134	269
ND.718.3.36.14	ND	718	718	NA	Wyoming	3	36	14	0	81.08	NA	NA	NA	NA	NA	NA	NA	NA	NA	NA	NA	NA	NA	NA	NA	NA	NA	NA	NA	NA	NA	46.891	-96.814	272	4.9	21.8	-14.3	36.1	544	358	27.4	60.7	1379	2144	5032	297	162	134	269
ND.719.1.4.35	ND	719	719	NA	Wyoming	1	4	35	0	NA	NA	NA	NA	NA	NA	NA	NA	NA	NA	NA	NA	NA	NA	NA	NA	NA	NA	NA	NA	NA	NA	46.891	-96.814	272	4.9	21.8	-14.3	36.1	544	358	27.4	60.7	1379	2144	5032	297	162	134	269
ND.719.2.21.12	ND	719	719	NA	Wyoming	2	21	12	0	73.15	0	60.325	-12.825	NA	NA	NA	NA	NA	NA	NA	NA	NA	NA	NA	NA	NA	NA	NA	NA	NA	NA	46.891	-96.814	272	4.9	21.8	-14.3	36.1	544	358	27.4	60.7	1379	2144	5032	297	162	134	269
ND.719.3.29.10	ND	719	719	NA	Wyoming	3	29	10	0	NA	NA	NA	NA	NA	NA	NA	NA	NA	NA	NA	NA	NA	NA	NA	NA	NA	NA	NA	NA	NA	NA	46.891	-96.814	272	4.9	21.8	-14.3	36.1	544	358	27.4	60.7	1379	2144	5032	297	162	134	269
ND.720.1.2.11	ND	720	720	NA	Wyoming	1	2	11	0	18.29	NA	NA	NA	NA	NA	NA	NA	NA	NA	NA	NA	NA	NA	NA	NA	NA	NA	NA	NA	NA	NA	46.891	-96.814	272	4.9	21.8	-14.3	36.1	544	358	27.4	60.7	1379	2144	5032	297	162	134	269
ND.720.2.13.12	ND	720	720	NA	Wyoming	2	13	12	0	42.67	NA	38.1	-4.57	NA	NA	NA	NA	NA	NA	NA	NA	NA	NA	NA	NA	NA	NA	NA	stem broken	NA	NA	46.891	-96.814	272	4.9	21.8	-14.3	36.1	544	358	27.4	60.7	1379	2144	5032	297	162	134	269
ND.720.3.35.2	ND	720	720	NA	Wyoming	3	35	2	1	42.67	0	43.18	0.509999999999998	NA	NA	NA	NA	NA	NA	NA	NA	NA	NA	NA	NA	NA	NA	NA	NA	NA	NA	46.891	-96.814	272	4.9	21.8	-14.3	36.1	544	358	27.4	60.7	1379	2144	5032	297	162	134	269
ND.721.1.8.53	ND	721	721	NA	Wyoming	1	8	53	0	20.12	0	20.955	0.834999999999997	NA	NA	NA	NA	NA	NA	NA	NA	NA	NA	NA	NA	NA	NA	NA	no bud at top	NA	NA	46.891	-96.814	272	4.9	21.8	-14.3	36.1	544	358	27.4	60.7	1379	2144	5032	297	162	134	269
ND.721.2.16.19	ND	721	721	NA	Wyoming	2	16	19	1	33.53	0	32.385	-1.145	NA	NA	NA	NA	NA	NA	NA	NA	NA	NA	NA	NA	NA	NA	NA	NA	NA	NA	46.891	-96.814	272	4.9	21.8	-14.3	36.1	544	358	27.4	60.7	1379	2144	5032	297	162	134	269
ND.721.3.32.36	ND	721	721	NA	Wyoming	3	32	36	0	NA	NA	NA	NA	NA	NA	NA	NA	NA	NA	NA	NA	NA	NA	NA	NA	NA	NA	NA	NA	NA	NA	46.891	-96.814	272	4.9	21.8	-14.3	36.1	544	358	27.4	60.7	1379	2144	5032	297	162	134	269
ND.722.1.7.25	ND	722	722	NA	Wyoming	1	7	25	0	NA	NA	NA	NA	NA	NA	NA	NA	NA	NA	NA	NA	NA	NA	NA	NA	NA	NA	NA	NA	NA	NA	46.891	-96.814	272	4.9	21.8	-14.3	36.1	544	358	27.4	60.7	1379	2144	5032	297	162	134	269
ND.722.2.18.25	ND	722	722	NA	Wyoming	2	18	25	0	35.05	0	35.56	0.510000000000005	NA	NA	NA	NA	NA	NA	NA	NA	NA	NA	NA	NA	NA	NA	NA	NA	NA	NA	46.891	-96.814	272	4.9	21.8	-14.3	36.1	544	358	27.4	60.7	1379	2144	5032	297	162	134	269
ND.722.3.25.37	ND	722	722	NA	Wyoming	3	25	37	0	NA	NA	NA	NA	NA	NA	NA	NA	NA	NA	NA	NA	NA	NA	NA	NA	NA	NA	NA	NA	NA	NA	46.891	-96.814	272	4.9	21.8	-14.3	36.1	544	358	27.4	60.7	1379	2144	5032	297	162	134	269
ND.723.1.6.60	ND	723	723	NA	Wyoming	1	6	60	0	25.91	NA	NA	NA	NA	NA	NA	NA	NA	NA	NA	NA	NA	NA	NA	NA	NA	NA	NA	NA	NA	NA	46.891	-96.814	272	4.9	21.8	-14.3	36.1	544	358	27.4	60.7	1379	2144	5032	297	162	134	269
ND.723.2.16.16	ND	723	723	NA	Wyoming	2	16	16	0	46.94	0	46.355	-0.585000000000001	NA	NA	NA	NA	NA	NA	NA	NA	NA	NA	NA	NA	NA	NA	NA	NA	NA	NA	46.891	-96.814	272	4.9	21.8	-14.3	36.1	544	358	27.4	60.7	1379	2144	5032	297	162	134	269
ND.723.3.31.22	ND	723	723	NA	Wyoming	3	31	22	0	27.43	NA	NA	NA	NA	NA	NA	NA	NA	NA	NA	NA	NA	NA	NA	NA	NA	NA	NA	NA	NA	NA	46.891	-96.814	272	4.9	21.8	-14.3	36.1	544	358	27.4	60.7	1379	2144	5032	297	162	134	269
ND.724.1.1.28	ND	724	724	NA	Wyoming	1	1	28	0	NA	NA	NA	NA	NA	NA	NA	NA	NA	NA	NA	NA	NA	NA	NA	NA	NA	NA	NA	NA	NA	NA	46.891	-96.814	272	4.9	21.8	-14.3	36.1	544	358	27.4	60.7	1379	2144	5032	297	162	134	269
ND.724.2.13.20	ND	724	724	NA	Wyoming	2	13	20	0	NA	NA	NA	NA	NA	NA	NA	NA	NA	NA	NA	NA	NA	NA	NA	NA	NA	NA	NA	NA	NA	NA	46.891	-96.814	272	4.9	21.8	-14.3	36.1	544	358	27.4	60.7	1379	2144	5032	297	162	134	269
ND.724.3.35.4	ND	724	724	NA	Wyoming	3	35	4	0	18.29	0	19.05	0.760000000000002	NA	NA	NA	NA	NA	NA	NA	NA	NA	NA	NA	NA	NA	NA	NA	NA	NA	NA	46.891	-96.814	272	4.9	21.8	-14.3	36.1	544	358	27.4	60.7	1379	2144	5032	297	162	134	269
ND.725.1.2.49	ND	725	725	NA	Wyoming	1	2	49	0	30.48	NA	34.29	3.81	NA	NA	NA	NA	NA	NA	NA	NA	NA	NA	NA	NA	NA	NA	NA	stem broken	NA	NA	46.891	-96.814	272	4.9	21.8	-14.3	36.1	544	358	27.4	60.7	1379	2144	5032	297	162	134	269
ND.725.2.23.36	ND	725	725	NA	Wyoming	2	23	36	1	57.3	7.62	63.5	6.2	NA	NA	NA	NA	NA	NA	NA	NA	NA	NA	NA	NA	NA	NA	NA	NA	NA	NA	46.891	-96.814	272	4.9	21.8	-14.3	36.1	544	358	27.4	60.7	1379	2144	5032	297	162	134	269
ND.725.3.30.37	ND	725	725	NA	Wyoming	3	30	37	0	36.58	NA	NA	NA	NA	NA	NA	NA	NA	NA	NA	NA	NA	NA	NA	NA	NA	NA	NA	NA	NA	NA	46.891	-96.814	272	4.9	21.8	-14.3	36.1	544	358	27.4	60.7	1379	2144	5032	297	162	134	269
ND.726.1.4.56	ND	726	726	NA	Wyoming	1	4	56	0	4.57	NA	NA	NA	NA	NA	NA	NA	NA	NA	NA	NA	NA	NA	NA	NA	NA	NA	NA	NA	NA	NA	46.891	-96.814	272	4.9	21.8	-14.3	36.1	544	358	27.4	60.7	1379	2144	5032	297	162	134	269
ND.726.2.11.18	ND	726	726	NA	Wyoming	2	11	18	0	NA	NA	NA	NA	NA	NA	NA	NA	NA	NA	NA	NA	NA	NA	NA	NA	NA	NA	NA	NA	NA	NA	46.891	-96.814	272	4.9	21.8	-14.3	36.1	544	358	27.4	60.7	1379	2144	5032	297	162	134	269
ND.726.3.25.14	ND	726	726	NA	Wyoming	3	25	14	0	NA	NA	NA	NA	NA	NA	NA	NA	NA	NA	NA	NA	NA	NA	NA	NA	NA	NA	NA	NA	NA	NA	46.891	-96.814	272	4.9	21.8	-14.3	36.1	544	358	27.4	60.7	1379	2144	5032	297	162	134	269
ND.728.1.7.18	ND	728	728	NA	Wyoming	1	7	18	0	20.12	0	17.78	-2.34	NA	NA	NA	NA	NA	NA	NA	NA	NA	NA	NA	NA	NA	NA	NA	no bud at top	NA	NA	46.891	-96.814	272	4.9	21.8	-14.3	36.1	544	358	27.4	60.7	1379	2144	5032	297	162	134	269
ND.728.2.10.26	ND	728	728	NA	Wyoming	2	10	26	0	24.38	NA	15.875	-8.505	NA	NA	NA	NA	NA	NA	NA	NA	NA	NA	NA	NA	NA	NA	NA	stem broken	NA	NA	46.891	-96.814	272	4.9	21.8	-14.3	36.1	544	358	27.4	60.7	1379	2144	5032	297	162	134	269
ND.728.3.25.36	ND	728	728	NA	Wyoming	3	25	36	0	NA	NA	NA	NA	NA	NA	NA	NA	NA	NA	NA	NA	NA	NA	NA	NA	NA	NA	NA	NA	NA	NA	46.891	-96.814	272	4.9	21.8	-14.3	36.1	544	358	27.4	60.7	1379	2144	5032	297	162	134	269
ND.729.1.1.49	ND	729	729	NA	Wyoming	1	1	49	0	36.58	5.08	38.735	2.155	NA	NA	NA	NA	NA	NA	NA	NA	NA	NA	NA	NA	NA	NA	NA	NA	NA	NA	46.891	-96.814	272	4.9	21.8	-14.3	36.1	544	358	27.4	60.7	1379	2144	5032	297	162	134	269
ND.729.2.14.36	ND	729	729	NA	Wyoming	2	14	36	0	35.36	0	35.56	0.200000000000003	NA	NA	NA	NA	NA	NA	NA	NA	NA	NA	NA	NA	NA	NA	NA	NA	NA	NA	46.891	-96.814	272	4.9	21.8	-14.3	36.1	544	358	27.4	60.7	1379	2144	5032	297	162	134	269
ND.729.3.31.40	ND	729	729	NA	Wyoming	3	31	40	0	18.29	NA	NA	NA	NA	NA	NA	NA	NA	NA	NA	NA	NA	NA	NA	NA	NA	NA	NA	NA	NA	NA	46.891	-96.814	272	4.9	21.8	-14.3	36.1	544	358	27.4	60.7	1379	2144	5032	297	162	134	269
ND.730.1.2.25	ND	730	730	NA	Wyoming	1	2	25	0	NA	NA	NA	NA	NA	NA	NA	NA	NA	NA	NA	NA	NA	NA	NA	NA	NA	NA	NA	NA	NA	NA	46.891	-96.814	272	4.9	21.8	-14.3	36.1	544	358	27.4	60.7	1379	2144	5032	297	162	134	269
ND.730.2.14.22	ND	730	730	NA	Wyoming	2	14	22	0	44.2	0	44.45	0.25	NA	NA	NA	NA	NA	NA	NA	NA	NA	NA	NA	NA	NA	NA	NA	NA	NA	NA	46.891	-96.814	272	4.9	21.8	-14.3	36.1	544	358	27.4	60.7	1379	2144	5032	297	162	134	269
ND.730.3.29.21	ND	730	730	NA	Wyoming	3	29	21	1	49.99	0	49.53	-0.460000000000001	NA	NA	NA	NA	NA	NA	NA	NA	NA	NA	NA	NA	NA	NA	NA	NA	NA	NA	46.891	-96.814	272	4.9	21.8	-14.3	36.1	544	358	27.4	60.7	1379	2144	5032	297	162	134	269
ND.731.1.7.63	ND	731	731	NA	Wyoming	1	7	63	0	NA	NA	NA	NA	NA	NA	NA	NA	NA	NA	NA	NA	NA	NA	NA	NA	NA	NA	NA	NA	NA	NA	46.891	-96.814	272	4.9	21.8	-14.3	36.1	544	358	27.4	60.7	1379	2144	5032	297	162	134	269
ND.731.2.15.17	ND	731	731	NA	Wyoming	2	15	17	0	NA	NA	NA	NA	NA	NA	NA	NA	NA	NA	NA	NA	NA	NA	NA	NA	NA	NA	NA	NA	NA	NA	46.891	-96.814	272	4.9	21.8	-14.3	36.1	544	358	27.4	60.7	1379	2144	5032	297	162	134	269
ND.731.3.32.32	ND	731	731	NA	Wyoming	3	32	32	0	36.58	NA	20.32	-16.26	NA	NA	NA	NA	NA	NA	NA	NA	NA	NA	NA	NA	NA	NA	NA	stem broken	NA	NA	46.891	-96.814	272	4.9	21.8	-14.3	36.1	544	358	27.4	60.7	1379	2144	5032	297	162	134	269
ND.732.1.1.26	ND	732	732	NA	Wyoming	1	1	26	0	NA	NA	NA	NA	NA	NA	NA	NA	NA	NA	NA	NA	NA	NA	NA	NA	NA	NA	NA	NA	NA	NA	46.891	-96.814	272	4.9	21.8	-14.3	36.1	544	358	27.4	60.7	1379	2144	5032	297	162	134	269
ND.732.2.14.18	ND	732	732	NA	Wyoming	2	14	18	1	28.96	2.54	29.21	0.25	NA	NA	NA	NA	NA	NA	NA	NA	NA	NA	NA	NA	NA	NA	NA	NA	NA	NA	46.891	-96.814	272	4.9	21.8	-14.3	36.1	544	358	27.4	60.7	1379	2144	5032	297	162	134	269
ND.732.3.36.24	ND	732	732	NA	Wyoming	3	36	24	0	NA	NA	NA	NA	NA	NA	NA	NA	NA	NA	NA	NA	NA	NA	NA	NA	NA	NA	NA	NA	NA	NA	46.891	-96.814	272	4.9	21.8	-14.3	36.1	544	358	27.4	60.7	1379	2144	5032	297	162	134	269
ND.733.1.1.5	ND	733	733	NA	Wyoming	1	1	5	0	NA	NA	NA	NA	NA	NA	NA	NA	NA	NA	NA	NA	NA	NA	NA	NA	NA	NA	NA	NA	NA	NA	46.891	-96.814	272	4.9	21.8	-14.3	36.1	544	358	27.4	60.7	1379	2144	5032	297	162	134	269
ND.733.2.21.32	ND	733	733	NA	Wyoming	2	21	32	1	64.01	0	62.865	-1.145	NA	NA	NA	NA	NA	NA	NA	NA	NA	NA	NA	NA	NA	NA	NA	NA	NA	NA	46.891	-96.814	272	4.9	21.8	-14.3	36.1	544	358	27.4	60.7	1379	2144	5032	297	162	134	269
ND.733.3.29.28	ND	733	733	NA	Wyoming	3	29	28	0	23.16	NA	NA	NA	NA	NA	NA	NA	NA	NA	NA	NA	NA	NA	NA	NA	NA	NA	NA	NA	NA	NA	46.891	-96.814	272	4.9	21.8	-14.3	36.1	544	358	27.4	60.7	1379	2144	5032	297	162	134	269
ND.734.1.1.34	ND	734	734	NA	Wyoming	1	1	34	1	33.53	17.78	49.53	16	NA	NA	NA	NA	NA	NA	NA	NA	NA	NA	NA	NA	NA	NA	NA	NA	NA	NA	46.891	-96.814	272	4.9	21.8	-14.3	36.1	544	358	27.4	60.7	1379	2144	5032	297	162	134	269
ND.734.2.12.33	ND	734	734	NA	Wyoming	2	12	33	0	NA	NA	NA	NA	NA	NA	NA	NA	NA	NA	NA	NA	NA	NA	NA	NA	NA	NA	NA	NA	NA	NA	46.891	-96.814	272	4.9	21.8	-14.3	36.1	544	358	27.4	60.7	1379	2144	5032	297	162	134	269
ND.734.3.30.32	ND	734	734	NA	Wyoming	3	30	32	0	14.02	NA	NA	NA	NA	NA	NA	NA	NA	NA	NA	NA	NA	NA	NA	NA	NA	NA	NA	NA	NA	NA	46.891	-96.814	272	4.9	21.8	-14.3	36.1	544	358	27.4	60.7	1379	2144	5032	297	162	134	269
ND.735.1.3.55	ND	735	735	NA	Wyoming	1	3	55	0	NA	NA	NA	NA	NA	NA	NA	NA	NA	NA	NA	NA	NA	NA	NA	NA	NA	NA	NA	NA	NA	NA	46.891	-96.814	272	4.9	21.8	-14.3	36.1	544	358	27.4	60.7	1379	2144	5032	297	162	134	269
ND.735.2.11.8	ND	735	735	NA	Wyoming	2	11	8	0	24.99	1.27	25.4	0.41	NA	NA	NA	NA	NA	NA	NA	NA	NA	NA	NA	NA	NA	NA	NA	NA	NA	NA	46.891	-96.814	272	4.9	21.8	-14.3	36.1	544	358	27.4	60.7	1379	2144	5032	297	162	134	269
ND.735.3.26.9	ND	735	735	NA	Wyoming	3	26	9	0	NA	NA	NA	NA	NA	NA	NA	NA	NA	NA	NA	NA	NA	NA	NA	NA	NA	NA	NA	NA	NA	NA	46.891	-96.814	272	4.9	21.8	-14.3	36.1	544	358	27.4	60.7	1379	2144	5032	297	162	134	269
ND.736.1.7.23	ND	736	736	NA	Wyoming	1	7	23	0	14.63	NA	8.89	-5.74	NA	NA	NA	NA	NA	NA	NA	NA	NA	NA	NA	NA	NA	NA	NA	stem broken	12.7	7.62	46.891	-96.814	272	4.9	21.8	-14.3	36.1	544	358	27.4	60.7	1379	2144	5032	297	162	134	269
ND.736.2.10.27	ND	736	736	NA	Wyoming	2	10	27	0	NA	NA	NA	NA	NA	NA	NA	NA	NA	NA	NA	NA	NA	NA	NA	NA	NA	NA	NA	NA	NA	NA	46.891	-96.814	272	4.9	21.8	-14.3	36.1	544	358	27.4	60.7	1379	2144	5032	297	162	134	269
ND.736.3.25.33	ND	736	736	NA	Wyoming	3	25	33	0	51.82	0	53.34	1.52	NA	NA	NA	NA	NA	NA	NA	NA	NA	NA	NA	NA	NA	NA	NA	NA	NA	NA	46.891	-96.814	272	4.9	21.8	-14.3	36.1	544	358	27.4	60.7	1379	2144	5032	297	162	134	269
ND.737.1.7.57	ND	737	737	NA	Wyoming	1	7	57	0	12.8	0	13.97	1.17	NA	NA	NA	NA	NA	NA	NA	NA	NA	NA	NA	NA	NA	NA	NA	NA	NA	NA	46.891	-96.814	272	4.9	21.8	-14.3	36.1	544	358	27.4	60.7	1379	2144	5032	297	162	134	269
ND.737.2.17.36	ND	737	737	NA	Wyoming	2	17	36	0	6.1	NA	NA	NA	NA	NA	NA	NA	NA	NA	NA	NA	NA	NA	NA	NA	NA	NA	NA	NA	NA	NA	46.891	-96.814	272	4.9	21.8	-14.3	36.1	544	358	27.4	60.7	1379	2144	5032	297	162	134	269
ND.737.3.31.16	ND	737	737	NA	Wyoming	3	31	16	1	33.53	8.89	40.64	7.11	NA	NA	NA	NA	NA	NA	NA	NA	NA	NA	NA	NA	NA	NA	NA	NA	NA	NA	46.891	-96.814	272	4.9	21.8	-14.3	36.1	544	358	27.4	60.7	1379	2144	5032	297	162	134	269
ND.738.1.8.54	ND	738	738	NA	Wyoming	1	8	54	0	NA	NA	NA	NA	NA	NA	NA	NA	NA	NA	NA	NA	NA	NA	NA	NA	NA	NA	NA	NA	NA	NA	46.891	-96.814	272	4.9	21.8	-14.3	36.1	544	358	27.4	60.7	1379	2144	5032	297	162	134	269
ND.738.2.16.10	ND	738	738	NA	Wyoming	2	16	10	0	41.15	NA	NA	NA	NA	NA	NA	NA	NA	NA	NA	NA	NA	NA	NA	NA	NA	NA	NA	NA	NA	NA	46.891	-96.814	272	4.9	21.8	-14.3	36.1	544	358	27.4	60.7	1379	2144	5032	297	162	134	269
ND.738.3.31.21	ND	738	738	NA	Wyoming	3	31	21	0	NA	NA	NA	NA	NA	NA	NA	NA	NA	NA	NA	NA	NA	NA	NA	NA	NA	NA	NA	NA	NA	NA	46.891	-96.814	272	4.9	21.8	-14.3	36.1	544	358	27.4	60.7	1379	2144	5032	297	162	134	269
ND.739.1.1.32	ND	739	739	NA	Wyoming	1	1	32	0	12.19	NA	NA	NA	NA	NA	NA	NA	NA	NA	NA	NA	NA	NA	NA	NA	NA	NA	NA	NA	NA	NA	46.891	-96.814	272	4.9	21.8	-14.3	36.1	544	358	27.4	60.7	1379	2144	5032	297	162	134	269
ND.739.2.10.32	ND	739	739	NA	Wyoming	2	10	32	0	15.24	0	15.24	0	NA	NA	NA	NA	NA	NA	NA	NA	NA	NA	NA	NA	NA	NA	NA	NA	NA	NA	46.891	-96.814	272	4.9	21.8	-14.3	36.1	544	358	27.4	60.7	1379	2144	5032	297	162	134	269
ND.739.3.29.32	ND	739	739	NA	Wyoming	3	29	32	0	NA	NA	NA	NA	NA	NA	NA	NA	NA	NA	NA	NA	NA	NA	NA	NA	NA	NA	NA	NA	NA	NA	46.891	-96.814	272	4.9	21.8	-14.3	36.1	544	358	27.4	60.7	1379	2144	5032	297	162	134	269
ND.740.1.1.54	ND	740	740	NA	Wyoming	1	1	54	0	22.56	NA	15.875	-6.685	NA	NA	NA	NA	NA	NA	NA	NA	NA	NA	NA	NA	NA	NA	NA	stem broken	20.32	NA	46.891	-96.814	272	4.9	21.8	-14.3	36.1	544	358	27.4	60.7	1379	2144	5032	297	162	134	269
ND.740.2.22.36	ND	740	740	NA	Wyoming	2	22	36	0	37.19	0	35.56	-1.63	NA	NA	NA	NA	NA	NA	NA	NA	NA	NA	NA	NA	NA	NA	NA	no bud at top	NA	NA	46.891	-96.814	272	4.9	21.8	-14.3	36.1	544	358	27.4	60.7	1379	2144	5032	297	162	134	269
ND.740.3.30.28	ND	740	740	NA	Wyoming	3	30	28	1	30.48	0	27.94	-2.54	NA	NA	NA	NA	NA	NA	NA	NA	NA	NA	NA	NA	NA	NA	NA	dry stem	24.13	13.97	46.891	-96.814	272	4.9	21.8	-14.3	36.1	544	358	27.4	60.7	1379	2144	5032	297	162	134	269
ND.741.1.1.58	ND	741	741	NA	Wyoming	1	1	58	0	NA	NA	NA	NA	NA	NA	NA	NA	NA	NA	NA	NA	NA	NA	NA	NA	NA	NA	NA	NA	NA	NA	46.891	-96.814	272	4.9	21.8	-14.3	36.1	544	358	27.4	60.7	1379	2144	5032	297	162	134	269
ND.741.2.12.18	ND	741	741	NA	Wyoming	2	12	18	0	37.19	0	34.29	-2.9	NA	NA	NA	NA	NA	NA	NA	NA	NA	NA	NA	NA	NA	NA	NA	no bud at top	NA	NA	46.891	-96.814	272	4.9	21.8	-14.3	36.1	544	358	27.4	60.7	1379	2144	5032	297	162	134	269
ND.741.3.26.21	ND	741	741	NA	Wyoming	3	26	21	1	39.62	NA	30.48	-9.14	NA	NA	NA	NA	NA	NA	NA	NA	NA	NA	NA	NA	NA	NA	NA	stem broken	46.99	13.97	46.891	-96.814	272	4.9	21.8	-14.3	36.1	544	358	27.4	60.7	1379	2144	5032	297	162	134	269
ND.742.1.8.44	ND	742	742	NA	Wyoming	1	8	44	0	NA	NA	NA	NA	NA	NA	NA	NA	NA	NA	NA	NA	NA	NA	NA	NA	NA	NA	NA	NA	NA	NA	46.891	-96.814	272	4.9	21.8	-14.3	36.1	544	358	27.4	60.7	1379	2144	5032	297	162	134	269
ND.742.2.12.29	ND	742	742	NA	Wyoming	2	12	29	0	NA	NA	NA	NA	NA	NA	NA	NA	NA	NA	NA	NA	NA	NA	NA	NA	NA	NA	NA	NA	NA	NA	46.891	-96.814	272	4.9	21.8	-14.3	36.1	544	358	27.4	60.7	1379	2144	5032	297	162	134	269
ND.742.3.33.26	ND	742	742	NA	Wyoming	3	33	26	0	NA	NA	NA	NA	NA	NA	NA	NA	NA	NA	NA	NA	NA	NA	NA	NA	NA	NA	NA	NA	NA	NA	46.891	-96.814	272	4.9	21.8	-14.3	36.1	544	358	27.4	60.7	1379	2144	5032	297	162	134	269
ND.743.1.3.21	ND	743	743	NA	Wyoming	1	3	21	0	NA	NA	NA	NA	NA	NA	NA	NA	NA	NA	NA	NA	NA	NA	NA	NA	NA	NA	NA	NA	NA	NA	46.891	-96.814	272	4.9	21.8	-14.3	36.1	544	358	27.4	60.7	1379	2144	5032	297	162	134	269
ND.743.2.23.17	ND	743	743	NA	Wyoming	2	23	17	0	17.07	NA	NA	NA	NA	NA	NA	NA	NA	NA	NA	NA	NA	NA	NA	NA	NA	NA	NA	NA	NA	NA	46.891	-96.814	272	4.9	21.8	-14.3	36.1	544	358	27.4	60.7	1379	2144	5032	297	162	134	269
ND.743.3.26.35	ND	743	743	NA	Wyoming	3	26	35	0	16.46	NA	NA	NA	NA	NA	NA	NA	NA	NA	NA	NA	NA	NA	NA	NA	NA	NA	NA	NA	NA	NA	46.891	-96.814	272	4.9	21.8	-14.3	36.1	544	358	27.4	60.7	1379	2144	5032	297	162	134	269
ND.744.1.5.66	ND	744	744	NA	Wyoming	1	5	66	0	NA	NA	NA	NA	NA	NA	NA	NA	NA	NA	NA	NA	NA	NA	NA	NA	NA	NA	NA	NA	NA	NA	46.891	-96.814	272	4.9	21.8	-14.3	36.1	544	358	27.4	60.7	1379	2144	5032	297	162	134	269
ND.744.2.12.31	ND	744	744	NA	Wyoming	2	12	31	0	NA	NA	NA	NA	NA	NA	NA	NA	NA	NA	NA	NA	NA	NA	NA	NA	NA	NA	NA	NA	NA	NA	46.891	-96.814	272	4.9	21.8	-14.3	36.1	544	358	27.4	60.7	1379	2144	5032	297	162	134	269
ND.744.3.34.31	ND	744	744	NA	Wyoming	3	34	31	0	NA	NA	NA	NA	NA	NA	NA	NA	NA	NA	NA	NA	NA	NA	NA	NA	NA	NA	NA	NA	NA	NA	46.891	-96.814	272	4.9	21.8	-14.3	36.1	544	358	27.4	60.7	1379	2144	5032	297	162	134	269
ND.745.1.2.36	ND	745	745	NA	Wyoming	1	2	36	0	18.29	NA	NA	NA	NA	NA	NA	NA	NA	NA	NA	NA	NA	NA	NA	NA	NA	NA	NA	NA	NA	NA	46.891	-96.814	272	4.9	21.8	-14.3	36.1	544	358	27.4	60.7	1379	2144	5032	297	162	134	269
ND.745.2.21.36	ND	745	745	NA	Wyoming	2	21	36	0	10.36	NA	NA	NA	NA	NA	NA	NA	NA	NA	NA	NA	NA	NA	NA	NA	NA	NA	NA	NA	NA	NA	46.891	-96.814	272	4.9	21.8	-14.3	36.1	544	358	27.4	60.7	1379	2144	5032	297	162	134	269
ND.745.3.29.24	ND	745	745	NA	Wyoming	3	29	24	1	44.5	0	43.815	-0.685000000000002	NA	NA	NA	NA	NA	NA	NA	NA	NA	NA	NA	NA	NA	NA	NA	NA	NA	NA	46.891	-96.814	272	4.9	21.8	-14.3	36.1	544	358	27.4	60.7	1379	2144	5032	297	162	134	269
ND.746.1.3.8	ND	746	746	NA	Wyoming	1	3	8	0	NA	NA	NA	NA	NA	NA	NA	NA	NA	NA	NA	NA	NA	NA	NA	NA	NA	NA	NA	NA	NA	NA	46.891	-96.814	272	4.9	21.8	-14.3	36.1	544	358	27.4	60.7	1379	2144	5032	297	162	134	269
ND.746.2.23.10	ND	746	746	NA	Wyoming	2	23	10	0	NA	NA	NA	NA	NA	NA	NA	NA	NA	NA	NA	NA	NA	NA	NA	NA	NA	NA	NA	NA	NA	NA	46.891	-96.814	272	4.9	21.8	-14.3	36.1	544	358	27.4	60.7	1379	2144	5032	297	162	134	269
ND.746.3.27.36	ND	746	746	NA	Wyoming	3	27	36	0	NA	NA	NA	NA	NA	NA	NA	NA	NA	NA	NA	NA	NA	NA	NA	NA	NA	NA	NA	NA	NA	NA	46.891	-96.814	272	4.9	21.8	-14.3	36.1	544	358	27.4	60.7	1379	2144	5032	297	162	134	269
ND.747.1.4.39	ND	747	747	NA	Wyoming	1	4	39	0	27.43	NA	NA	NA	NA	NA	NA	NA	NA	NA	NA	NA	NA	NA	NA	NA	NA	NA	NA	NA	NA	NA	46.891	-96.814	272	4.9	21.8	-14.3	36.1	544	358	27.4	60.7	1379	2144	5032	297	162	134	269
ND.747.2.22.10	ND	747	747	NA	Wyoming	2	22	10	0	NA	NA	NA	NA	NA	NA	NA	NA	NA	NA	NA	NA	NA	NA	NA	NA	NA	NA	NA	NA	NA	NA	46.891	-96.814	272	4.9	21.8	-14.3	36.1	544	358	27.4	60.7	1379	2144	5032	297	162	134	269
ND.747.3.30.11	ND	747	747	NA	Wyoming	3	30	11	0	NA	NA	NA	NA	NA	NA	NA	NA	NA	NA	NA	NA	NA	NA	NA	NA	NA	NA	NA	NA	NA	NA	46.891	-96.814	272	4.9	21.8	-14.3	36.1	544	358	27.4	60.7	1379	2144	5032	297	162	134	269
ND.749.1.8.35	ND	749	749	NA	Wyoming	1	8	35	0	3.66	NA	NA	NA	NA	NA	NA	NA	NA	NA	NA	NA	NA	NA	NA	NA	NA	NA	NA	NA	NA	NA	46.891	-96.814	272	4.9	21.8	-14.3	36.1	544	358	27.4	60.7	1379	2144	5032	297	162	134	269
ND.749.2.9.29	ND	749	749	NA	Wyoming	2	9	29	0	NA	NA	NA	NA	NA	NA	NA	NA	NA	NA	NA	NA	NA	NA	NA	NA	NA	NA	NA	NA	NA	NA	46.891	-96.814	272	4.9	21.8	-14.3	36.1	544	358	27.4	60.7	1379	2144	5032	297	162	134	269
ND.749.3.33.27	ND	749	749	NA	Wyoming	3	33	27	0	30.48	NA	NA	NA	NA	NA	NA	NA	NA	NA	NA	NA	NA	NA	NA	NA	NA	NA	NA	NA	NA	NA	46.891	-96.814	272	4.9	21.8	-14.3	36.1	544	358	27.4	60.7	1379	2144	5032	297	162	134	269
ND.750.1.6.2	ND	750	750	NA	Wyoming	1	6	2	0	NA	NA	NA	NA	NA	NA	NA	NA	NA	NA	NA	NA	NA	NA	NA	NA	NA	NA	NA	NA	NA	NA	46.891	-96.814	272	4.9	21.8	-14.3	36.1	544	358	27.4	60.7	1379	2144	5032	297	162	134	269
ND.750.2.17.1	ND	750	750	NA	Wyoming	2	17	1	0	NA	NA	NA	NA	NA	NA	NA	NA	NA	NA	NA	NA	NA	NA	NA	NA	NA	NA	NA	NA	NA	NA	46.891	-96.814	272	4.9	21.8	-14.3	36.1	544	358	27.4	60.7	1379	2144	5032	297	162	134	269
ND.750.3.34.4	ND	750	750	NA	Wyoming	3	34	4	0	2.44	NA	NA	NA	NA	NA	NA	NA	NA	NA	NA	NA	NA	NA	NA	NA	NA	NA	NA	NA	NA	NA	46.891	-96.814	272	4.9	21.8	-14.3	36.1	544	358	27.4	60.7	1379	2144	5032	297	162	134	269
ND.751.1.3.27	ND	751	751	NA	Wyoming	1	3	27	1	44.2	6.35	50.8	6.59999999999999	NA	NA	NA	NA	NA	NA	NA	NA	NA	NA	NA	NA	NA	NA	NA	NA	NA	NA	46.891	-96.814	272	4.9	21.8	-14.3	36.1	544	358	27.4	60.7	1379	2144	5032	297	162	134	269
ND.751.2.21.21	ND	751	751	NA	Wyoming	2	21	21	0	7.92	NA	NA	NA	NA	NA	NA	NA	NA	NA	NA	NA	NA	NA	NA	NA	NA	NA	NA	NA	NA	NA	46.891	-96.814	272	4.9	21.8	-14.3	36.1	544	358	27.4	60.7	1379	2144	5032	297	162	134	269
ND.751.3.29.12	ND	751	751	NA	Wyoming	3	29	12	0	NA	NA	NA	NA	NA	NA	NA	NA	NA	NA	NA	NA	NA	NA	NA	NA	NA	NA	NA	NA	NA	NA	46.891	-96.814	272	4.9	21.8	-14.3	36.1	544	358	27.4	60.7	1379	2144	5032	297	162	134	269
ND.752.1.5.4	ND	752	752	NA	Wyoming	1	5	4	0	NA	NA	NA	NA	NA	NA	NA	NA	NA	NA	NA	NA	NA	NA	NA	NA	NA	NA	NA	NA	NA	NA	46.891	-96.814	272	4.9	21.8	-14.3	36.1	544	358	27.4	60.7	1379	2144	5032	297	162	134	269
ND.752.2.18.7	ND	752	752	NA	Wyoming	2	18	7	1	32	12.065	49.53	17.53	NA	NA	NA	NA	NA	NA	NA	NA	NA	NA	NA	NA	NA	NA	NA	NA	NA	NA	46.891	-96.814	272	4.9	21.8	-14.3	36.1	544	358	27.4	60.7	1379	2144	5032	297	162	134	269
ND.752.3.34.1	ND	752	752	NA	Wyoming	3	34	1	1	15.24	12.7	26.035	10.795	NA	NA	NA	NA	NA	NA	NA	NA	NA	NA	NA	NA	NA	NA	NA	NA	NA	NA	46.891	-96.814	272	4.9	21.8	-14.3	36.1	544	358	27.4	60.7	1379	2144	5032	297	162	134	269
ND.753.1.8.36	ND	753	753	NA	Wyoming	1	8	36	0	NA	NA	NA	NA	NA	NA	NA	NA	NA	NA	NA	NA	NA	NA	NA	NA	NA	NA	NA	NA	NA	NA	46.891	-96.814	272	4.9	21.8	-14.3	36.1	544	358	27.4	60.7	1379	2144	5032	297	162	134	269
ND.753.2.12.28	ND	753	753	NA	Wyoming	2	12	28	0	42.67	NA	24.13	-18.54	NA	NA	NA	NA	NA	NA	NA	NA	NA	NA	NA	NA	NA	NA	NA	stem broken	NA	NA	46.891	-96.814	272	4.9	21.8	-14.3	36.1	544	358	27.4	60.7	1379	2144	5032	297	162	134	269
ND.753.3.33.1	ND	753	753	NA	Wyoming	3	33	1	0	19.51	0	26.67	7.16	NA	NA	NA	NA	NA	NA	NA	NA	NA	NA	NA	NA	NA	NA	NA	NA	NA	NA	46.891	-96.814	272	4.9	21.8	-14.3	36.1	544	358	27.4	60.7	1379	2144	5032	297	162	134	269
ND.754.1.3.43	ND	754	754	NA	Wyoming	1	3	43	0	17.68	25.4	46.355	28.675	NA	NA	NA	NA	NA	NA	NA	NA	NA	NA	NA	NA	NA	NA	NA	no bud at top	45.085	7.62	46.891	-96.814	272	4.9	21.8	-14.3	36.1	544	358	27.4	60.7	1379	2144	5032	297	162	134	269
ND.754.2.21.6	ND	754	754	NA	Wyoming	2	21	6	1	21.34	10.16	29.21	7.87	NA	NA	NA	NA	NA	NA	NA	NA	NA	NA	NA	NA	NA	NA	NA	NA	NA	NA	46.891	-96.814	272	4.9	21.8	-14.3	36.1	544	358	27.4	60.7	1379	2144	5032	297	162	134	269
ND.754.3.29.4	ND	754	754	NA	Wyoming	3	29	4	1	36.58	15.24	48.895	12.315	NA	NA	NA	NA	NA	NA	NA	NA	NA	NA	NA	NA	NA	NA	NA	NA	NA	NA	46.891	-96.814	272	4.9	21.8	-14.3	36.1	544	358	27.4	60.7	1379	2144	5032	297	162	134	269
ND.755.1.8.7	ND	755	755	NA	Wyoming	1	8	7	0	8.53	NA	NA	NA	NA	NA	NA	NA	NA	NA	NA	NA	NA	NA	NA	NA	NA	NA	NA	NA	NA	NA	46.891	-96.814	272	4.9	21.8	-14.3	36.1	544	358	27.4	60.7	1379	2144	5032	297	162	134	269
ND.755.2.18.27	ND	755	755	NA	Wyoming	2	18	27	0	NA	NA	NA	NA	NA	NA	NA	NA	NA	NA	NA	NA	NA	NA	NA	NA	NA	NA	NA	NA	NA	NA	46.891	-96.814	272	4.9	21.8	-14.3	36.1	544	358	27.4	60.7	1379	2144	5032	297	162	134	269
ND.755.3.28.17	ND	755	755	NA	Wyoming	3	28	17	0	NA	NA	NA	NA	NA	NA	NA	NA	NA	NA	NA	NA	NA	NA	NA	NA	NA	NA	NA	NA	NA	NA	46.891	-96.814	272	4.9	21.8	-14.3	36.1	544	358	27.4	60.7	1379	2144	5032	297	162	134	269
ND.756.1.1.31	ND	756	756	NA	Wyoming	1	1	31	0	NA	NA	NA	NA	NA	NA	NA	NA	NA	NA	NA	NA	NA	NA	NA	NA	NA	NA	NA	NA	NA	NA	46.891	-96.814	272	4.9	21.8	-14.3	36.1	544	358	27.4	60.7	1379	2144	5032	297	162	134	269
ND.756.2.11.35	ND	756	756	NA	Wyoming	2	11	35	1	33.53	11.43	43.18	9.65	NA	NA	NA	NA	NA	NA	NA	NA	NA	NA	NA	NA	NA	NA	NA	NA	NA	NA	46.891	-96.814	272	4.9	21.8	-14.3	36.1	544	358	27.4	60.7	1379	2144	5032	297	162	134	269
ND.756.3.30.34	ND	756	756	NA	Wyoming	3	30	34	1	30.48	5.08	37.465	6.985	NA	NA	NA	NA	NA	NA	NA	NA	NA	NA	NA	NA	NA	NA	NA	NA	NA	NA	46.891	-96.814	272	4.9	21.8	-14.3	36.1	544	358	27.4	60.7	1379	2144	5032	297	162	134	269
ND.757.1.5.51	ND	757	757	NA	Wyoming	1	5	51	0	4.27	NA	NA	NA	NA	NA	NA	NA	NA	NA	NA	NA	NA	NA	NA	NA	NA	NA	NA	NA	NA	NA	46.891	-96.814	272	4.9	21.8	-14.3	36.1	544	358	27.4	60.7	1379	2144	5032	297	162	134	269
ND.757.2.16.6	ND	757	757	NA	Wyoming	2	16	6	1	36.58	6.35	42.545	5.965	NA	NA	NA	NA	NA	NA	NA	NA	NA	NA	NA	NA	NA	NA	NA	NA	NA	NA	46.891	-96.814	272	4.9	21.8	-14.3	36.1	544	358	27.4	60.7	1379	2144	5032	297	162	134	269
ND.757.3.35.1	ND	757	757	NA	Wyoming	3	35	1	1	33.53	10.795	41.91	8.38	NA	NA	NA	NA	NA	NA	NA	NA	NA	NA	NA	NA	NA	NA	NA	NA	NA	NA	46.891	-96.814	272	4.9	21.8	-14.3	36.1	544	358	27.4	60.7	1379	2144	5032	297	162	134	269
ND.758.1.4.36	ND	758	758	NA	Wyoming	1	4	36	1	28.65	5.08	33.02	4.37	NA	NA	NA	NA	NA	NA	NA	NA	NA	NA	NA	NA	NA	NA	NA	NA	NA	NA	46.891	-96.814	272	4.9	21.8	-14.3	36.1	544	358	27.4	60.7	1379	2144	5032	297	162	134	269
ND.758.2.22.18	ND	758	758	NA	Wyoming	2	22	18	1	62.79	4.445	64.77	1.98	NA	NA	NA	NA	NA	NA	NA	NA	NA	NA	NA	NA	NA	NA	NA	NA	NA	NA	46.891	-96.814	272	4.9	21.8	-14.3	36.1	544	358	27.4	60.7	1379	2144	5032	297	162	134	269
ND.758.3.29.11	ND	758	758	NA	Wyoming	3	29	11	0	18.29	0	20.32	2.03	NA	NA	NA	NA	NA	NA	NA	NA	NA	NA	NA	NA	NA	NA	NA	NA	NA	NA	46.891	-96.814	272	4.9	21.8	-14.3	36.1	544	358	27.4	60.7	1379	2144	5032	297	162	134	269
ND.759.1.7.26	ND	759	759	NA	Wyoming	1	7	26	0	NA	NA	NA	NA	NA	NA	NA	NA	NA	NA	NA	NA	NA	NA	NA	NA	NA	NA	NA	NA	NA	NA	46.891	-96.814	272	4.9	21.8	-14.3	36.1	544	358	27.4	60.7	1379	2144	5032	297	162	134	269
ND.759.2.11.27	ND	759	759	NA	Wyoming	2	11	27	0	21.03	NA	12.065	-8.965	NA	NA	NA	NA	NA	NA	NA	NA	NA	NA	NA	NA	NA	NA	NA	stem broken	19.05	8.89	46.891	-96.814	272	4.9	21.8	-14.3	36.1	544	358	27.4	60.7	1379	2144	5032	297	162	134	269
ND.759.3.25.34	ND	759	759	NA	Wyoming	3	25	34	0	24.38	0	22.86	-1.52	NA	NA	NA	NA	NA	NA	NA	NA	NA	NA	NA	NA	NA	NA	NA	no bud at top	NA	NA	46.891	-96.814	272	4.9	21.8	-14.3	36.1	544	358	27.4	60.7	1379	2144	5032	297	162	134	269
ND.760.1.7.60	ND	760	760	NA	Wyoming	1	7	60	0	6.71	NA	NA	NA	NA	NA	NA	NA	NA	NA	NA	NA	NA	NA	NA	NA	NA	NA	NA	NA	NA	NA	46.891	-96.814	272	4.9	21.8	-14.3	36.1	544	358	27.4	60.7	1379	2144	5032	297	162	134	269
ND.760.2.16.24	ND	760	760	NA	Wyoming	2	16	24	0	6.1	NA	NA	NA	NA	NA	NA	NA	NA	NA	NA	NA	NA	NA	NA	NA	NA	NA	NA	NA	NA	NA	46.891	-96.814	272	4.9	21.8	-14.3	36.1	544	358	27.4	60.7	1379	2144	5032	297	162	134	269
ND.760.3.32.31	ND	760	760	NA	Wyoming	3	32	31	1	12.19	2.54	14.605	2.415	NA	NA	NA	NA	NA	NA	NA	NA	NA	NA	NA	NA	NA	NA	NA	NA	NA	NA	46.891	-96.814	272	4.9	21.8	-14.3	36.1	544	358	27.4	60.7	1379	2144	5032	297	162	134	269
ND.761.1.8.43	ND	761	761	NA	Wyoming	1	8	43	0	9.14	5.715	12.7	3.56	NA	NA	NA	NA	NA	NA	NA	NA	NA	NA	NA	NA	NA	NA	NA	NA	NA	NA	46.891	-96.814	272	4.9	21.8	-14.3	36.1	544	358	27.4	60.7	1379	2144	5032	297	162	134	269
ND.761.2.14.28	ND	761	761	NA	Wyoming	2	14	28	0	13.72	NA	NA	NA	NA	NA	NA	NA	NA	NA	NA	NA	NA	NA	NA	NA	NA	NA	NA	NA	NA	NA	46.891	-96.814	272	4.9	21.8	-14.3	36.1	544	358	27.4	60.7	1379	2144	5032	297	162	134	269
ND.761.3.33.29	ND	761	761	NA	Wyoming	3	33	29	0	13.41	0	12.7	-0.710000000000001	NA	NA	NA	NA	NA	NA	NA	NA	NA	NA	NA	NA	NA	NA	NA	no bud at top	NA	NA	46.891	-96.814	272	4.9	21.8	-14.3	36.1	544	358	27.4	60.7	1379	2144	5032	297	162	134	269
ND.762.1.1.25	ND	762	762	NA	Wyoming	1	1	25	0	24.99	NA	NA	NA	NA	NA	NA	NA	NA	NA	NA	NA	NA	NA	NA	NA	NA	NA	NA	NA	NA	NA	46.891	-96.814	272	4.9	21.8	-14.3	36.1	544	358	27.4	60.7	1379	2144	5032	297	162	134	269
ND.762.2.14.9	ND	762	762	NA	Wyoming	2	14	9	0	NA	NA	NA	NA	NA	NA	NA	NA	NA	NA	NA	NA	NA	NA	NA	NA	NA	NA	NA	NA	NA	NA	46.891	-96.814	272	4.9	21.8	-14.3	36.1	544	358	27.4	60.7	1379	2144	5032	297	162	134	269
ND.762.3.36.11	ND	762	762	NA	Wyoming	3	36	11	0	30.48	12.7	40.64	10.16	NA	NA	NA	NA	NA	NA	NA	NA	NA	NA	NA	NA	NA	NA	NA	NA	NA	NA	46.891	-96.814	272	4.9	21.8	-14.3	36.1	544	358	27.4	60.7	1379	2144	5032	297	162	134	269
ND.763.1.7.65	ND	763	763	NA	Wyoming	1	7	65	0	NA	NA	NA	NA	NA	NA	NA	NA	NA	NA	NA	NA	NA	NA	NA	NA	NA	NA	NA	NA	NA	NA	46.891	-96.814	272	4.9	21.8	-14.3	36.1	544	358	27.4	60.7	1379	2144	5032	297	162	134	269
ND.763.2.13.29	ND	763	763	NA	Wyoming	2	13	29	0	37.19	0	36.195	-0.994999999999997	NA	NA	NA	NA	NA	NA	NA	NA	NA	NA	NA	NA	NA	NA	NA	NA	NA	NA	46.891	-96.814	272	4.9	21.8	-14.3	36.1	544	358	27.4	60.7	1379	2144	5032	297	162	134	269
ND.763.3.33.7	ND	763	763	NA	Wyoming	3	33	7	0	NA	NA	NA	NA	NA	NA	NA	NA	NA	NA	NA	NA	NA	NA	NA	NA	NA	NA	NA	NA	NA	NA	46.891	-96.814	272	4.9	21.8	-14.3	36.1	544	358	27.4	60.7	1379	2144	5032	297	162	134	269
ND.764.1.1.4	ND	764	764	NA	Wyoming	1	1	4	0	9.14	NA	NA	NA	NA	NA	NA	NA	NA	NA	NA	NA	NA	NA	NA	NA	NA	NA	NA	NA	NA	NA	46.891	-96.814	272	4.9	21.8	-14.3	36.1	544	358	27.4	60.7	1379	2144	5032	297	162	134	269
ND.764.2.20.2	ND	764	764	NA	Wyoming	2	20	2	0	NA	NA	NA	NA	NA	NA	NA	NA	NA	NA	NA	NA	NA	NA	NA	NA	NA	NA	NA	NA	NA	NA	46.891	-96.814	272	4.9	21.8	-14.3	36.1	544	358	27.4	60.7	1379	2144	5032	297	162	134	269
ND.764.3.28.3	ND	764	764	NA	Wyoming	3	28	3	1	35.36	6.35	39.37	4.01	NA	NA	NA	NA	NA	NA	NA	NA	NA	NA	NA	NA	NA	NA	NA	NA	NA	NA	46.891	-96.814	272	4.9	21.8	-14.3	36.1	544	358	27.4	60.7	1379	2144	5032	297	162	134	269
ND.765.1.2.66	ND	765	765	NA	Wyoming	1	2	66	0	11.89	NA	NA	NA	NA	NA	NA	NA	NA	NA	NA	NA	NA	NA	NA	NA	NA	NA	NA	NA	NA	NA	46.891	-96.814	272	4.9	21.8	-14.3	36.1	544	358	27.4	60.7	1379	2144	5032	297	162	134	269
ND.765.2.17.14	ND	765	765	NA	Wyoming	2	17	14	0	15.24	NA	NA	NA	NA	NA	NA	NA	NA	NA	NA	NA	NA	NA	NA	NA	NA	NA	NA	NA	NA	NA	46.891	-96.814	272	4.9	21.8	-14.3	36.1	544	358	27.4	60.7	1379	2144	5032	297	162	134	269
ND.765.3.34.41	ND	765	765	NA	Wyoming	3	34	41	0	32.92	NA	NA	NA	NA	NA	NA	NA	NA	NA	NA	NA	NA	NA	NA	NA	NA	NA	NA	NA	NA	NA	46.891	-96.814	272	4.9	21.8	-14.3	36.1	544	358	27.4	60.7	1379	2144	5032	297	162	134	269
ND.766.1.8.67	ND	766	766	NA	Wyoming	1	8	67	0	NA	NA	NA	NA	NA	NA	NA	NA	NA	NA	NA	NA	NA	NA	NA	NA	NA	NA	NA	NA	NA	NA	46.891	-96.814	272	4.9	21.8	-14.3	36.1	544	358	27.4	60.7	1379	2144	5032	297	162	134	269
ND.766.2.16.31	ND	766	766	NA	Wyoming	2	16	31	0	27.43	NA	NA	NA	NA	NA	NA	NA	NA	NA	NA	NA	NA	NA	NA	NA	NA	NA	NA	NA	NA	NA	46.891	-96.814	272	4.9	21.8	-14.3	36.1	544	358	27.4	60.7	1379	2144	5032	297	162	134	269
ND.766.3.33.23	ND	766	766	NA	Wyoming	3	33	23	0	NA	NA	NA	NA	NA	NA	NA	NA	NA	NA	NA	NA	NA	NA	NA	NA	NA	NA	NA	NA	NA	NA	46.891	-96.814	272	4.9	21.8	-14.3	36.1	544	358	27.4	60.7	1379	2144	5032	297	162	134	269
ND.767.1.6.6	ND	767	767	NA	Wyoming	1	6	6	0	40.23	NA	NA	NA	NA	NA	NA	NA	NA	NA	NA	NA	NA	NA	NA	NA	NA	NA	NA	NA	NA	NA	46.891	-96.814	272	4.9	21.8	-14.3	36.1	544	358	27.4	60.7	1379	2144	5032	297	162	134	269
ND.767.2.18.17	ND	767	767	NA	Wyoming	2	18	17	0	13.41	NA	NA	NA	NA	NA	NA	NA	NA	NA	NA	NA	NA	NA	NA	NA	NA	NA	NA	NA	NA	NA	46.891	-96.814	272	4.9	21.8	-14.3	36.1	544	358	27.4	60.7	1379	2144	5032	297	162	134	269
ND.767.3.34.8	ND	767	767	NA	Wyoming	3	34	8	1	24.99	0	25.4	0.41	NA	NA	NA	NA	NA	NA	NA	NA	NA	NA	NA	NA	NA	NA	NA	NA	NA	NA	46.891	-96.814	272	4.9	21.8	-14.3	36.1	544	358	27.4	60.7	1379	2144	5032	297	162	134	269
ND.768.1.3.32	ND	768	768	NA	Wyoming	1	3	32	0	28.04	1.27	27.94	-0.0999999999999979	NA	NA	NA	NA	NA	NA	NA	NA	NA	NA	NA	NA	NA	NA	NA	NA	NA	NA	46.891	-96.814	272	4.9	21.8	-14.3	36.1	544	358	27.4	60.7	1379	2144	5032	297	162	134	269
ND.768.2.21.14	ND	768	768	NA	Wyoming	2	21	14	0	7.92	NA	NA	NA	NA	NA	NA	NA	NA	NA	NA	NA	NA	NA	NA	NA	NA	NA	NA	NA	NA	NA	46.891	-96.814	272	4.9	21.8	-14.3	36.1	544	358	27.4	60.7	1379	2144	5032	297	162	134	269
ND.768.3.30.20	ND	768	768	NA	Wyoming	3	30	20	0	40.84	0	40.005	-0.835000000000001	NA	NA	NA	NA	NA	NA	NA	NA	NA	NA	NA	NA	NA	NA	NA	NA	NA	NA	46.891	-96.814	272	4.9	21.8	-14.3	36.1	544	358	27.4	60.7	1379	2144	5032	297	162	134	269
ND.769.1.3.31	ND	769	769	NA	Wyoming	1	3	31	1	36.58	0	38.1	1.52	NA	NA	NA	NA	NA	NA	NA	NA	NA	NA	NA	NA	NA	NA	NA	NA	NA	NA	46.891	-96.814	272	4.9	21.8	-14.3	36.1	544	358	27.4	60.7	1379	2144	5032	297	162	134	269
ND.769.2.22.22	ND	769	769	NA	Wyoming	2	22	22	0	15.85	NA	NA	NA	NA	NA	NA	NA	NA	NA	NA	NA	NA	NA	NA	NA	NA	NA	NA	NA	NA	NA	46.891	-96.814	272	4.9	21.8	-14.3	36.1	544	358	27.4	60.7	1379	2144	5032	297	162	134	269
ND.769.3.30.12	ND	769	769	NA	Wyoming	3	30	12	0	53.64	NA	NA	NA	NA	NA	NA	NA	NA	NA	NA	NA	NA	NA	NA	NA	NA	NA	NA	NA	NA	NA	46.891	-96.814	272	4.9	21.8	-14.3	36.1	544	358	27.4	60.7	1379	2144	5032	297	162	134	269
ND.770.1.7.20	ND	770	770	NA	Wyoming	1	7	20	0	NA	NA	NA	NA	NA	NA	NA	NA	NA	NA	NA	NA	NA	NA	NA	NA	NA	NA	NA	NA	NA	NA	46.891	-96.814	272	4.9	21.8	-14.3	36.1	544	358	27.4	60.7	1379	2144	5032	297	162	134	269
ND.770.2.20.20	ND	770	770	NA	Wyoming	2	20	20	0	NA	NA	NA	NA	NA	NA	NA	NA	NA	NA	NA	NA	NA	NA	NA	NA	NA	NA	NA	NA	NA	NA	46.891	-96.814	272	4.9	21.8	-14.3	36.1	544	358	27.4	60.7	1379	2144	5032	297	162	134	269
ND.770.3.25.28	ND	770	770	NA	Wyoming	3	25	28	1	73.15	5.08	77.47	4.31999999999999	NA	NA	NA	NA	NA	NA	NA	NA	NA	NA	NA	NA	NA	NA	NA	NA	NA	NA	46.891	-96.814	272	4.9	21.8	-14.3	36.1	544	358	27.4	60.7	1379	2144	5032	297	162	134	269
ND.771.1.3.67	ND	771	771	NA	Wyoming	1	3	67	0	56.08	0.635	56.515	0.435000000000002	NA	NA	NA	NA	NA	NA	NA	NA	NA	NA	NA	NA	NA	NA	NA	NA	NA	NA	46.891	-96.814	272	4.9	21.8	-14.3	36.1	544	358	27.4	60.7	1379	2144	5032	297	162	134	269
ND.771.2.13.31	ND	771	771	NA	Wyoming	2	13	31	0	24.38	0	22.86	-1.52	NA	NA	NA	NA	NA	NA	NA	NA	NA	NA	NA	NA	NA	NA	NA	NA	NA	NA	46.891	-96.814	272	4.9	21.8	-14.3	36.1	544	358	27.4	60.7	1379	2144	5032	297	162	134	269
ND.771.3.35.39	ND	771	771	NA	Wyoming	3	35	39	0	28.65	NA	NA	NA	NA	NA	NA	NA	NA	NA	NA	NA	NA	NA	NA	NA	NA	NA	NA	NA	NA	NA	46.891	-96.814	272	4.9	21.8	-14.3	36.1	544	358	27.4	60.7	1379	2144	5032	297	162	134	269
ND.772.1.2.42	ND	772	772	NA	Wyoming	1	2	42	0	1.52	NA	NA	NA	NA	NA	NA	NA	NA	NA	NA	NA	NA	NA	NA	NA	NA	NA	NA	NA	NA	NA	46.891	-96.814	272	4.9	21.8	-14.3	36.1	544	358	27.4	60.7	1379	2144	5032	297	162	134	269
ND.772.2.20.3	ND	772	772	NA	Wyoming	2	20	3	1	58.52	0	56.515	-2.005	NA	NA	NA	NA	NA	NA	NA	NA	NA	NA	NA	NA	NA	NA	NA	dry stem	57.785	5.08	46.891	-96.814	272	4.9	21.8	-14.3	36.1	544	358	27.4	60.7	1379	2144	5032	297	162	134	269
ND.772.3.30.3	ND	772	772	NA	Wyoming	3	30	3	1	34.14	15.24	46.99	12.85	NA	NA	NA	NA	NA	NA	NA	NA	NA	NA	NA	NA	NA	NA	NA	NA	NA	NA	46.891	-96.814	272	4.9	21.8	-14.3	36.1	544	358	27.4	60.7	1379	2144	5032	297	162	134	269
ND.773.1.2.37	ND	773	773	NA	Wyoming	1	2	37	1	10.97	0	11.43	0.459999999999999	NA	NA	NA	NA	NA	NA	NA	NA	NA	NA	NA	NA	NA	NA	NA	stem broken	10.16	2.54	46.891	-96.814	272	4.9	21.8	-14.3	36.1	544	358	27.4	60.7	1379	2144	5032	297	162	134	269
ND.773.2.9.34	ND	773	773	NA	Wyoming	2	9	34	0	NA	NA	NA	NA	NA	NA	NA	NA	NA	NA	NA	NA	NA	NA	NA	NA	NA	NA	NA	NA	NA	NA	46.891	-96.814	272	4.9	21.8	-14.3	36.1	544	358	27.4	60.7	1379	2144	5032	297	162	134	269
ND.773.3.30.33	ND	773	773	NA	Wyoming	3	30	33	0	0	NA	25.4	25.4	NA	NA	NA	NA	NA	NA	NA	NA	NA	NA	NA	NA	NA	NA	NA	stem broken	NA	NA	46.891	-96.814	272	4.9	21.8	-14.3	36.1	544	358	27.4	60.7	1379	2144	5032	297	162	134	269
ND.774.1.4.18	ND	774	774	NA	Wyoming	1	4	18	0	NA	NA	NA	NA	NA	NA	NA	NA	NA	NA	NA	NA	NA	NA	NA	NA	NA	NA	NA	NA	NA	NA	46.891	-96.814	272	4.9	21.8	-14.3	36.1	544	358	27.4	60.7	1379	2144	5032	297	162	134	269
ND.774.2.23.18	ND	774	774	NA	Wyoming	2	23	18	0	4.88	NA	NA	NA	NA	NA	NA	NA	NA	NA	NA	NA	NA	NA	NA	NA	NA	NA	NA	NA	NA	NA	46.891	-96.814	272	4.9	21.8	-14.3	36.1	544	358	27.4	60.7	1379	2144	5032	297	162	134	269
ND.774.3.27.23	ND	774	774	NA	Wyoming	3	27	23	0	49.99	NA	NA	NA	NA	NA	NA	NA	NA	NA	NA	NA	NA	NA	NA	NA	NA	NA	NA	NA	NA	NA	46.891	-96.814	272	4.9	21.8	-14.3	36.1	544	358	27.4	60.7	1379	2144	5032	297	162	134	269
ND.775.1.1.13	ND	775	775	NA	Wyoming	1	1	13	1	18.29	5.588	25.4	7.11	NA	NA	NA	NA	NA	NA	NA	NA	NA	NA	NA	NA	NA	NA	NA	NA	NA	NA	46.891	-96.814	272	4.9	21.8	-14.3	36.1	544	358	27.4	60.7	1379	2144	5032	297	162	134	269
ND.775.2.13.11	ND	775	775	NA	Wyoming	2	13	11	0	22.56	NA	21.59	-0.969999999999999	NA	NA	NA	NA	NA	NA	NA	NA	NA	NA	NA	NA	NA	NA	NA	stem broken	NA	NA	46.891	-96.814	272	4.9	21.8	-14.3	36.1	544	358	27.4	60.7	1379	2144	5032	297	162	134	269
ND.775.3.35.9	ND	775	775	NA	Wyoming	3	35	9	1	73.15	1.905	73.66	0.509999999999991	NA	NA	NA	NA	NA	NA	NA	NA	NA	NA	NA	NA	NA	NA	NA	NA	NA	NA	46.891	-96.814	272	4.9	21.8	-14.3	36.1	544	358	27.4	60.7	1379	2144	5032	297	162	134	269
ND.776.1.4.59	ND	776	776	NA	Wyoming	1	4	59	0	NA	NA	NA	NA	NA	NA	NA	NA	NA	NA	NA	NA	NA	NA	NA	NA	NA	NA	NA	NA	NA	NA	46.891	-96.814	272	4.9	21.8	-14.3	36.1	544	358	27.4	60.7	1379	2144	5032	297	162	134	269
ND.776.2.11.21	ND	776	776	NA	Wyoming	2	11	21	1	40.84	2.54	43.18	2.34	NA	NA	NA	NA	NA	NA	NA	NA	NA	NA	NA	NA	NA	NA	NA	NA	NA	NA	46.891	-96.814	272	4.9	21.8	-14.3	36.1	544	358	27.4	60.7	1379	2144	5032	297	162	134	269
ND.776.3.26.16	ND	776	776	NA	Wyoming	3	26	16	1	24.38	10.16	31.75	7.37	NA	NA	NA	NA	NA	NA	NA	NA	NA	NA	NA	NA	NA	NA	NA	NA	NA	NA	46.891	-96.814	272	4.9	21.8	-14.3	36.1	544	358	27.4	60.7	1379	2144	5032	297	162	134	269
ND.777.1.3.7	ND	777	777	NA	Wyoming	1	3	7	0	NA	NA	NA	NA	NA	NA	NA	NA	NA	NA	NA	NA	NA	NA	NA	NA	NA	NA	NA	NA	NA	NA	46.891	-96.814	272	4.9	21.8	-14.3	36.1	544	358	27.4	60.7	1379	2144	5032	297	162	134	269
ND.777.2.23.7	ND	777	777	NA	Wyoming	2	23	7	0	NA	NA	NA	NA	NA	NA	NA	NA	NA	NA	NA	NA	NA	NA	NA	NA	NA	NA	NA	NA	NA	NA	46.891	-96.814	272	4.9	21.8	-14.3	36.1	544	358	27.4	60.7	1379	2144	5032	297	162	134	269
ND.777.3.26.34	ND	777	777	NA	Wyoming	3	26	34	0	45.72	NA	NA	NA	NA	NA	NA	NA	NA	NA	NA	NA	NA	NA	NA	NA	NA	NA	NA	NA	NA	NA	46.891	-96.814	272	4.9	21.8	-14.3	36.1	544	358	27.4	60.7	1379	2144	5032	297	162	134	269
ND.778.1.2.34	ND	778	778	NA	Wyoming	1	2	34	1	39.01	2.54	41.275	2.265	NA	NA	NA	NA	NA	NA	NA	NA	NA	NA	NA	NA	NA	NA	NA	NA	NA	NA	46.891	-96.814	272	4.9	21.8	-14.3	36.1	544	358	27.4	60.7	1379	2144	5032	297	162	134	269
ND.778.2.11.31	ND	778	778	NA	Wyoming	2	11	31	0	25.3	0	27.94	2.64	NA	NA	NA	NA	NA	NA	NA	NA	NA	NA	NA	NA	NA	NA	NA	NA	NA	NA	46.891	-96.814	272	4.9	21.8	-14.3	36.1	544	358	27.4	60.7	1379	2144	5032	297	162	134	269
ND.778.3.29.34	ND	778	778	NA	Wyoming	3	29	34	0	21.34	NA	NA	NA	NA	NA	NA	NA	NA	NA	NA	NA	NA	NA	NA	NA	NA	NA	NA	NA	NA	NA	46.891	-96.814	272	4.9	21.8	-14.3	36.1	544	358	27.4	60.7	1379	2144	5032	297	162	134	269
ND.779.1.5.58	ND	779	779	NA	Wyoming	1	5	58	0	NA	NA	NA	NA	NA	NA	NA	NA	NA	NA	NA	NA	NA	NA	NA	NA	NA	NA	NA	NA	NA	NA	46.891	-96.814	272	4.9	21.8	-14.3	36.1	544	358	27.4	60.7	1379	2144	5032	297	162	134	269
ND.779.2.15.13	ND	779	779	NA	Wyoming	2	15	13	0	NA	NA	NA	NA	NA	NA	NA	NA	NA	NA	NA	NA	NA	NA	NA	NA	NA	NA	NA	NA	NA	NA	46.891	-96.814	272	4.9	21.8	-14.3	36.1	544	358	27.4	60.7	1379	2144	5032	297	162	134	269
ND.779.3.32.26	ND	779	779	NA	Wyoming	3	32	26	0	9.14	NA	NA	NA	NA	NA	NA	NA	NA	NA	NA	NA	NA	NA	NA	NA	NA	NA	NA	NA	NA	NA	46.891	-96.814	272	4.9	21.8	-14.3	36.1	544	358	27.4	60.7	1379	2144	5032	297	162	134	269
ND.780.1.2.9	ND	780	780	NA	Wyoming	1	2	9	0	12.8	0	12.065	-0.735000000000001	NA	NA	NA	NA	NA	NA	NA	NA	NA	NA	NA	NA	NA	NA	NA	NA	NA	NA	46.891	-96.814	272	4.9	21.8	-14.3	36.1	544	358	27.4	60.7	1379	2144	5032	297	162	134	269
ND.780.2.13.10	ND	780	780	NA	Wyoming	2	13	10	0	29.26	0	28.575	-0.685000000000002	NA	NA	NA	NA	NA	NA	NA	NA	NA	NA	NA	NA	NA	NA	NA	NA	NA	NA	46.891	-96.814	272	4.9	21.8	-14.3	36.1	544	358	27.4	60.7	1379	2144	5032	297	162	134	269
ND.780.3.36.26	ND	780	780	NA	Wyoming	3	36	26	0	21.34	8.89	27.94	6.6	NA	NA	NA	NA	NA	NA	NA	NA	NA	NA	NA	NA	NA	NA	NA	NA	NA	NA	46.891	-96.814	272	4.9	21.8	-14.3	36.1	544	358	27.4	60.7	1379	2144	5032	297	162	134	269
ND.781.1.1.64	ND	781	781	NA	Wyoming	1	1	64	1	9.14	17.78	26.67	17.53	NA	NA	NA	NA	NA	NA	NA	NA	NA	NA	NA	NA	NA	NA	NA	NA	NA	NA	46.891	-96.814	272	4.9	21.8	-14.3	36.1	544	358	27.4	60.7	1379	2144	5032	297	162	134	269
ND.781.2.16.13	ND	781	781	NA	Wyoming	2	16	13	0	9.14	10.16	17.78	8.64	NA	NA	NA	NA	NA	NA	NA	NA	NA	NA	NA	NA	NA	NA	NA	NA	NA	NA	46.891	-96.814	272	4.9	21.8	-14.3	36.1	544	358	27.4	60.7	1379	2144	5032	297	162	134	269
ND.781.3.32.33	ND	781	781	NA	Wyoming	3	32	33	1	17.07	6.35	21.59	4.52	NA	NA	NA	NA	NA	NA	NA	NA	NA	NA	NA	NA	NA	NA	NA	NA	NA	NA	46.891	-96.814	272	4.9	21.8	-14.3	36.1	544	358	27.4	60.7	1379	2144	5032	297	162	134	269
ND.782.1.6.11	ND	782	782	NA	Wyoming	1	6	11	0	NA	NA	NA	NA	NA	NA	NA	NA	NA	NA	NA	NA	NA	NA	NA	NA	NA	NA	NA	NA	NA	NA	46.891	-96.814	272	4.9	21.8	-14.3	36.1	544	358	27.4	60.7	1379	2144	5032	297	162	134	269
ND.782.2.18.5	ND	782	782	NA	Wyoming	2	18	5	0	NA	NA	NA	NA	NA	NA	NA	NA	NA	NA	NA	NA	NA	NA	NA	NA	NA	NA	NA	NA	NA	NA	46.891	-96.814	272	4.9	21.8	-14.3	36.1	544	358	27.4	60.7	1379	2144	5032	297	162	134	269
ND.782.3.34.13	ND	782	782	NA	Wyoming	3	34	13	0	7.92	NA	NA	NA	NA	NA	NA	NA	NA	NA	NA	NA	NA	NA	NA	NA	NA	NA	NA	NA	NA	NA	46.891	-96.814	272	4.9	21.8	-14.3	36.1	544	358	27.4	60.7	1379	2144	5032	297	162	134	269
ND.783.1.2.22	ND	783	783	NA	Wyoming	1	2	22	0	6.71	NA	NA	NA	NA	NA	NA	NA	NA	NA	NA	NA	NA	NA	NA	NA	NA	NA	NA	NA	NA	NA	46.891	-96.814	272	4.9	21.8	-14.3	36.1	544	358	27.4	60.7	1379	2144	5032	297	162	134	269
ND.783.2.14.24	ND	783	783	NA	Wyoming	2	14	24	0	NA	NA	NA	NA	NA	NA	NA	NA	NA	NA	NA	NA	NA	NA	NA	NA	NA	NA	NA	NA	NA	NA	46.891	-96.814	272	4.9	21.8	-14.3	36.1	544	358	27.4	60.7	1379	2144	5032	297	162	134	269
ND.783.3.36.2	ND	783	783	NA	Wyoming	3	36	2	1	27.43	8.89	34.29	6.86	NA	NA	NA	NA	NA	NA	NA	NA	NA	NA	NA	NA	NA	NA	NA	NA	NA	NA	46.891	-96.814	272	4.9	21.8	-14.3	36.1	544	358	27.4	60.7	1379	2144	5032	297	162	134	269
ND.784.1.7.58	ND	784	784	NA	Wyoming	1	7	58	1	46.33	5.08	50.8	4.47	NA	NA	NA	NA	NA	NA	NA	NA	NA	NA	NA	NA	NA	NA	NA	NA	NA	NA	46.891	-96.814	272	4.9	21.8	-14.3	36.1	544	358	27.4	60.7	1379	2144	5032	297	162	134	269
ND.784.2.15.10	ND	784	784	NA	Wyoming	2	15	10	0	NA	NA	NA	NA	NA	NA	NA	NA	NA	NA	NA	NA	NA	NA	NA	NA	NA	NA	NA	NA	NA	NA	46.891	-96.814	272	4.9	21.8	-14.3	36.1	544	358	27.4	60.7	1379	2144	5032	297	162	134	269
ND.784.3.31.18	ND	784	784	NA	Wyoming	3	31	18	0	NA	NA	NA	NA	NA	NA	NA	NA	NA	NA	NA	NA	NA	NA	NA	NA	NA	NA	NA	NA	NA	NA	46.891	-96.814	272	4.9	21.8	-14.3	36.1	544	358	27.4	60.7	1379	2144	5032	297	162	134	269
ND.785.1.5.13	ND	785	785	NA	Wyoming	1	5	13	0	2.74	NA	NA	NA	NA	NA	NA	NA	NA	NA	NA	NA	NA	NA	NA	NA	NA	NA	NA	NA	NA	NA	46.891	-96.814	272	4.9	21.8	-14.3	36.1	544	358	27.4	60.7	1379	2144	5032	297	162	134	269
ND.785.2.19.11	ND	785	785	NA	Wyoming	2	19	11	1	34.14	1.905	34.29	0.149999999999999	NA	NA	NA	NA	NA	NA	NA	NA	NA	NA	NA	NA	NA	NA	NA	NA	NA	NA	46.891	-96.814	272	4.9	21.8	-14.3	36.1	544	358	27.4	60.7	1379	2144	5032	297	162	134	269
ND.785.3.34.11	ND	785	785	NA	Wyoming	3	34	11	1	18.29	8.89	29.845	11.555	NA	NA	NA	NA	NA	NA	NA	NA	NA	NA	NA	NA	NA	NA	NA	NA	NA	NA	46.891	-96.814	272	4.9	21.8	-14.3	36.1	544	358	27.4	60.7	1379	2144	5032	297	162	134	269
ND.786.1.3.60	ND	786	786	NA	Wyoming	1	3	60	0	18.9	NA	NA	NA	NA	NA	NA	NA	NA	NA	NA	NA	NA	NA	NA	NA	NA	NA	NA	NA	NA	NA	46.891	-96.814	272	4.9	21.8	-14.3	36.1	544	358	27.4	60.7	1379	2144	5032	297	162	134	269
ND.786.2.15.23	ND	786	786	NA	Wyoming	2	15	23	0	NA	NA	NA	NA	NA	NA	NA	NA	NA	NA	NA	NA	NA	NA	NA	NA	NA	NA	NA	NA	NA	NA	46.891	-96.814	272	4.9	21.8	-14.3	36.1	544	358	27.4	60.7	1379	2144	5032	297	162	134	269
ND.786.3.31.37	ND	786	786	NA	Wyoming	3	31	37	0	0	NA	NA	NA	NA	NA	NA	NA	NA	NA	NA	NA	NA	NA	NA	NA	NA	NA	NA	NA	NA	NA	46.891	-96.814	272	4.9	21.8	-14.3	36.1	544	358	27.4	60.7	1379	2144	5032	297	162	134	269
ND.787.1.7.68	ND	787	787	NA	Wyoming	1	7	68	1	64.62	5.08	67.31	2.69	NA	NA	NA	NA	NA	NA	NA	NA	NA	NA	NA	NA	NA	NA	NA	NA	NA	NA	46.891	-96.814	272	4.9	21.8	-14.3	36.1	544	358	27.4	60.7	1379	2144	5032	297	162	134	269
ND.787.2.20.25	ND	787	787	NA	Wyoming	2	20	25	0	23.77	0	22.86	-0.91	NA	NA	NA	NA	NA	NA	NA	NA	NA	NA	NA	NA	NA	NA	NA	NA	NA	NA	46.891	-96.814	272	4.9	21.8	-14.3	36.1	544	358	27.4	60.7	1379	2144	5032	297	162	134	269
ND.787.3.33.31	ND	787	787	NA	Wyoming	3	33	31	0	38.4	NA	NA	NA	NA	NA	NA	NA	NA	NA	NA	NA	NA	NA	NA	NA	NA	NA	NA	NA	NA	NA	46.891	-96.814	272	4.9	21.8	-14.3	36.1	544	358	27.4	60.7	1379	2144	5032	297	162	134	269
ND.788.1.5.53	ND	788	788	NA	Wyoming	1	5	53	0	NA	NA	NA	NA	NA	NA	NA	NA	NA	NA	NA	NA	NA	NA	NA	NA	NA	NA	NA	NA	NA	NA	46.891	-96.814	272	4.9	21.8	-14.3	36.1	544	358	27.4	60.7	1379	2144	5032	297	162	134	269
ND.788.2.16.2	ND	788	788	NA	Wyoming	2	16	2	0	39.01	0	36.83	-2.18	NA	NA	NA	NA	NA	NA	NA	NA	NA	NA	NA	NA	NA	NA	NA	no bud at top	NA	NA	46.891	-96.814	272	4.9	21.8	-14.3	36.1	544	358	27.4	60.7	1379	2144	5032	297	162	134	269
ND.788.3.32.20	ND	788	788	NA	Wyoming	3	32	20	0	NA	NA	NA	NA	NA	NA	NA	NA	NA	NA	NA	NA	NA	NA	NA	NA	NA	NA	NA	NA	NA	NA	46.891	-96.814	272	4.9	21.8	-14.3	36.1	544	358	27.4	60.7	1379	2144	5032	297	162	134	269
ND.789.1.8.48	ND	789	789	NA	Wyoming	1	8	48	0	27.43	0	27.94	0.510000000000002	NA	NA	NA	NA	NA	NA	NA	NA	NA	NA	NA	NA	NA	NA	NA	no bud at top	NA	NA	46.891	-96.814	272	4.9	21.8	-14.3	36.1	544	358	27.4	60.7	1379	2144	5032	297	162	134	269
ND.789.2.19.25	ND	789	789	NA	Wyoming	2	19	25	0	NA	NA	NA	NA	NA	NA	NA	NA	NA	NA	NA	NA	NA	NA	NA	NA	NA	NA	NA	NA	NA	NA	46.891	-96.814	272	4.9	21.8	-14.3	36.1	544	358	27.4	60.7	1379	2144	5032	297	162	134	269
ND.789.3.33.39	ND	789	789	NA	Wyoming	3	33	39	0	14.02	NA	NA	NA	NA	NA	NA	NA	NA	NA	NA	NA	NA	NA	NA	NA	NA	NA	NA	NA	NA	NA	46.891	-96.814	272	4.9	21.8	-14.3	36.1	544	358	27.4	60.7	1379	2144	5032	297	162	134	269
ND.790.1.4.45	ND	790	790	NA	Wyoming	1	4	45	0	34.75	0	36.83	2.08	NA	NA	NA	NA	NA	NA	NA	NA	NA	NA	NA	NA	NA	NA	NA	NA	NA	NA	46.891	-96.814	272	4.9	21.8	-14.3	36.1	544	358	27.4	60.7	1379	2144	5032	297	162	134	269
ND.790.2.21.8	ND	790	790	NA	Wyoming	2	21	8	0	NA	NA	NA	NA	NA	NA	NA	NA	NA	NA	NA	NA	NA	NA	NA	NA	NA	NA	NA	NA	NA	NA	46.891	-96.814	272	4.9	21.8	-14.3	36.1	544	358	27.4	60.7	1379	2144	5032	297	162	134	269
ND.790.3.30.6	ND	790	790	NA	Wyoming	3	30	6	0	NA	NA	NA	NA	NA	NA	NA	NA	NA	NA	NA	NA	NA	NA	NA	NA	NA	NA	NA	NA	NA	NA	46.891	-96.814	272	4.9	21.8	-14.3	36.1	544	358	27.4	60.7	1379	2144	5032	297	162	134	269
ND.791.1.6.10	ND	791	791	NA	Wyoming	1	6	10	0	NA	NA	NA	NA	NA	NA	NA	NA	NA	NA	NA	NA	NA	NA	NA	NA	NA	NA	NA	NA	NA	NA	46.891	-96.814	272	4.9	21.8	-14.3	36.1	544	358	27.4	60.7	1379	2144	5032	297	162	134	269
ND.791.2.18.2	ND	791	791	NA	Wyoming	2	18	2	0	NA	NA	NA	NA	NA	NA	NA	NA	NA	NA	NA	NA	NA	NA	NA	NA	NA	NA	NA	NA	NA	NA	46.891	-96.814	272	4.9	21.8	-14.3	36.1	544	358	27.4	60.7	1379	2144	5032	297	162	134	269
ND.791.3.34.5	ND	791	791	NA	Wyoming	3	34	5	0	18.29	7.62	25.4	7.11	NA	NA	NA	NA	NA	NA	NA	NA	NA	NA	NA	NA	NA	NA	NA	NA	NA	NA	46.891	-96.814	272	4.9	21.8	-14.3	36.1	544	358	27.4	60.7	1379	2144	5032	297	162	134	269
ND.792.1.7.3	ND	792	792	NA	Wyoming	1	7	3	0	NA	NA	NA	NA	NA	NA	NA	NA	NA	NA	NA	NA	NA	NA	NA	NA	NA	NA	NA	NA	NA	NA	46.891	-96.814	272	4.9	21.8	-14.3	36.1	544	358	27.4	60.7	1379	2144	5032	297	162	134	269
ND.792.2.19.27	ND	792	792	NA	Wyoming	2	19	27	0	23.16	0.635	23.495	0.335000000000001	NA	NA	NA	NA	NA	NA	NA	NA	NA	NA	NA	NA	NA	NA	NA	NA	NA	NA	46.891	-96.814	272	4.9	21.8	-14.3	36.1	544	358	27.4	60.7	1379	2144	5032	297	162	134	269
ND.792.3.28.23	ND	792	792	NA	Wyoming	3	28	23	0	NA	NA	NA	NA	NA	NA	NA	NA	NA	NA	NA	NA	NA	NA	NA	NA	NA	NA	NA	NA	NA	NA	46.891	-96.814	272	4.9	21.8	-14.3	36.1	544	358	27.4	60.7	1379	2144	5032	297	162	134	269
ND.793.1.2.14	ND	793	793	NA	Wyoming	1	2	14	0	1.83	NA	NA	NA	NA	NA	NA	NA	NA	NA	NA	NA	NA	NA	NA	NA	NA	NA	NA	NA	NA	NA	46.891	-96.814	272	4.9	21.8	-14.3	36.1	544	358	27.4	60.7	1379	2144	5032	297	162	134	269
ND.793.2.13.9	ND	793	793	NA	Wyoming	2	13	9	0	NA	NA	NA	NA	NA	NA	NA	NA	NA	NA	NA	NA	NA	NA	NA	NA	NA	NA	NA	NA	NA	NA	46.891	-96.814	272	4.9	21.8	-14.3	36.1	544	358	27.4	60.7	1379	2144	5032	297	162	134	269
ND.793.3.36.29	ND	793	793	NA	Wyoming	3	36	29	1	20.12	0	20.32	0.199999999999999	NA	NA	NA	NA	NA	NA	NA	NA	NA	NA	NA	NA	NA	NA	NA	NA	NA	NA	46.891	-96.814	272	4.9	21.8	-14.3	36.1	544	358	27.4	60.7	1379	2144	5032	297	162	134	269
ND.794.1.5.18	ND	794	794	NA	Wyoming	1	5	18	0	NA	NA	NA	NA	NA	NA	NA	NA	NA	NA	NA	NA	NA	NA	NA	NA	NA	NA	NA	NA	NA	NA	46.891	-96.814	272	4.9	21.8	-14.3	36.1	544	358	27.4	60.7	1379	2144	5032	297	162	134	269
ND.794.2.17.21	ND	794	794	NA	Wyoming	2	17	21	0	19.81	NA	NA	NA	NA	NA	NA	NA	NA	NA	NA	NA	NA	NA	NA	NA	NA	NA	NA	NA	NA	NA	46.891	-96.814	272	4.9	21.8	-14.3	36.1	544	358	27.4	60.7	1379	2144	5032	297	162	134	269
ND.794.3.35.28	ND	794	794	NA	Wyoming	3	35	28	0	NA	NA	NA	NA	NA	NA	NA	NA	NA	NA	NA	NA	NA	NA	NA	NA	NA	NA	NA	NA	NA	NA	46.891	-96.814	272	4.9	21.8	-14.3	36.1	544	358	27.4	60.7	1379	2144	5032	297	162	134	269
ND.795.1.5.19	ND	795	795	NA	Wyoming	1	5	19	0	4.27	NA	NA	NA	NA	NA	NA	NA	NA	NA	NA	NA	NA	NA	NA	NA	NA	NA	NA	NA	NA	NA	46.891	-96.814	272	4.9	21.8	-14.3	36.1	544	358	27.4	60.7	1379	2144	5032	297	162	134	269
ND.795.2.15.34	ND	795	795	NA	Wyoming	2	15	34	0	6.1	NA	NA	NA	NA	NA	NA	NA	NA	NA	NA	NA	NA	NA	NA	NA	NA	NA	NA	NA	NA	NA	46.891	-96.814	272	4.9	21.8	-14.3	36.1	544	358	27.4	60.7	1379	2144	5032	297	162	134	269
ND.795.3.34.27	ND	795	795	NA	Wyoming	3	34	27	0	NA	NA	NA	NA	NA	NA	NA	NA	NA	NA	NA	NA	NA	NA	NA	NA	NA	NA	NA	NA	NA	NA	46.891	-96.814	272	4.9	21.8	-14.3	36.1	544	358	27.4	60.7	1379	2144	5032	297	162	134	269
ND.796.1.1.46	ND	796	796	NA	Wyoming	1	1	46	0	NA	NA	NA	NA	NA	NA	NA	NA	NA	NA	NA	NA	NA	NA	NA	NA	NA	NA	NA	NA	NA	NA	46.891	-96.814	272	4.9	21.8	-14.3	36.1	544	358	27.4	60.7	1379	2144	5032	297	162	134	269
ND.796.2.13.36	ND	796	796	NA	Wyoming	2	13	36	0	12.8	NA	NA	NA	NA	NA	NA	NA	NA	NA	NA	NA	NA	NA	NA	NA	NA	NA	NA	NA	NA	NA	46.891	-96.814	272	4.9	21.8	-14.3	36.1	544	358	27.4	60.7	1379	2144	5032	297	162	134	269
ND.796.3.30.42	ND	796	796	NA	Wyoming	3	30	42	0	26.21	NA	NA	NA	NA	NA	NA	NA	NA	NA	NA	NA	NA	NA	NA	NA	NA	NA	NA	NA	NA	NA	46.891	-96.814	272	4.9	21.8	-14.3	36.1	544	358	27.4	60.7	1379	2144	5032	297	162	134	269
ND.797.1.3.4	ND	797	797	NA	Wyoming	1	3	4	0	NA	NA	NA	NA	NA	NA	NA	NA	NA	NA	NA	NA	NA	NA	NA	NA	NA	NA	NA	NA	NA	NA	46.891	-96.814	272	4.9	21.8	-14.3	36.1	544	358	27.4	60.7	1379	2144	5032	297	162	134	269
ND.797.2.23.5	ND	797	797	NA	Wyoming	2	23	5	0	NA	NA	NA	NA	NA	NA	NA	NA	NA	NA	NA	NA	NA	NA	NA	NA	NA	NA	NA	NA	NA	NA	46.891	-96.814	272	4.9	21.8	-14.3	36.1	544	358	27.4	60.7	1379	2144	5032	297	162	134	269
ND.797.3.27.37	ND	797	797	NA	Wyoming	3	27	37	0	9.14	NA	NA	NA	NA	NA	NA	NA	NA	NA	NA	NA	NA	NA	NA	NA	NA	NA	NA	NA	NA	NA	46.891	-96.814	272	4.9	21.8	-14.3	36.1	544	358	27.4	60.7	1379	2144	5032	297	162	134	269
ND.798.1.4.51	ND	798	798	NA	Wyoming	1	4	51	0	36.58	0	38.1	1.52	NA	NA	NA	NA	NA	NA	NA	NA	NA	NA	NA	NA	NA	NA	NA	NA	NA	NA	46.891	-96.814	272	4.9	21.8	-14.3	36.1	544	358	27.4	60.7	1379	2144	5032	297	162	134	269
ND.798.2.12.12	ND	798	798	NA	Wyoming	2	12	12	0	NA	NA	NA	NA	NA	NA	NA	NA	NA	NA	NA	NA	NA	NA	NA	NA	NA	NA	NA	NA	NA	NA	46.891	-96.814	272	4.9	21.8	-14.3	36.1	544	358	27.4	60.7	1379	2144	5032	297	162	134	269
ND.798.3.27.20	ND	798	798	NA	Wyoming	3	27	20	0	40.23	0	38.1	-2.13	NA	NA	NA	NA	NA	NA	NA	NA	NA	NA	NA	NA	NA	NA	NA	no bud at top	NA	NA	46.891	-96.814	272	4.9	21.8	-14.3	36.1	544	358	27.4	60.7	1379	2144	5032	297	162	134	269
ND.799.1.2.62	ND	799	799	NA	Wyoming	1	2	62	1	38.4	5.08	43.18	4.78	NA	NA	NA	NA	NA	NA	NA	NA	NA	NA	NA	NA	NA	NA	NA	NA	NA	NA	46.891	-96.814	272	4.9	21.8	-14.3	36.1	544	358	27.4	60.7	1379	2144	5032	297	162	134	269
ND.799.2.11.15	ND	799	799	NA	Wyoming	2	11	15	0	30.48	0	31.75	1.27	NA	NA	NA	NA	NA	NA	NA	NA	NA	NA	NA	NA	NA	NA	NA	NA	NA	NA	46.891	-96.814	272	4.9	21.8	-14.3	36.1	544	358	27.4	60.7	1379	2144	5032	297	162	134	269
ND.799.3.25.7	ND	799	799	NA	Wyoming	3	25	7	0	NA	NA	NA	NA	NA	NA	NA	NA	NA	NA	NA	NA	NA	NA	NA	NA	NA	NA	NA	NA	NA	NA	46.891	-96.814	272	4.9	21.8	-14.3	36.1	544	358	27.4	60.7	1379	2144	5032	297	162	134	269
ND.800.1.5.52	ND	800	800	NA	Wyoming	1	5	52	0	24.38	0	24.765	0.385000000000002	NA	NA	NA	NA	NA	NA	NA	NA	NA	NA	NA	NA	NA	NA	NA	no bud at top	NA	NA	46.891	-96.814	272	4.9	21.8	-14.3	36.1	544	358	27.4	60.7	1379	2144	5032	297	162	134	269
ND.800.2.15.8	ND	800	800	NA	Wyoming	2	15	8	0	NA	NA	NA	NA	NA	NA	NA	NA	NA	NA	NA	NA	NA	NA	NA	NA	NA	NA	NA	NA	NA	NA	46.891	-96.814	272	4.9	21.8	-14.3	36.1	544	358	27.4	60.7	1379	2144	5032	297	162	134	269
ND.800.3.31.17	ND	800	800	NA	Wyoming	3	31	17	0	18.9	NA	NA	NA	NA	NA	NA	NA	NA	NA	NA	NA	NA	NA	NA	NA	NA	NA	NA	NA	NA	NA	46.891	-96.814	272	4.9	21.8	-14.3	36.1	544	358	27.4	60.7	1379	2144	5032	297	162	134	269
ND.801.1.6.37	ND	801	801	NA	Alaska	1	6	37	0	4.88	NA	NA	NA	NA	NA	NA	NA	NA	NA	NA	NA	NA	NA	NA	NA	NA	NA	NA	NA	NA	NA	46.891	-96.814	272	4.9	21.8	-14.3	36.1	544	358	27.4	60.7	1379	2144	5032	297	162	134	269
ND.801.2.10.18	ND	801	801	NA	Alaska	2	10	18	0	6.71	10.16	16.51	9.8	NA	NA	NA	NA	NA	NA	NA	NA	NA	NA	NA	NA	NA	NA	NA	NA	NA	NA	46.891	-96.814	272	4.9	21.8	-14.3	36.1	544	358	27.4	60.7	1379	2144	5032	297	162	134	269
ND.801.3.25.5	ND	801	801	NA	Alaska	3	25	5	0	21.34	NA	NA	NA	NA	NA	NA	NA	NA	NA	NA	NA	NA	NA	NA	NA	NA	NA	NA	NA	NA	NA	46.891	-96.814	272	4.9	21.8	-14.3	36.1	544	358	27.4	60.7	1379	2144	5032	297	162	134	269
ND.802.1.4.15	ND	802	802	NA	Alaska	1	4	15	0	NA	NA	NA	NA	NA	NA	NA	NA	NA	NA	NA	NA	NA	NA	NA	NA	NA	NA	NA	NA	NA	NA	46.891	-96.814	272	4.9	21.8	-14.3	36.1	544	358	27.4	60.7	1379	2144	5032	297	162	134	269
ND.802.2.18.20	ND	802	802	NA	Alaska	2	18	20	0	7.62	NA	NA	NA	NA	NA	NA	NA	NA	NA	NA	NA	NA	NA	NA	NA	NA	NA	NA	NA	NA	NA	46.891	-96.814	272	4.9	21.8	-14.3	36.1	544	358	27.4	60.7	1379	2144	5032	297	162	134	269
ND.802.3.27.43	ND	802	802	NA	Alaska	3	27	43	0	NA	NA	NA	NA	NA	NA	NA	NA	NA	NA	NA	NA	NA	NA	NA	NA	NA	NA	NA	NA	NA	NA	46.891	-96.814	272	4.9	21.8	-14.3	36.1	544	358	27.4	60.7	1379	2144	5032	297	162	134	269
ND.803.1.4.67	ND	803	803	NA	Alaska	1	4	67	0	NA	NA	NA	NA	NA	NA	NA	NA	NA	NA	NA	NA	NA	NA	NA	NA	NA	NA	NA	NA	NA	NA	46.891	-96.814	272	4.9	21.8	-14.3	36.1	544	358	27.4	60.7	1379	2144	5032	297	162	134	269
ND.803.2.9.30	ND	803	803	NA	Alaska	2	9	30	0	NA	NA	NA	NA	NA	NA	NA	NA	NA	NA	NA	NA	NA	NA	NA	NA	NA	NA	NA	NA	NA	NA	46.891	-96.814	272	4.9	21.8	-14.3	36.1	544	358	27.4	60.7	1379	2144	5032	297	162	134	269
ND.803.3.34.40	ND	803	803	NA	Alaska	3	34	40	0	NA	NA	NA	NA	NA	NA	NA	NA	NA	NA	NA	NA	NA	NA	NA	NA	NA	NA	NA	NA	NA	NA	46.891	-96.814	272	4.9	21.8	-14.3	36.1	544	358	27.4	60.7	1379	2144	5032	297	162	134	269
ND.805.1.1.42	ND	805	805	NA	Alaska	1	1	42	1	18.9	10.16	27.94	9.04	NA	NA	NA	NA	NA	NA	NA	NA	NA	NA	NA	NA	NA	NA	NA	NA	NA	NA	46.891	-96.814	272	4.9	21.8	-14.3	36.1	544	358	27.4	60.7	1379	2144	5032	297	162	134	269
ND.805.2.20.30	ND	805	805	NA	Alaska	2	20	30	0	3.66	2.54	30.48	26.82	NA	NA	NA	NA	NA	NA	NA	NA	NA	NA	NA	NA	NA	NA	NA	NA	NA	NA	46.891	-96.814	272	4.9	21.8	-14.3	36.1	544	358	27.4	60.7	1379	2144	5032	297	162	134	269
ND.805.3.29.37	ND	805	805	NA	Alaska	3	29	37	0	15.24	NA	NA	NA	NA	NA	NA	NA	NA	NA	NA	NA	NA	NA	NA	NA	NA	NA	NA	NA	NA	NA	46.891	-96.814	272	4.9	21.8	-14.3	36.1	544	358	27.4	60.7	1379	2144	5032	297	162	134	269
ND.806.1.8.13	ND	806	806	NA	Alaska	1	8	13	0	9.14	NA	NA	NA	NA	NA	NA	NA	NA	NA	NA	NA	NA	NA	NA	NA	NA	NA	NA	NA	NA	NA	46.891	-96.814	272	4.9	21.8	-14.3	36.1	544	358	27.4	60.7	1379	2144	5032	297	162	134	269
ND.806.2.14.26	ND	806	806	NA	Alaska	2	14	26	0	9.14	NA	NA	NA	NA	NA	NA	NA	NA	NA	NA	NA	NA	NA	NA	NA	NA	NA	NA	NA	NA	NA	46.891	-96.814	272	4.9	21.8	-14.3	36.1	544	358	27.4	60.7	1379	2144	5032	297	162	134	269
ND.806.3.24.40	ND	806	806	NA	Alaska	3	24	40	0	3.05	NA	NA	NA	NA	NA	NA	NA	NA	NA	NA	NA	NA	NA	NA	NA	NA	NA	NA	NA	NA	NA	46.891	-96.814	272	4.9	21.8	-14.3	36.1	544	358	27.4	60.7	1379	2144	5032	297	162	134	269
ND.807.1.3.22	ND	807	807	NA	Alaska	1	3	22	1	42.67	17.78	58.42	15.75	NA	NA	NA	NA	NA	NA	NA	NA	NA	NA	NA	NA	NA	NA	NA	NA	NA	NA	46.891	-96.814	272	4.9	21.8	-14.3	36.1	544	358	27.4	60.7	1379	2144	5032	297	162	134	269
ND.807.2.23.11	ND	807	807	NA	Alaska	2	23	11	0	9.75	0	8.89	-0.859999999999999	NA	NA	NA	NA	NA	NA	NA	NA	NA	NA	NA	NA	NA	NA	NA	NA	NA	NA	46.891	-96.814	272	4.9	21.8	-14.3	36.1	544	358	27.4	60.7	1379	2144	5032	297	162	134	269
ND.807.3.27.40	ND	807	807	NA	Alaska	3	27	40	0	NA	NA	NA	NA	NA	NA	NA	NA	NA	NA	NA	NA	NA	NA	NA	NA	NA	NA	NA	NA	NA	NA	46.891	-96.814	272	4.9	21.8	-14.3	36.1	544	358	27.4	60.7	1379	2144	5032	297	162	134	269
ND.808.1.7.38	ND	808	808	NA	Alaska	1	7	38	0	15.24	NA	NA	NA	NA	NA	NA	NA	NA	NA	NA	NA	NA	NA	NA	NA	NA	NA	NA	NA	NA	NA	46.891	-96.814	272	4.9	21.8	-14.3	36.1	544	358	27.4	60.7	1379	2144	5032	297	162	134	269
ND.808.2.18.35	ND	808	808	NA	Alaska	2	18	35	0	16.76	NA	NA	NA	NA	NA	NA	NA	NA	NA	NA	NA	NA	NA	NA	NA	NA	NA	NA	NA	NA	NA	46.891	-96.814	272	4.9	21.8	-14.3	36.1	544	358	27.4	60.7	1379	2144	5032	297	162	134	269
ND.808.3.33.13	ND	808	808	NA	Alaska	3	33	13	1	20.12	0	20.32	0.199999999999999	NA	NA	NA	NA	NA	NA	NA	NA	NA	NA	NA	NA	NA	NA	NA	NA	NA	NA	46.891	-96.814	272	4.9	21.8	-14.3	36.1	544	358	27.4	60.7	1379	2144	5032	297	162	134	269
ND.809.1.3.16	ND	809	809	NA	Alaska	1	3	16	0	NA	NA	NA	NA	NA	NA	NA	NA	NA	NA	NA	NA	NA	NA	NA	NA	NA	NA	NA	NA	NA	NA	46.891	-96.814	272	4.9	21.8	-14.3	36.1	544	358	27.4	60.7	1379	2144	5032	297	162	134	269
ND.809.2.18.23	ND	809	809	NA	Alaska	2	18	23	0	NA	NA	NA	NA	NA	NA	NA	NA	NA	NA	NA	NA	NA	NA	NA	NA	NA	NA	NA	NA	NA	NA	46.891	-96.814	272	4.9	21.8	-14.3	36.1	544	358	27.4	60.7	1379	2144	5032	297	162	134	269
ND.809.3.27.29	ND	809	809	NA	Alaska	3	27	29	0	7.32	NA	NA	NA	NA	NA	NA	NA	NA	NA	NA	NA	NA	NA	NA	NA	NA	NA	NA	NA	NA	NA	46.891	-96.814	272	4.9	21.8	-14.3	36.1	544	358	27.4	60.7	1379	2144	5032	297	162	134	269
ND.810.1.3.64	ND	810	810	NA	Alaska	1	3	64	0	18.29	0	17.78	-0.509999999999998	NA	NA	NA	NA	NA	NA	NA	NA	NA	NA	NA	NA	NA	NA	NA	NA	NA	NA	46.891	-96.814	272	4.9	21.8	-14.3	36.1	544	358	27.4	60.7	1379	2144	5032	297	162	134	269
ND.810.2.12.30	ND	810	810	NA	Alaska	2	12	30	0	9.14	0	8.255	-0.885	NA	NA	NA	NA	NA	NA	NA	NA	NA	NA	NA	NA	NA	NA	NA	NA	NA	NA	46.891	-96.814	272	4.9	21.8	-14.3	36.1	544	358	27.4	60.7	1379	2144	5032	297	162	134	269
ND.810.3.35.36	ND	810	810	NA	Alaska	3	35	36	0	33.53	NA	NA	NA	NA	NA	NA	NA	NA	NA	NA	NA	NA	NA	NA	NA	NA	NA	NA	NA	NA	NA	46.891	-96.814	272	4.9	21.8	-14.3	36.1	544	358	27.4	60.7	1379	2144	5032	297	162	134	269
ND.811.1.7.24	ND	811	811	NA	Alaska	1	7	24	0	NA	NA	NA	NA	NA	NA	NA	NA	NA	NA	NA	NA	NA	NA	NA	NA	NA	NA	NA	NA	NA	NA	46.891	-96.814	272	4.9	21.8	-14.3	36.1	544	358	27.4	60.7	1379	2144	5032	297	162	134	269
ND.811.2.9.26	ND	811	811	NA	Alaska	2	9	26	0	15.85	0	15.875	0.0250000000000004	NA	NA	NA	NA	NA	NA	NA	NA	NA	NA	NA	NA	NA	NA	NA	NA	NA	NA	46.891	-96.814	272	4.9	21.8	-14.3	36.1	544	358	27.4	60.7	1379	2144	5032	297	162	134	269
ND.811.3.25.38	ND	811	811	NA	Alaska	3	25	38	0	6.71	1.27	6.35	-0.36	NA	NA	NA	NA	NA	NA	NA	NA	NA	NA	NA	NA	NA	NA	NA	NA	NA	NA	46.891	-96.814	272	4.9	21.8	-14.3	36.1	544	358	27.4	60.7	1379	2144	5032	297	162	134	269
ND.812.1.2.56	ND	812	812	NA	Alaska	1	2	56	0	NA	NA	NA	NA	NA	NA	NA	NA	NA	NA	NA	NA	NA	NA	NA	NA	NA	NA	NA	NA	NA	NA	46.891	-96.814	272	4.9	21.8	-14.3	36.1	544	358	27.4	60.7	1379	2144	5032	297	162	134	269
ND.812.2.12.19	ND	812	812	NA	Alaska	2	12	19	1	24.99	5.715	27.94	2.95	NA	NA	NA	NA	NA	NA	NA	NA	NA	NA	NA	NA	NA	NA	NA	NA	NA	NA	46.891	-96.814	272	4.9	21.8	-14.3	36.1	544	358	27.4	60.7	1379	2144	5032	297	162	134	269
ND.812.3.26.20	ND	812	812	NA	Alaska	3	26	20	1	9.14	11.43	20.32	11.18	NA	NA	NA	NA	NA	NA	NA	NA	NA	NA	NA	NA	NA	NA	NA	NA	NA	NA	46.891	-96.814	272	4.9	21.8	-14.3	36.1	544	358	27.4	60.7	1379	2144	5032	297	162	134	269
ND.813.2.12.3	ND	813	813	NA	Alaska	2	12	3	0	9.14	0	8.255	-0.885	NA	NA	NA	NA	NA	NA	NA	NA	NA	NA	NA	NA	NA	NA	NA	NA	NA	NA	46.891	-96.814	272	4.9	21.8	-14.3	36.1	544	358	27.4	60.7	1379	2144	5032	297	162	134	269
ND.813.3.27.4	ND	813	813	NA	Alaska	3	27	4	0	9.14	NA	NA	NA	NA	NA	NA	NA	NA	NA	NA	NA	NA	NA	NA	NA	NA	NA	NA	NA	NA	NA	46.891	-96.814	272	4.9	21.8	-14.3	36.1	544	358	27.4	60.7	1379	2144	5032	297	162	134	269
ND.814.1.8.32	ND	814	814	NA	Alaska	1	8	32	0	10.97	NA	NA	NA	NA	NA	NA	NA	NA	NA	NA	NA	NA	NA	NA	NA	NA	NA	NA	NA	NA	NA	46.891	-96.814	272	4.9	21.8	-14.3	36.1	544	358	27.4	60.7	1379	2144	5032	297	162	134	269
ND.814.2.21.24	ND	814	814	NA	Alaska	2	21	24	0	NA	NA	NA	NA	NA	NA	NA	NA	NA	NA	NA	NA	NA	NA	NA	NA	NA	NA	NA	NA	NA	NA	46.891	-96.814	272	4.9	21.8	-14.3	36.1	544	358	27.4	60.7	1379	2144	5032	297	162	134	269
ND.814.3.31.4	ND	814	814	NA	Alaska	3	31	4	0	7.62	NA	NA	NA	NA	NA	NA	NA	NA	NA	NA	NA	NA	NA	NA	NA	NA	NA	NA	NA	NA	NA	46.891	-96.814	272	4.9	21.8	-14.3	36.1	544	358	27.4	60.7	1379	2144	5032	297	162	134	269
ND.815.1.3.26	ND	815	815	NA	Alaska	1	3	26	0	15.85	NA	NA	NA	NA	NA	NA	NA	NA	NA	NA	NA	NA	NA	NA	NA	NA	NA	NA	NA	NA	NA	46.891	-96.814	272	4.9	21.8	-14.3	36.1	544	358	27.4	60.7	1379	2144	5032	297	162	134	269
ND.815.2.21.2	ND	815	815	NA	Alaska	2	21	2	0	20.12	NA	NA	NA	NA	NA	NA	NA	NA	NA	NA	NA	NA	NA	NA	NA	NA	NA	NA	NA	NA	NA	46.891	-96.814	272	4.9	21.8	-14.3	36.1	544	358	27.4	60.7	1379	2144	5032	297	162	134	269
ND.815.3.29.6	ND	815	815	NA	Alaska	3	29	6	1	17.07	NA	3.81	-13.26	NA	NA	NA	NA	NA	NA	NA	NA	NA	NA	NA	NA	NA	NA	NA	stem broken	25.4	11.43	46.891	-96.814	272	4.9	21.8	-14.3	36.1	544	358	27.4	60.7	1379	2144	5032	297	162	134	269
ND.816.1.5.48	ND	816	816	NA	Alaska	1	5	48	0	NA	NA	NA	NA	NA	NA	NA	NA	NA	NA	NA	NA	NA	NA	NA	NA	NA	NA	NA	NA	NA	NA	46.891	-96.814	272	4.9	21.8	-14.3	36.1	544	358	27.4	60.7	1379	2144	5032	297	162	134	269
ND.816.2.12.5	ND	816	816	NA	Alaska	2	12	5	0	NA	NA	NA	NA	NA	NA	NA	NA	NA	NA	NA	NA	NA	NA	NA	NA	NA	NA	NA	NA	NA	NA	46.891	-96.814	272	4.9	21.8	-14.3	36.1	544	358	27.4	60.7	1379	2144	5032	297	162	134	269
ND.816.3.27.15	ND	816	816	NA	Alaska	3	27	15	0	54.86	NA	NA	NA	NA	NA	NA	NA	NA	NA	NA	NA	NA	NA	NA	NA	NA	NA	NA	NA	NA	NA	46.891	-96.814	272	4.9	21.8	-14.3	36.1	544	358	27.4	60.7	1379	2144	5032	297	162	134	269
ND.817.1.8.25	ND	817	817	NA	Alaska	1	8	25	0	11.28	NA	7.62	-3.66	NA	NA	NA	NA	NA	NA	NA	NA	NA	NA	NA	NA	NA	NA	NA	stem broken	10.16	7.62	46.891	-96.814	272	4.9	21.8	-14.3	36.1	544	358	27.4	60.7	1379	2144	5032	297	162	134	269
ND.817.2.22.30	ND	817	817	NA	Alaska	2	22	30	0	NA	NA	NA	NA	NA	NA	NA	NA	NA	NA	NA	NA	NA	NA	NA	NA	NA	NA	NA	NA	NA	NA	46.891	-96.814	272	4.9	21.8	-14.3	36.1	544	358	27.4	60.7	1379	2144	5032	297	162	134	269
ND.817.3.32.2	ND	817	817	NA	Alaska	3	32	2	0	NA	NA	NA	NA	NA	NA	NA	NA	NA	NA	NA	NA	NA	NA	NA	NA	NA	NA	NA	NA	NA	NA	46.891	-96.814	272	4.9	21.8	-14.3	36.1	544	358	27.4	60.7	1379	2144	5032	297	162	134	269
ND.818.1.8.8	ND	818	818	NA	Alaska	1	8	8	0	NA	NA	NA	NA	NA	NA	NA	NA	NA	NA	NA	NA	NA	NA	NA	NA	NA	NA	NA	NA	NA	NA	46.891	-96.814	272	4.9	21.8	-14.3	36.1	544	358	27.4	60.7	1379	2144	5032	297	162	134	269
ND.818.2.20.28	ND	818	818	NA	Alaska	2	20	28	0	NA	NA	NA	NA	NA	NA	NA	NA	NA	NA	NA	NA	NA	NA	NA	NA	NA	NA	NA	NA	NA	NA	46.891	-96.814	272	4.9	21.8	-14.3	36.1	544	358	27.4	60.7	1379	2144	5032	297	162	134	269
ND.818.3.24.36	ND	818	818	NA	Alaska	3	24	36	0	9.14	NA	NA	NA	NA	NA	NA	NA	NA	NA	NA	NA	NA	NA	NA	NA	NA	NA	NA	NA	NA	NA	46.891	-96.814	272	4.9	21.8	-14.3	36.1	544	358	27.4	60.7	1379	2144	5032	297	162	134	269
ND.819.1.4.7	ND	819	819	NA	Alaska	1	4	7	0	14.02	NA	NA	NA	NA	NA	NA	NA	NA	NA	NA	NA	NA	NA	NA	NA	NA	NA	NA	NA	NA	NA	46.891	-96.814	272	4.9	21.8	-14.3	36.1	544	358	27.4	60.7	1379	2144	5032	297	162	134	269
ND.819.2.18.21	ND	819	819	NA	Alaska	2	18	21	0	12.19	NA	NA	NA	NA	NA	NA	NA	NA	NA	NA	NA	NA	NA	NA	NA	NA	NA	NA	NA	NA	NA	46.891	-96.814	272	4.9	21.8	-14.3	36.1	544	358	27.4	60.7	1379	2144	5032	297	162	134	269
ND.819.3.28.28	ND	819	819	NA	Alaska	3	28	28	0	6.1	NA	NA	NA	NA	NA	NA	NA	NA	NA	NA	NA	NA	NA	NA	NA	NA	NA	NA	NA	NA	NA	46.891	-96.814	272	4.9	21.8	-14.3	36.1	544	358	27.4	60.7	1379	2144	5032	297	162	134	269
ND.820.1.4.11	ND	820	820	NA	Alaska	1	4	11	0	NA	NA	NA	NA	NA	NA	NA	NA	NA	NA	NA	NA	NA	NA	NA	NA	NA	NA	NA	NA	NA	NA	46.891	-96.814	272	4.9	21.8	-14.3	36.1	544	358	27.4	60.7	1379	2144	5032	297	162	134	269
ND.820.2.19.7	ND	820	820	NA	Alaska	2	19	7	0	NA	NA	NA	NA	NA	NA	NA	NA	NA	NA	NA	NA	NA	NA	NA	NA	NA	NA	NA	NA	NA	NA	46.891	-96.814	272	4.9	21.8	-14.3	36.1	544	358	27.4	60.7	1379	2144	5032	297	162	134	269
ND.820.3.28.29	ND	820	820	NA	Alaska	3	28	29	0	14.02	NA	NA	NA	NA	NA	NA	NA	NA	NA	NA	NA	NA	NA	NA	NA	NA	NA	NA	NA	NA	NA	46.891	-96.814	272	4.9	21.8	-14.3	36.1	544	358	27.4	60.7	1379	2144	5032	297	162	134	269
ND.821.1.1.37	ND	821	821	NA	Alaska	1	1	37	1	14.33	3.81	17.78	3.45	NA	NA	NA	NA	NA	NA	NA	NA	NA	NA	NA	NA	NA	NA	NA	NA	NA	NA	46.891	-96.814	272	4.9	21.8	-14.3	36.1	544	358	27.4	60.7	1379	2144	5032	297	162	134	269
ND.821.2.11.33	ND	821	821	NA	Alaska	2	11	33	0	15.85	NA	NA	NA	NA	NA	NA	NA	NA	NA	NA	NA	NA	NA	NA	NA	NA	NA	NA	NA	NA	NA	46.891	-96.814	272	4.9	21.8	-14.3	36.1	544	358	27.4	60.7	1379	2144	5032	297	162	134	269
ND.821.3.29.33	ND	821	821	NA	Alaska	3	29	33	0	6.1	NA	NA	NA	NA	NA	NA	NA	NA	NA	NA	NA	NA	NA	NA	NA	NA	NA	NA	NA	NA	NA	46.891	-96.814	272	4.9	21.8	-14.3	36.1	544	358	27.4	60.7	1379	2144	5032	297	162	134	269
ND.822.1.1.51	ND	822	822	NA	Alaska	1	1	51	0	17.37	1.905	17.78	0.41	NA	NA	NA	NA	NA	NA	NA	NA	NA	NA	NA	NA	NA	NA	NA	NA	NA	NA	46.891	-96.814	272	4.9	21.8	-14.3	36.1	544	358	27.4	60.7	1379	2144	5032	297	162	134	269
ND.822.2.9.36	ND	822	822	NA	Alaska	2	9	36	0	NA	NA	NA	NA	NA	NA	NA	NA	NA	NA	NA	NA	NA	NA	NA	NA	NA	NA	NA	NA	NA	NA	46.891	-96.814	272	4.9	21.8	-14.3	36.1	544	358	27.4	60.7	1379	2144	5032	297	162	134	269
ND.822.3.29.43	ND	822	822	NA	Alaska	3	29	43	0	12.19	NA	NA	NA	NA	NA	NA	NA	NA	NA	NA	NA	NA	NA	NA	NA	NA	NA	NA	NA	NA	NA	46.891	-96.814	272	4.9	21.8	-14.3	36.1	544	358	27.4	60.7	1379	2144	5032	297	162	134	269
ND.823.1.8.14	ND	823	823	NA	Alaska	1	8	14	0	NA	NA	NA	NA	NA	NA	NA	NA	NA	NA	NA	NA	NA	NA	NA	NA	NA	NA	NA	NA	NA	NA	46.891	-96.814	272	4.9	21.8	-14.3	36.1	544	358	27.4	60.7	1379	2144	5032	297	162	134	269
ND.823.2.15.26	ND	823	823	NA	Alaska	2	15	26	0	NA	NA	NA	NA	NA	NA	NA	NA	NA	NA	NA	NA	NA	NA	NA	NA	NA	NA	NA	NA	NA	NA	46.891	-96.814	272	4.9	21.8	-14.3	36.1	544	358	27.4	60.7	1379	2144	5032	297	162	134	269
ND.823.3.25.43	ND	823	823	NA	Alaska	3	25	43	0	NA	NA	NA	NA	NA	NA	NA	NA	NA	NA	NA	NA	NA	NA	NA	NA	NA	NA	NA	NA	NA	NA	46.891	-96.814	272	4.9	21.8	-14.3	36.1	544	358	27.4	60.7	1379	2144	5032	297	162	134	269
ND.824.1.8.17	ND	824	824	NA	Alaska	1	8	17	0	NA	NA	NA	NA	NA	NA	NA	NA	NA	NA	NA	NA	NA	NA	NA	NA	NA	NA	NA	NA	NA	NA	46.891	-96.814	272	4.9	21.8	-14.3	36.1	544	358	27.4	60.7	1379	2144	5032	297	162	134	269
ND.824.2.13.27	ND	824	824	NA	Alaska	2	13	27	0	12.8	0	12.065	-0.735000000000001	NA	NA	NA	NA	NA	NA	NA	NA	NA	NA	NA	NA	NA	NA	NA	NA	NA	NA	46.891	-96.814	272	4.9	21.8	-14.3	36.1	544	358	27.4	60.7	1379	2144	5032	297	162	134	269
ND.824.3.26.27	ND	824	824	NA	Alaska	3	26	27	0	4.27	0	3.81	-0.46	NA	NA	NA	NA	NA	NA	NA	NA	NA	NA	NA	NA	NA	NA	NA	NA	NA	NA	46.891	-96.814	272	4.9	21.8	-14.3	36.1	544	358	27.4	60.7	1379	2144	5032	297	162	134	269
ND.825.1.7.43	ND	825	825	NA	Alaska	1	7	43	0	NA	NA	NA	NA	NA	NA	NA	NA	NA	NA	NA	NA	NA	NA	NA	NA	NA	NA	NA	NA	NA	NA	46.891	-96.814	272	4.9	21.8	-14.3	36.1	544	358	27.4	60.7	1379	2144	5032	297	162	134	269
ND.825.2.18.32	ND	825	825	NA	Alaska	2	18	32	0	12.19	NA	NA	NA	NA	NA	NA	NA	NA	NA	NA	NA	NA	NA	NA	NA	NA	NA	NA	NA	NA	NA	46.891	-96.814	272	4.9	21.8	-14.3	36.1	544	358	27.4	60.7	1379	2144	5032	297	162	134	269
ND.825.3.31.11	ND	825	825	NA	Alaska	3	31	11	0	6.71	NA	NA	NA	NA	NA	NA	NA	NA	NA	NA	NA	NA	NA	NA	NA	NA	NA	NA	NA	NA	NA	46.891	-96.814	272	4.9	21.8	-14.3	36.1	544	358	27.4	60.7	1379	2144	5032	297	162	134	269
ND.826.1.2.4	ND	826	826	NA	Alaska	1	2	4	0	10.36	NA	NA	NA	NA	NA	NA	NA	NA	NA	NA	NA	NA	NA	NA	NA	NA	NA	NA	NA	NA	NA	46.891	-96.814	272	4.9	21.8	-14.3	36.1	544	358	27.4	60.7	1379	2144	5032	297	162	134	269
ND.826.2.20.35	ND	826	826	NA	Alaska	2	20	35	0	7.92	NA	NA	NA	NA	NA	NA	NA	NA	NA	NA	NA	NA	NA	NA	NA	NA	NA	NA	NA	NA	NA	46.891	-96.814	272	4.9	21.8	-14.3	36.1	544	358	27.4	60.7	1379	2144	5032	297	162	134	269
ND.826.3.30.35	ND	826	826	NA	Alaska	3	30	35	0	18.9	0	10.16	-8.74	NA	NA	NA	NA	NA	NA	NA	NA	NA	NA	NA	NA	NA	NA	NA	NA	NA	NA	46.891	-96.814	272	4.9	21.8	-14.3	36.1	544	358	27.4	60.7	1379	2144	5032	297	162	134	269
ND.827.1.7.44	ND	827	827	NA	Alaska	1	7	44	0	12.19	NA	NA	NA	NA	NA	NA	NA	NA	NA	NA	NA	NA	NA	NA	NA	NA	NA	NA	NA	NA	NA	46.891	-96.814	272	4.9	21.8	-14.3	36.1	544	358	27.4	60.7	1379	2144	5032	297	162	134	269
ND.827.2.19.32	ND	827	827	NA	Alaska	2	19	32	0	NA	NA	NA	NA	NA	NA	NA	NA	NA	NA	NA	NA	NA	NA	NA	NA	NA	NA	NA	NA	NA	NA	46.891	-96.814	272	4.9	21.8	-14.3	36.1	544	358	27.4	60.7	1379	2144	5032	297	162	134	269
ND.827.3.33.18	ND	827	827	NA	Alaska	3	33	18	0	10.36	NA	NA	NA	NA	NA	NA	NA	NA	NA	NA	NA	NA	NA	NA	NA	NA	NA	NA	NA	NA	NA	46.891	-96.814	272	4.9	21.8	-14.3	36.1	544	358	27.4	60.7	1379	2144	5032	297	162	134	269
ND.828.1.8.49	ND	828	828	NA	Alaska	1	8	49	1	14.63	0	13.97	-0.66	NA	NA	NA	NA	NA	NA	NA	NA	NA	NA	NA	NA	NA	NA	NA	no bud at top	10.795	6.35	46.891	-96.814	272	4.9	21.8	-14.3	36.1	544	358	27.4	60.7	1379	2144	5032	297	162	134	269
ND.828.2.20.22	ND	828	828	NA	Alaska	2	20	22	0	8.84	NA	NA	NA	NA	NA	NA	NA	NA	NA	NA	NA	NA	NA	NA	NA	NA	NA	NA	NA	NA	NA	46.891	-96.814	272	4.9	21.8	-14.3	36.1	544	358	27.4	60.7	1379	2144	5032	297	162	134	269
ND.828.3.33.37	ND	828	828	NA	Alaska	3	33	37	0	3.66	NA	NA	NA	NA	NA	NA	NA	NA	NA	NA	NA	NA	NA	NA	NA	NA	NA	NA	NA	NA	NA	46.891	-96.814	272	4.9	21.8	-14.3	36.1	544	358	27.4	60.7	1379	2144	5032	297	162	134	269
ND.829.1.8.64	ND	829	829	NA	Alaska	1	8	64	0	NA	NA	NA	NA	NA	NA	NA	NA	NA	NA	NA	NA	NA	NA	NA	NA	NA	NA	NA	NA	NA	NA	46.891	-96.814	272	4.9	21.8	-14.3	36.1	544	358	27.4	60.7	1379	2144	5032	297	162	134	269
ND.829.2.10.29	ND	829	829	NA	Alaska	2	10	29	0	9.14	NA	NA	NA	NA	NA	NA	NA	NA	NA	NA	NA	NA	NA	NA	NA	NA	NA	NA	NA	NA	NA	46.891	-96.814	272	4.9	21.8	-14.3	36.1	544	358	27.4	60.7	1379	2144	5032	297	162	134	269
ND.829.3.33.28	ND	829	829	NA	Alaska	3	33	28	0	8.53	2.54	8.255	-0.274999999999999	NA	NA	NA	NA	NA	NA	NA	NA	NA	NA	NA	NA	NA	NA	NA	NA	NA	NA	46.891	-96.814	272	4.9	21.8	-14.3	36.1	544	358	27.4	60.7	1379	2144	5032	297	162	134	269
ND.830.1.1.53	ND	830	830	NA	Alaska	1	1	53	0	9.14	NA	NA	NA	NA	NA	NA	NA	NA	NA	NA	NA	NA	NA	NA	NA	NA	NA	NA	NA	NA	NA	46.891	-96.814	272	4.9	21.8	-14.3	36.1	544	358	27.4	60.7	1379	2144	5032	297	162	134	269
ND.830.2.23.37	ND	830	830	NA	Alaska	2	23	37	0	16.46	NA	NA	NA	NA	NA	NA	NA	NA	NA	NA	NA	NA	NA	NA	NA	NA	NA	NA	NA	NA	NA	46.891	-96.814	272	4.9	21.8	-14.3	36.1	544	358	27.4	60.7	1379	2144	5032	297	162	134	269
ND.830.3.30.41	ND	830	830	NA	Alaska	3	30	41	0	NA	NA	NA	NA	NA	NA	NA	NA	NA	NA	NA	NA	NA	NA	NA	NA	NA	NA	NA	NA	NA	NA	46.891	-96.814	272	4.9	21.8	-14.3	36.1	544	358	27.4	60.7	1379	2144	5032	297	162	134	269
ND.831.1.3.59	ND	831	831	NA	Alaska	1	3	59	0	NA	NA	NA	NA	NA	NA	NA	NA	NA	NA	NA	NA	NA	NA	NA	NA	NA	NA	NA	NA	NA	NA	46.891	-96.814	272	4.9	21.8	-14.3	36.1	544	358	27.4	60.7	1379	2144	5032	297	162	134	269
ND.831.2.11.22	ND	831	831	NA	Alaska	2	11	22	1	6.71	5.08	12.7	5.99	NA	NA	NA	NA	NA	NA	NA	NA	NA	NA	NA	NA	NA	NA	NA	NA	NA	NA	46.891	-96.814	272	4.9	21.8	-14.3	36.1	544	358	27.4	60.7	1379	2144	5032	297	162	134	269
ND.831.3.25.13	ND	831	831	NA	Alaska	3	25	13	0	9.14	NA	NA	NA	NA	NA	NA	NA	NA	NA	NA	NA	NA	NA	NA	NA	NA	NA	NA	NA	NA	NA	46.891	-96.814	272	4.9	21.8	-14.3	36.1	544	358	27.4	60.7	1379	2144	5032	297	162	134	269
ND.832.1.5.25	ND	832	832	NA	Alaska	1	5	25	0	NA	NA	NA	NA	NA	NA	NA	NA	NA	NA	NA	NA	NA	NA	NA	NA	NA	NA	NA	NA	NA	NA	46.891	-96.814	272	4.9	21.8	-14.3	36.1	544	358	27.4	60.7	1379	2144	5032	297	162	134	269
ND.832.2.18.3	ND	832	832	NA	Alaska	2	18	3	0	NA	NA	NA	NA	NA	NA	NA	NA	NA	NA	NA	NA	NA	NA	NA	NA	NA	NA	NA	NA	NA	NA	46.891	-96.814	272	4.9	21.8	-14.3	36.1	544	358	27.4	60.7	1379	2144	5032	297	162	134	269
ND.832.3.34.10	ND	832	832	NA	Alaska	3	34	10	0	NA	NA	NA	NA	NA	NA	NA	NA	NA	NA	NA	NA	NA	NA	NA	NA	NA	NA	NA	NA	NA	NA	46.891	-96.814	272	4.9	21.8	-14.3	36.1	544	358	27.4	60.7	1379	2144	5032	297	162	134	269
ND.833.1.8.39	ND	833	833	NA	Alaska	1	8	39	0	NA	NA	NA	NA	NA	NA	NA	NA	NA	NA	NA	NA	NA	NA	NA	NA	NA	NA	NA	NA	NA	NA	46.891	-96.814	272	4.9	21.8	-14.3	36.1	544	358	27.4	60.7	1379	2144	5032	297	162	134	269
ND.833.2.10.28	ND	833	833	NA	Alaska	2	10	28	0	6.71	0	6.35	-0.36	NA	NA	NA	NA	NA	NA	NA	NA	NA	NA	NA	NA	NA	NA	NA	NA	NA	NA	46.891	-96.814	272	4.9	21.8	-14.3	36.1	544	358	27.4	60.7	1379	2144	5032	297	162	134	269
ND.833.3.33.3	ND	833	833	NA	Alaska	3	33	3	0	3.05	NA	NA	NA	NA	NA	NA	NA	NA	NA	NA	NA	NA	NA	NA	NA	NA	NA	NA	NA	NA	NA	46.891	-96.814	272	4.9	21.8	-14.3	36.1	544	358	27.4	60.7	1379	2144	5032	297	162	134	269
ND.834.1.4.60	ND	834	834	NA	Alaska	1	4	60	0	11.58	NA	NA	NA	NA	NA	NA	NA	NA	NA	NA	NA	NA	NA	NA	NA	NA	NA	NA	NA	NA	NA	46.891	-96.814	272	4.9	21.8	-14.3	36.1	544	358	27.4	60.7	1379	2144	5032	297	162	134	269
ND.834.2.12.9	ND	834	834	NA	Alaska	2	12	9	0	6.1	0	5.715	-0.385	NA	NA	NA	NA	NA	NA	NA	NA	NA	NA	NA	NA	NA	NA	NA	NA	NA	NA	46.891	-96.814	272	4.9	21.8	-14.3	36.1	544	358	27.4	60.7	1379	2144	5032	297	162	134	269
ND.834.3.27.14	ND	834	834	NA	Alaska	3	27	14	0	NA	NA	NA	NA	NA	NA	NA	NA	NA	NA	NA	NA	NA	NA	NA	NA	NA	NA	NA	NA	NA	NA	46.891	-96.814	272	4.9	21.8	-14.3	36.1	544	358	27.4	60.7	1379	2144	5032	297	162	134	269
ND.835.1.2.45	ND	835	835	NA	Alaska	1	2	45	0	11.58	NA	NA	NA	NA	NA	NA	NA	NA	NA	NA	NA	NA	NA	NA	NA	NA	NA	NA	NA	NA	NA	46.891	-96.814	272	4.9	21.8	-14.3	36.1	544	358	27.4	60.7	1379	2144	5032	297	162	134	269
ND.835.2.19.36	ND	835	835	NA	Alaska	2	19	36	0	6.71	NA	NA	NA	NA	NA	NA	NA	NA	NA	NA	NA	NA	NA	NA	NA	NA	NA	NA	NA	NA	NA	46.891	-96.814	272	4.9	21.8	-14.3	36.1	544	358	27.4	60.7	1379	2144	5032	297	162	134	269
ND.835.3.29.41	ND	835	835	NA	Alaska	3	29	41	0	NA	NA	NA	NA	NA	NA	NA	NA	NA	NA	NA	NA	NA	NA	NA	NA	NA	NA	NA	NA	NA	NA	46.891	-96.814	272	4.9	21.8	-14.3	36.1	544	358	27.4	60.7	1379	2144	5032	297	162	134	269
ND.836.1.6.52	ND	836	836	NA	Alaska	1	6	52	0	8.84	NA	NA	NA	NA	NA	NA	NA	NA	NA	NA	NA	NA	NA	NA	NA	NA	NA	NA	NA	NA	NA	46.891	-96.814	272	4.9	21.8	-14.3	36.1	544	358	27.4	60.7	1379	2144	5032	297	162	134	269
ND.836.2.10.9	ND	836	836	NA	Alaska	2	10	9	0	NA	NA	NA	NA	NA	NA	NA	NA	NA	NA	NA	NA	NA	NA	NA	NA	NA	NA	NA	NA	NA	NA	46.891	-96.814	272	4.9	21.8	-14.3	36.1	544	358	27.4	60.7	1379	2144	5032	297	162	134	269
ND.836.3.24.19	ND	836	836	NA	Alaska	3	24	19	0	6.1	NA	NA	NA	NA	NA	NA	NA	NA	NA	NA	NA	NA	NA	NA	NA	NA	NA	NA	NA	NA	NA	46.891	-96.814	272	4.9	21.8	-14.3	36.1	544	358	27.4	60.7	1379	2144	5032	297	162	134	269
ND.837.1.2.35	ND	837	837	NA	Alaska	1	2	35	0	2.44	NA	NA	NA	NA	NA	NA	NA	NA	NA	NA	NA	NA	NA	NA	NA	NA	NA	NA	NA	NA	NA	46.891	-96.814	272	4.9	21.8	-14.3	36.1	544	358	27.4	60.7	1379	2144	5032	297	162	134	269
ND.837.2.21.37	ND	837	837	NA	Alaska	2	21	37	0	20.73	NA	NA	NA	NA	NA	NA	NA	NA	NA	NA	NA	NA	NA	NA	NA	NA	NA	NA	NA	NA	NA	46.891	-96.814	272	4.9	21.8	-14.3	36.1	544	358	27.4	60.7	1379	2144	5032	297	162	134	269
ND.837.3.29.23	ND	837	837	NA	Alaska	3	29	23	0	12.19	NA	5.08	-7.11	NA	NA	NA	NA	NA	NA	NA	NA	NA	NA	NA	NA	NA	NA	NA	stem broken	5.715	1.905	46.891	-96.814	272	4.9	21.8	-14.3	36.1	544	358	27.4	60.7	1379	2144	5032	297	162	134	269
ND.838.1.4.26	ND	838	838	NA	Alaska	1	4	26	0	10.67	NA	NA	NA	NA	NA	NA	NA	NA	NA	NA	NA	NA	NA	NA	NA	NA	NA	NA	NA	NA	NA	46.891	-96.814	272	4.9	21.8	-14.3	36.1	544	358	27.4	60.7	1379	2144	5032	297	162	134	269
ND.838.2.22.7	ND	838	838	NA	Alaska	2	22	7	1	9.75	4.445	14.605	4.855	NA	NA	NA	NA	NA	NA	NA	NA	NA	NA	NA	NA	NA	NA	NA	NA	NA	NA	46.891	-96.814	272	4.9	21.8	-14.3	36.1	544	358	27.4	60.7	1379	2144	5032	297	162	134	269
ND.838.3.28.5	ND	838	838	NA	Alaska	3	28	5	0	NA	NA	NA	NA	NA	NA	NA	NA	NA	NA	NA	NA	NA	NA	NA	NA	NA	NA	NA	NA	NA	NA	46.891	-96.814	272	4.9	21.8	-14.3	36.1	544	358	27.4	60.7	1379	2144	5032	297	162	134	269
ND.839.1.5.59	ND	839	839	NA	Alaska	1	5	59	0	10.06	0	10.16	0.0999999999999996	NA	NA	NA	NA	NA	NA	NA	NA	NA	NA	NA	NA	NA	NA	NA	no bud at top	NA	NA	46.891	-96.814	272	4.9	21.8	-14.3	36.1	544	358	27.4	60.7	1379	2144	5032	297	162	134	269
ND.839.2.15.1	ND	839	839	NA	Alaska	2	15	1	0	3.05	NA	NA	NA	NA	NA	NA	NA	NA	NA	NA	NA	NA	NA	NA	NA	NA	NA	NA	NA	NA	NA	46.891	-96.814	272	4.9	21.8	-14.3	36.1	544	358	27.4	60.7	1379	2144	5032	297	162	134	269
ND.839.3.31.31	ND	839	839	NA	Alaska	3	31	31	0	7.32	2.54	6.985	-0.335	NA	NA	NA	NA	NA	NA	NA	NA	NA	NA	NA	NA	NA	NA	NA	NA	NA	NA	46.891	-96.814	272	4.9	21.8	-14.3	36.1	544	358	27.4	60.7	1379	2144	5032	297	162	134	269
ND.840.1.4.58	ND	840	840	NA	Alaska	1	4	58	0	6.1	NA	NA	NA	NA	NA	NA	NA	NA	NA	NA	NA	NA	NA	NA	NA	NA	NA	NA	NA	NA	NA	46.891	-96.814	272	4.9	21.8	-14.3	36.1	544	358	27.4	60.7	1379	2144	5032	297	162	134	269
ND.840.2.11.7	ND	840	840	NA	Alaska	2	11	7	0	15.24	NA	NA	NA	NA	NA	NA	NA	NA	NA	NA	NA	NA	NA	NA	NA	NA	NA	NA	NA	NA	NA	46.891	-96.814	272	4.9	21.8	-14.3	36.1	544	358	27.4	60.7	1379	2144	5032	297	162	134	269
ND.840.3.26.7	ND	840	840	NA	Alaska	3	26	7	0	NA	NA	NA	NA	NA	NA	NA	NA	NA	NA	NA	NA	NA	NA	NA	NA	NA	NA	NA	NA	NA	NA	46.891	-96.814	272	4.9	21.8	-14.3	36.1	544	358	27.4	60.7	1379	2144	5032	297	162	134	269
ND.841.1.6.48	ND	841	841	NA	Alaska	1	6	48	0	NA	NA	NA	NA	NA	NA	NA	NA	NA	NA	NA	NA	NA	NA	NA	NA	NA	NA	NA	NA	NA	NA	46.891	-96.814	272	4.9	21.8	-14.3	36.1	544	358	27.4	60.7	1379	2144	5032	297	162	134	269
ND.841.2.9.7	ND	841	841	NA	Alaska	2	9	7	0	NA	NA	NA	NA	NA	NA	NA	NA	NA	NA	NA	NA	NA	NA	NA	NA	NA	NA	NA	NA	NA	NA	46.891	-96.814	272	4.9	21.8	-14.3	36.1	544	358	27.4	60.7	1379	2144	5032	297	162	134	269
ND.841.3.24.14	ND	841	841	NA	Alaska	3	24	14	0	6.1	NA	NA	NA	NA	NA	NA	NA	NA	NA	NA	NA	NA	NA	NA	NA	NA	NA	NA	NA	NA	NA	46.891	-96.814	272	4.9	21.8	-14.3	36.1	544	358	27.4	60.7	1379	2144	5032	297	162	134	269
ND.842.1.6.49	ND	842	842	NA	Alaska	1	6	49	0	1.22	NA	NA	NA	NA	NA	NA	NA	NA	NA	NA	NA	NA	NA	NA	NA	NA	NA	NA	NA	NA	NA	46.891	-96.814	272	4.9	21.8	-14.3	36.1	544	358	27.4	60.7	1379	2144	5032	297	162	134	269
ND.842.2.10.6	ND	842	842	NA	Alaska	2	10	6	0	6.1	NA	NA	NA	NA	NA	NA	NA	NA	NA	NA	NA	NA	NA	NA	NA	NA	NA	NA	NA	NA	NA	46.891	-96.814	272	4.9	21.8	-14.3	36.1	544	358	27.4	60.7	1379	2144	5032	297	162	134	269
ND.842.3.24.15	ND	842	842	NA	Alaska	3	24	15	0	6.1	NA	NA	NA	NA	NA	NA	NA	NA	NA	NA	NA	NA	NA	NA	NA	NA	NA	NA	NA	NA	NA	46.891	-96.814	272	4.9	21.8	-14.3	36.1	544	358	27.4	60.7	1379	2144	5032	297	162	134	269
ND.843.1.2.17	ND	843	843	NA	Alaska	1	2	17	1	14.02	22.86	35.56	21.54	NA	NA	NA	NA	NA	NA	NA	NA	NA	NA	NA	NA	NA	NA	NA	NA	NA	NA	46.891	-96.814	272	4.9	21.8	-14.3	36.1	544	358	27.4	60.7	1379	2144	5032	297	162	134	269
ND.843.2.14.16	ND	843	843	NA	Alaska	2	14	16	0	NA	NA	NA	NA	NA	NA	NA	NA	NA	NA	NA	NA	NA	NA	NA	NA	NA	NA	NA	NA	NA	NA	46.891	-96.814	272	4.9	21.8	-14.3	36.1	544	358	27.4	60.7	1379	2144	5032	297	162	134	269
ND.843.3.32.1	ND	843	843	NA	Alaska	3	32	1	1	9.14	17.78	25.4	16.26	NA	NA	NA	NA	NA	NA	NA	NA	NA	NA	NA	NA	NA	NA	NA	NA	NA	NA	46.891	-96.814	272	4.9	21.8	-14.3	36.1	544	358	27.4	60.7	1379	2144	5032	297	162	134	269
ND.845.1.4.1	ND	845	845	NA	Alaska	1	4	1	0	NA	NA	NA	NA	NA	NA	NA	NA	NA	NA	NA	NA	NA	NA	NA	NA	NA	NA	NA	NA	NA	NA	46.891	-96.814	272	4.9	21.8	-14.3	36.1	544	358	27.4	60.7	1379	2144	5032	297	162	134	269
ND.845.2.22.4	ND	845	845	NA	Alaska	2	22	4	0	NA	NA	NA	NA	NA	NA	NA	NA	NA	NA	NA	NA	NA	NA	NA	NA	NA	NA	NA	NA	NA	NA	46.891	-96.814	272	4.9	21.8	-14.3	36.1	544	358	27.4	60.7	1379	2144	5032	297	162	134	269
ND.845.3.28.26	ND	845	845	NA	Alaska	3	28	26	0	12.19	NA	NA	NA	NA	NA	NA	NA	NA	NA	NA	NA	NA	NA	NA	NA	NA	NA	NA	NA	NA	NA	46.891	-96.814	272	4.9	21.8	-14.3	36.1	544	358	27.4	60.7	1379	2144	5032	297	162	134	269
ND.847.1.5.7	ND	847	847	NA	Alaska	1	5	7	0	7.01	NA	NA	NA	NA	NA	NA	NA	NA	NA	NA	NA	NA	NA	NA	NA	NA	NA	NA	NA	NA	NA	46.891	-96.814	272	4.9	21.8	-14.3	36.1	544	358	27.4	60.7	1379	2144	5032	297	162	134	269
ND.847.2.17.18	ND	847	847	NA	Alaska	2	17	18	0	15.24	2.54	15.24	0	NA	NA	NA	NA	NA	NA	NA	NA	NA	NA	NA	NA	NA	NA	NA	NA	NA	NA	46.891	-96.814	272	4.9	21.8	-14.3	36.1	544	358	27.4	60.7	1379	2144	5032	297	162	134	269
ND.847.3.35.11	ND	847	847	NA	Alaska	3	35	11	0	12.19	NA	NA	NA	NA	NA	NA	NA	NA	NA	NA	NA	NA	NA	NA	NA	NA	NA	NA	NA	NA	NA	46.891	-96.814	272	4.9	21.8	-14.3	36.1	544	358	27.4	60.7	1379	2144	5032	297	162	134	269
ND.848.1.2.2	ND	848	848	NA	Alaska	1	2	2	0	NA	NA	NA	NA	NA	NA	NA	NA	NA	NA	NA	NA	NA	NA	NA	NA	NA	NA	NA	NA	NA	NA	46.891	-96.814	272	4.9	21.8	-14.3	36.1	544	358	27.4	60.7	1379	2144	5032	297	162	134	269
ND.848.2.14.1	ND	848	848	NA	Alaska	2	14	1	0	9.14	NA	NA	NA	NA	NA	NA	NA	NA	NA	NA	NA	NA	NA	NA	NA	NA	NA	NA	NA	NA	NA	46.891	-96.814	272	4.9	21.8	-14.3	36.1	544	358	27.4	60.7	1379	2144	5032	297	162	134	269
ND.848.3.26.25	ND	848	848	NA	Alaska	3	26	25	0	NA	NA	NA	NA	NA	NA	NA	NA	NA	NA	NA	NA	NA	NA	NA	NA	NA	NA	NA	NA	NA	NA	46.891	-96.814	272	4.9	21.8	-14.3	36.1	544	358	27.4	60.7	1379	2144	5032	297	162	134	269
ND.849.1.4.40	ND	849	849	NA	Alaska	1	4	40	0	9.75	NA	NA	NA	NA	NA	NA	NA	NA	NA	NA	NA	NA	NA	NA	NA	NA	NA	NA	NA	NA	NA	46.891	-96.814	272	4.9	21.8	-14.3	36.1	544	358	27.4	60.7	1379	2144	5032	297	162	134	269
ND.849.2.21.7	ND	849	849	NA	Alaska	2	21	7	0	12.8	6.35	16.51	3.71	NA	NA	NA	NA	NA	NA	NA	NA	NA	NA	NA	NA	NA	NA	NA	NA	NA	NA	46.891	-96.814	272	4.9	21.8	-14.3	36.1	544	358	27.4	60.7	1379	2144	5032	297	162	134	269
ND.849.3.30.7	ND	849	849	NA	Alaska	3	30	7	1	29.26	1.905	28.575	-0.685000000000002	NA	NA	NA	NA	NA	NA	NA	NA	NA	NA	NA	NA	NA	NA	NA	NA	NA	NA	46.891	-96.814	272	4.9	21.8	-14.3	36.1	544	358	27.4	60.7	1379	2144	5032	297	162	134	269
ND.850.1.1.60	ND	850	850	NA	Alaska	1	1	60	0	6.1	NA	NA	NA	NA	NA	NA	NA	NA	NA	NA	NA	NA	NA	NA	NA	NA	NA	NA	NA	NA	NA	46.891	-96.814	272	4.9	21.8	-14.3	36.1	544	358	27.4	60.7	1379	2144	5032	297	162	134	269
ND.850.2.11.24	ND	850	850	NA	Alaska	2	11	24	0	22.56	0	22.86	0.300000000000001	NA	NA	NA	NA	NA	NA	NA	NA	NA	NA	NA	NA	NA	NA	NA	NA	NA	NA	46.891	-96.814	272	4.9	21.8	-14.3	36.1	544	358	27.4	60.7	1379	2144	5032	297	162	134	269
ND.850.3.25.16	ND	850	850	NA	Alaska	3	25	16	1	12.19	13.97	24.13	11.94	NA	NA	NA	NA	NA	NA	NA	NA	NA	NA	NA	NA	NA	NA	NA	NA	NA	NA	46.891	-96.814	272	4.9	21.8	-14.3	36.1	544	358	27.4	60.7	1379	2144	5032	297	162	134	269
ND.851.1.4.46	ND	851	851	NA	Alaska	1	4	46	0	4.57	NA	NA	NA	NA	NA	NA	NA	NA	NA	NA	NA	NA	NA	NA	NA	NA	NA	NA	NA	NA	NA	46.891	-96.814	272	4.9	21.8	-14.3	36.1	544	358	27.4	60.7	1379	2144	5032	297	162	134	269
ND.851.2.20.7	ND	851	851	NA	Alaska	2	20	7	0	15.85	NA	NA	NA	NA	NA	NA	NA	NA	NA	NA	NA	NA	NA	NA	NA	NA	NA	NA	NA	NA	NA	46.891	-96.814	272	4.9	21.8	-14.3	36.1	544	358	27.4	60.7	1379	2144	5032	297	162	134	269
ND.851.3.28.8	ND	851	851	NA	Alaska	3	28	8	0	10.97	0	8.89	-2.08	NA	NA	NA	NA	NA	NA	NA	NA	NA	NA	NA	NA	NA	NA	NA	no bud at top	NA	NA	46.891	-96.814	272	4.9	21.8	-14.3	36.1	544	358	27.4	60.7	1379	2144	5032	297	162	134	269
ND.852.1.1.8	ND	852	852	NA	Alaska	1	1	8	0	7.32	NA	NA	NA	NA	NA	NA	NA	NA	NA	NA	NA	NA	NA	NA	NA	NA	NA	NA	NA	NA	NA	46.891	-96.814	272	4.9	21.8	-14.3	36.1	544	358	27.4	60.7	1379	2144	5032	297	162	134	269
ND.852.2.15.4	ND	852	852	NA	Alaska	2	15	4	0	12.19	NA	NA	NA	NA	NA	NA	NA	NA	NA	NA	NA	NA	NA	NA	NA	NA	NA	NA	NA	NA	NA	46.891	-96.814	272	4.9	21.8	-14.3	36.1	544	358	27.4	60.7	1379	2144	5032	297	162	134	269
ND.852.3.32.19	ND	852	852	NA	Alaska	3	32	19	0	9.75	NA	NA	NA	NA	NA	NA	NA	NA	NA	NA	NA	NA	NA	NA	NA	NA	NA	NA	NA	NA	NA	46.891	-96.814	272	4.9	21.8	-14.3	36.1	544	358	27.4	60.7	1379	2144	5032	297	162	134	269
ND.853.1.6.22	ND	853	853	NA	Alaska	1	6	22	0	3.66	NA	NA	NA	NA	NA	NA	NA	NA	NA	NA	NA	NA	NA	NA	NA	NA	NA	NA	NA	NA	NA	46.891	-96.814	272	4.9	21.8	-14.3	36.1	544	358	27.4	60.7	1379	2144	5032	297	162	134	269
ND.853.2.18.16	ND	853	853	NA	Alaska	2	18	16	0	NA	NA	NA	NA	NA	NA	NA	NA	NA	NA	NA	NA	NA	NA	NA	NA	NA	NA	NA	NA	NA	NA	46.891	-96.814	272	4.9	21.8	-14.3	36.1	544	358	27.4	60.7	1379	2144	5032	297	162	134	269
ND.853.3.34.28	ND	853	853	NA	Alaska	3	34	28	0	NA	NA	NA	NA	NA	NA	NA	NA	NA	NA	NA	NA	NA	NA	NA	NA	NA	NA	NA	NA	NA	NA	46.891	-96.814	272	4.9	21.8	-14.3	36.1	544	358	27.4	60.7	1379	2144	5032	297	162	134	269
ND.854.1.5.35	ND	854	854	NA	Alaska	1	5	35	0	NA	NA	NA	NA	NA	NA	NA	NA	NA	NA	NA	NA	NA	NA	NA	NA	NA	NA	NA	NA	NA	NA	46.891	-96.814	272	4.9	21.8	-14.3	36.1	544	358	27.4	60.7	1379	2144	5032	297	162	134	269
ND.854.2.10.22	ND	854	854	NA	Alaska	2	10	22	0	10.36	NA	NA	NA	NA	NA	NA	NA	NA	NA	NA	NA	NA	NA	NA	NA	NA	NA	NA	NA	NA	NA	46.891	-96.814	272	4.9	21.8	-14.3	36.1	544	358	27.4	60.7	1379	2144	5032	297	162	134	269
ND.854.3.24.29	ND	854	854	NA	Alaska	3	24	29	0	NA	NA	NA	NA	NA	NA	NA	NA	NA	NA	NA	NA	NA	NA	NA	NA	NA	NA	NA	NA	NA	NA	46.891	-96.814	272	4.9	21.8	-14.3	36.1	544	358	27.4	60.7	1379	2144	5032	297	162	134	269
ND.855.1.5.60	ND	855	855	NA	Alaska	1	5	60	0	13.41	NA	NA	NA	NA	NA	NA	NA	NA	NA	NA	NA	NA	NA	NA	NA	NA	NA	NA	NA	NA	NA	46.891	-96.814	272	4.9	21.8	-14.3	36.1	544	358	27.4	60.7	1379	2144	5032	297	162	134	269
ND.855.2.16.7	ND	855	855	NA	Alaska	2	16	7	1	12.19	NA	7.62	-4.57	NA	NA	NA	NA	NA	NA	NA	NA	NA	NA	NA	NA	NA	NA	NA	stem broken	16.51	9.525	46.891	-96.814	272	4.9	21.8	-14.3	36.1	544	358	27.4	60.7	1379	2144	5032	297	162	134	269
ND.855.3.31.25	ND	855	855	NA	Alaska	3	31	25	0	15.24	NA	NA	NA	NA	NA	NA	NA	NA	NA	NA	NA	NA	NA	NA	NA	NA	NA	NA	NA	NA	NA	46.891	-96.814	272	4.9	21.8	-14.3	36.1	544	358	27.4	60.7	1379	2144	5032	297	162	134	269
ND.856.1.5.44	ND	856	856	NA	Alaska	1	5	44	0	NA	NA	NA	NA	NA	NA	NA	NA	NA	NA	NA	NA	NA	NA	NA	NA	NA	NA	NA	NA	NA	NA	46.891	-96.814	272	4.9	21.8	-14.3	36.1	544	358	27.4	60.7	1379	2144	5032	297	162	134	269
ND.856.2.9.1	ND	856	856	NA	Alaska	2	9	1	1	9.14	5.08	12.7	3.56	NA	NA	NA	NA	NA	NA	NA	NA	NA	NA	NA	NA	NA	NA	NA	NA	NA	NA	46.891	-96.814	272	4.9	21.8	-14.3	36.1	544	358	27.4	60.7	1379	2144	5032	297	162	134	269
ND.856.3.25.21	ND	856	856	NA	Alaska	3	25	21	0	12.8	1.27	12.7	-0.100000000000001	NA	NA	NA	NA	NA	NA	NA	NA	NA	NA	NA	NA	NA	NA	NA	NA	NA	NA	46.891	-96.814	272	4.9	21.8	-14.3	36.1	544	358	27.4	60.7	1379	2144	5032	297	162	134	269
ND.857.1.2.29	ND	857	857	NA	Alaska	1	2	29	1	5.49	1.905	6.35	0.859999999999999	NA	NA	NA	NA	NA	NA	NA	NA	NA	NA	NA	NA	NA	NA	NA	NA	NA	NA	46.891	-96.814	272	4.9	21.8	-14.3	36.1	544	358	27.4	60.7	1379	2144	5032	297	162	134	269
ND.857.2.13.3	ND	857	857	NA	Alaska	2	13	3	0	7.92	2.54	7.62	-0.3	NA	NA	NA	NA	NA	NA	NA	NA	NA	NA	NA	NA	NA	NA	NA	NA	NA	NA	46.891	-96.814	272	4.9	21.8	-14.3	36.1	544	358	27.4	60.7	1379	2144	5032	297	162	134	269
ND.857.3.36.5	ND	857	857	NA	Alaska	3	36	5	0	NA	NA	NA	NA	NA	NA	NA	NA	NA	NA	NA	NA	NA	NA	NA	NA	NA	NA	NA	NA	NA	NA	46.891	-96.814	272	4.9	21.8	-14.3	36.1	544	358	27.4	60.7	1379	2144	5032	297	162	134	269
ND.858.1.6.3	ND	858	858	NA	Alaska	1	6	3	0	9.14	0	9.525	0.385	NA	NA	NA	NA	NA	NA	NA	NA	NA	NA	NA	NA	NA	NA	NA	no bud at top	NA	NA	46.891	-96.814	272	4.9	21.8	-14.3	36.1	544	358	27.4	60.7	1379	2144	5032	297	162	134	269
ND.858.2.17.19	ND	858	858	NA	Alaska	2	17	19	0	NA	NA	NA	NA	NA	NA	NA	NA	NA	NA	NA	NA	NA	NA	NA	NA	NA	NA	NA	NA	NA	NA	46.891	-96.814	272	4.9	21.8	-14.3	36.1	544	358	27.4	60.7	1379	2144	5032	297	162	134	269
ND.858.3.35.21	ND	858	858	NA	Alaska	3	35	21	0	6.71	NA	NA	NA	NA	NA	NA	NA	NA	NA	NA	NA	NA	NA	NA	NA	NA	NA	NA	NA	NA	NA	46.891	-96.814	272	4.9	21.8	-14.3	36.1	544	358	27.4	60.7	1379	2144	5032	297	162	134	269
ND.859.1.6.18	ND	859	859	NA	Alaska	1	6	18	0	1.83	NA	NA	NA	NA	NA	NA	NA	NA	NA	NA	NA	NA	NA	NA	NA	NA	NA	NA	NA	NA	NA	46.891	-96.814	272	4.9	21.8	-14.3	36.1	544	358	27.4	60.7	1379	2144	5032	297	162	134	269
ND.859.2.17.23	ND	859	859	NA	Alaska	2	17	23	0	NA	NA	NA	NA	NA	NA	NA	NA	NA	NA	NA	NA	NA	NA	NA	NA	NA	NA	NA	NA	NA	NA	46.891	-96.814	272	4.9	21.8	-14.3	36.1	544	358	27.4	60.7	1379	2144	5032	297	162	134	269
ND.859.3.35.30	ND	859	859	NA	Alaska	3	35	30	0	NA	NA	NA	NA	NA	NA	NA	NA	NA	NA	NA	NA	NA	NA	NA	NA	NA	NA	NA	NA	NA	NA	46.891	-96.814	272	4.9	21.8	-14.3	36.1	544	358	27.4	60.7	1379	2144	5032	297	162	134	269
ND.860.1.1.12	ND	860	860	NA	Alaska	1	1	12	0	5.49	NA	NA	NA	NA	NA	NA	NA	NA	NA	NA	NA	NA	NA	NA	NA	NA	NA	NA	NA	NA	NA	46.891	-96.814	272	4.9	21.8	-14.3	36.1	544	358	27.4	60.7	1379	2144	5032	297	162	134	269
ND.860.2.13.18	ND	860	860	NA	Alaska	2	13	18	0	7.92	3.175	8.255	0.335000000000001	NA	NA	NA	NA	NA	NA	NA	NA	NA	NA	NA	NA	NA	NA	NA	NA	NA	NA	46.891	-96.814	272	4.9	21.8	-14.3	36.1	544	358	27.4	60.7	1379	2144	5032	297	162	134	269
ND.860.3.35.7	ND	860	860	NA	Alaska	3	35	7	0	NA	NA	NA	NA	NA	NA	NA	NA	NA	NA	NA	NA	NA	NA	NA	NA	NA	NA	NA	NA	NA	NA	46.891	-96.814	272	4.9	21.8	-14.3	36.1	544	358	27.4	60.7	1379	2144	5032	297	162	134	269
ND.861.1.4.28	ND	861	861	NA	Alaska	1	4	28	0	15.24	NA	NA	NA	NA	NA	NA	NA	NA	NA	NA	NA	NA	NA	NA	NA	NA	NA	NA	NA	NA	NA	46.891	-96.814	272	4.9	21.8	-14.3	36.1	544	358	27.4	60.7	1379	2144	5032	297	162	134	269
ND.861.2.21.22	ND	861	861	NA	Alaska	2	21	22	0	10.97	NA	NA	NA	NA	NA	NA	NA	NA	NA	NA	NA	NA	NA	NA	NA	NA	NA	NA	NA	NA	NA	46.891	-96.814	272	4.9	21.8	-14.3	36.1	544	358	27.4	60.7	1379	2144	5032	297	162	134	269
ND.861.3.30.2	ND	861	861	NA	Alaska	3	30	2	0	20.42	0	19.05	-1.37	NA	NA	NA	NA	NA	NA	NA	NA	NA	NA	NA	NA	NA	NA	NA	no bud at top	NA	NA	46.891	-96.814	272	4.9	21.8	-14.3	36.1	544	358	27.4	60.7	1379	2144	5032	297	162	134	269
ND.862.1.6.30	ND	862	862	NA	Alaska	1	6	30	0	9.14	NA	NA	NA	NA	NA	NA	NA	NA	NA	NA	NA	NA	NA	NA	NA	NA	NA	NA	NA	NA	NA	46.891	-96.814	272	4.9	21.8	-14.3	36.1	544	358	27.4	60.7	1379	2144	5032	297	162	134	269
ND.862.2.10.25	ND	862	862	NA	Alaska	2	10	25	0	NA	NA	NA	NA	NA	NA	NA	NA	NA	NA	NA	NA	NA	NA	NA	NA	NA	NA	NA	NA	NA	NA	46.891	-96.814	272	4.9	21.8	-14.3	36.1	544	358	27.4	60.7	1379	2144	5032	297	162	134	269
ND.862.3.24.11	ND	862	862	NA	Alaska	3	24	11	0	12.19	NA	NA	NA	NA	NA	NA	NA	NA	NA	NA	NA	NA	NA	NA	NA	NA	NA	NA	NA	NA	NA	46.891	-96.814	272	4.9	21.8	-14.3	36.1	544	358	27.4	60.7	1379	2144	5032	297	162	134	269
ND.863.1.6.53	ND	863	863	NA	Alaska	1	6	53	0	14.63	NA	NA	NA	NA	NA	NA	NA	NA	NA	NA	NA	NA	NA	NA	NA	NA	NA	NA	NA	NA	NA	46.891	-96.814	272	4.9	21.8	-14.3	36.1	544	358	27.4	60.7	1379	2144	5032	297	162	134	269
ND.863.2.9.3	ND	863	863	NA	Alaska	2	9	3	0	NA	NA	NA	NA	NA	NA	NA	NA	NA	NA	NA	NA	NA	NA	NA	NA	NA	NA	NA	NA	NA	NA	46.891	-96.814	272	4.9	21.8	-14.3	36.1	544	358	27.4	60.7	1379	2144	5032	297	162	134	269
ND.863.3.25.1	ND	863	863	NA	Alaska	3	25	1	0	6.1	0	6.35	0.25	NA	NA	NA	NA	NA	NA	NA	NA	NA	NA	NA	NA	NA	NA	NA	NA	NA	NA	46.891	-96.814	272	4.9	21.8	-14.3	36.1	544	358	27.4	60.7	1379	2144	5032	297	162	134	269
ND.864.1.8.21	ND	864	864	NA	Alaska	1	8	21	0	NA	NA	NA	NA	NA	NA	NA	NA	NA	NA	NA	NA	NA	NA	NA	NA	NA	NA	NA	NA	NA	NA	46.891	-96.814	272	4.9	21.8	-14.3	36.1	544	358	27.4	60.7	1379	2144	5032	297	162	134	269
ND.864.2.13.35	ND	864	864	NA	Alaska	2	13	35	0	6.1	NA	NA	NA	NA	NA	NA	NA	NA	NA	NA	NA	NA	NA	NA	NA	NA	NA	NA	NA	NA	NA	46.891	-96.814	272	4.9	21.8	-14.3	36.1	544	358	27.4	60.7	1379	2144	5032	297	162	134	269
ND.864.3.31.9	ND	864	864	NA	Alaska	3	31	9	0	12.8	NA	NA	NA	NA	NA	NA	NA	NA	NA	NA	NA	NA	NA	NA	NA	NA	NA	NA	NA	NA	NA	46.891	-96.814	272	4.9	21.8	-14.3	36.1	544	358	27.4	60.7	1379	2144	5032	297	162	134	269
ND.865.1.5.15	ND	865	865	NA	Alaska	1	5	15	0	NA	NA	NA	NA	NA	NA	NA	NA	NA	NA	NA	NA	NA	NA	NA	NA	NA	NA	NA	NA	NA	NA	46.891	-96.814	272	4.9	21.8	-14.3	36.1	544	358	27.4	60.7	1379	2144	5032	297	162	134	269
ND.865.2.18.13	ND	865	865	NA	Alaska	2	18	13	0	NA	NA	NA	NA	NA	NA	NA	NA	NA	NA	NA	NA	NA	NA	NA	NA	NA	NA	NA	NA	NA	NA	46.891	-96.814	272	4.9	21.8	-14.3	36.1	544	358	27.4	60.7	1379	2144	5032	297	162	134	269
ND.865.3.35.32	ND	865	865	NA	Alaska	3	35	32	0	9.14	NA	NA	NA	NA	NA	NA	NA	NA	NA	NA	NA	NA	NA	NA	NA	NA	NA	NA	NA	NA	NA	46.891	-96.814	272	4.9	21.8	-14.3	36.1	544	358	27.4	60.7	1379	2144	5032	297	162	134	269
ND.866.1.7.61	ND	866	866	NA	Alaska	1	7	61	0	NA	NA	NA	NA	NA	NA	NA	NA	NA	NA	NA	NA	NA	NA	NA	NA	NA	NA	NA	NA	NA	NA	46.891	-96.814	272	4.9	21.8	-14.3	36.1	544	358	27.4	60.7	1379	2144	5032	297	162	134	269
ND.866.2.16.18	ND	866	866	NA	Alaska	2	16	18	0	NA	NA	NA	NA	NA	NA	NA	NA	NA	NA	NA	NA	NA	NA	NA	NA	NA	NA	NA	NA	NA	NA	46.891	-96.814	272	4.9	21.8	-14.3	36.1	544	358	27.4	60.7	1379	2144	5032	297	162	134	269
ND.866.3.32.34	ND	866	866	NA	Alaska	3	32	34	0	12.19	NA	NA	NA	NA	NA	NA	NA	NA	NA	NA	NA	NA	NA	NA	NA	NA	NA	NA	NA	NA	NA	46.891	-96.814	272	4.9	21.8	-14.3	36.1	544	358	27.4	60.7	1379	2144	5032	297	162	134	269
ND.867.1.3.38	ND	867	867	NA	Alaska	1	3	38	0	NA	NA	NA	NA	NA	NA	NA	NA	NA	NA	NA	NA	NA	NA	NA	NA	NA	NA	NA	NA	NA	NA	46.891	-96.814	272	4.9	21.8	-14.3	36.1	544	358	27.4	60.7	1379	2144	5032	297	162	134	269
ND.867.2.22.8	ND	867	867	NA	Alaska	2	22	8	0	15.24	NA	NA	NA	NA	NA	NA	NA	NA	NA	NA	NA	NA	NA	NA	NA	NA	NA	NA	NA	NA	NA	46.891	-96.814	272	4.9	21.8	-14.3	36.1	544	358	27.4	60.7	1379	2144	5032	297	162	134	269
ND.867.3.30.8	ND	867	867	NA	Alaska	3	30	8	0	NA	NA	NA	NA	NA	NA	NA	NA	NA	NA	NA	NA	NA	NA	NA	NA	NA	NA	NA	NA	NA	NA	46.891	-96.814	272	4.9	21.8	-14.3	36.1	544	358	27.4	60.7	1379	2144	5032	297	162	134	269
ND.868.1.6.39	ND	868	868	NA	Alaska	1	6	39	0	5.49	NA	NA	NA	NA	NA	NA	NA	NA	NA	NA	NA	NA	NA	NA	NA	NA	NA	NA	NA	NA	NA	46.891	-96.814	272	4.9	21.8	-14.3	36.1	544	358	27.4	60.7	1379	2144	5032	297	162	134	269
ND.868.2.9.16	ND	868	868	NA	Alaska	2	9	16	0	NA	NA	NA	NA	NA	NA	NA	NA	NA	NA	NA	NA	NA	NA	NA	NA	NA	NA	NA	NA	NA	NA	46.891	-96.814	272	4.9	21.8	-14.3	36.1	544	358	27.4	60.7	1379	2144	5032	297	162	134	269
ND.868.3.24.27	ND	868	868	NA	Alaska	3	24	27	0	NA	NA	NA	NA	NA	NA	NA	NA	NA	NA	NA	NA	NA	NA	NA	NA	NA	NA	NA	NA	NA	NA	46.891	-96.814	272	4.9	21.8	-14.3	36.1	544	358	27.4	60.7	1379	2144	5032	297	162	134	269
ND.869.1.7.47	ND	869	869	NA	Alaska	1	7	47	0	NA	NA	NA	NA	NA	NA	NA	NA	NA	NA	NA	NA	NA	NA	NA	NA	NA	NA	NA	NA	NA	NA	46.891	-96.814	272	4.9	21.8	-14.3	36.1	544	358	27.4	60.7	1379	2144	5032	297	162	134	269
ND.869.2.19.30	ND	869	869	NA	Alaska	2	19	30	0	12.8	NA	NA	NA	NA	NA	NA	NA	NA	NA	NA	NA	NA	NA	NA	NA	NA	NA	NA	NA	NA	NA	46.891	-96.814	272	4.9	21.8	-14.3	36.1	544	358	27.4	60.7	1379	2144	5032	297	162	134	269
ND.869.3.36.32	ND	869	869	NA	Alaska	3	36	32	0	NA	NA	NA	NA	NA	NA	NA	NA	NA	NA	NA	NA	NA	NA	NA	NA	NA	NA	NA	NA	NA	NA	46.891	-96.814	272	4.9	21.8	-14.3	36.1	544	358	27.4	60.7	1379	2144	5032	297	162	134	269
ND.870.1.8.30	ND	870	870	NA	Alaska	1	8	30	0	4.27	NA	NA	NA	NA	NA	NA	NA	NA	NA	NA	NA	NA	NA	NA	NA	NA	NA	NA	NA	NA	NA	46.891	-96.814	272	4.9	21.8	-14.3	36.1	544	358	27.4	60.7	1379	2144	5032	297	162	134	269
ND.870.2.23.33	ND	870	870	NA	Alaska	2	23	33	0	9.14	NA	NA	NA	NA	NA	NA	NA	NA	NA	NA	NA	NA	NA	NA	NA	NA	NA	NA	NA	NA	NA	46.891	-96.814	272	4.9	21.8	-14.3	36.1	544	358	27.4	60.7	1379	2144	5032	297	162	134	269
ND.870.3.32.5	ND	870	870	NA	Alaska	3	32	5	0	NA	NA	NA	NA	NA	NA	NA	NA	NA	NA	NA	NA	NA	NA	NA	NA	NA	NA	NA	NA	NA	NA	46.891	-96.814	272	4.9	21.8	-14.3	36.1	544	358	27.4	60.7	1379	2144	5032	297	162	134	269
ND.871.1.4.22	ND	871	871	NA	Alaska	1	4	22	0	11.28	NA	NA	NA	NA	NA	NA	NA	NA	NA	NA	NA	NA	NA	NA	NA	NA	NA	NA	NA	NA	NA	46.891	-96.814	272	4.9	21.8	-14.3	36.1	544	358	27.4	60.7	1379	2144	5032	297	162	134	269
ND.871.2.20.14	ND	871	871	NA	Alaska	2	20	14	0	NA	NA	NA	NA	NA	NA	NA	NA	NA	NA	NA	NA	NA	NA	NA	NA	NA	NA	NA	NA	NA	NA	46.891	-96.814	272	4.9	21.8	-14.3	36.1	544	358	27.4	60.7	1379	2144	5032	297	162	134	269
ND.871.3.26.36	ND	871	871	NA	Alaska	3	26	36	0	NA	NA	NA	NA	NA	NA	NA	NA	NA	NA	NA	NA	NA	NA	NA	NA	NA	NA	NA	NA	NA	NA	46.891	-96.814	272	4.9	21.8	-14.3	36.1	544	358	27.4	60.7	1379	2144	5032	297	162	134	269
ND.872.1.3.50	ND	872	872	NA	Alaska	1	3	50	0	6.71	NA	NA	NA	NA	NA	NA	NA	NA	NA	NA	NA	NA	NA	NA	NA	NA	NA	NA	NA	NA	NA	46.891	-96.814	272	4.9	21.8	-14.3	36.1	544	358	27.4	60.7	1379	2144	5032	297	162	134	269
ND.872.2.11.3	ND	872	872	NA	Alaska	2	11	3	0	13.11	NA	NA	NA	NA	NA	NA	NA	NA	NA	NA	NA	NA	NA	NA	NA	NA	NA	NA	NA	NA	NA	46.891	-96.814	272	4.9	21.8	-14.3	36.1	544	358	27.4	60.7	1379	2144	5032	297	162	134	269
ND.872.3.26.3	ND	872	872	NA	Alaska	3	26	3	0	0	NA	NA	NA	NA	NA	NA	NA	NA	NA	NA	NA	NA	NA	NA	NA	NA	NA	NA	NA	NA	NA	46.891	-96.814	272	4.9	21.8	-14.3	36.1	544	358	27.4	60.7	1379	2144	5032	297	162	134	269
ND.873.1.7.19	ND	873	873	NA	Alaska	1	7	19	0	NA	NA	NA	NA	NA	NA	NA	NA	NA	NA	NA	NA	NA	NA	NA	NA	NA	NA	NA	NA	NA	NA	46.891	-96.814	272	4.9	21.8	-14.3	36.1	544	358	27.4	60.7	1379	2144	5032	297	162	134	269
ND.873.2.9.27	ND	873	873	NA	Alaska	2	9	27	0	NA	NA	NA	NA	NA	NA	NA	NA	NA	NA	NA	NA	NA	NA	NA	NA	NA	NA	NA	NA	NA	NA	46.891	-96.814	272	4.9	21.8	-14.3	36.1	544	358	27.4	60.7	1379	2144	5032	297	162	134	269
ND.873.3.26.42	ND	873	873	NA	Alaska	3	26	42	0	NA	NA	NA	NA	NA	NA	NA	NA	NA	NA	NA	NA	NA	NA	NA	NA	NA	NA	NA	NA	NA	NA	46.891	-96.814	272	4.9	21.8	-14.3	36.1	544	358	27.4	60.7	1379	2144	5032	297	162	134	269
ND.874.1.6.50	ND	874	874	NA	Alaska	1	6	50	0	7.92	NA	NA	NA	NA	NA	NA	NA	NA	NA	NA	NA	NA	NA	NA	NA	NA	NA	NA	NA	NA	NA	46.891	-96.814	272	4.9	21.8	-14.3	36.1	544	358	27.4	60.7	1379	2144	5032	297	162	134	269
ND.874.2.9.5	ND	874	874	NA	Alaska	2	9	5	0	NA	NA	NA	NA	NA	NA	NA	NA	NA	NA	NA	NA	NA	NA	NA	NA	NA	NA	NA	NA	NA	NA	46.891	-96.814	272	4.9	21.8	-14.3	36.1	544	358	27.4	60.7	1379	2144	5032	297	162	134	269
ND.874.3.25.2	ND	874	874	NA	Alaska	3	25	2	0	7.62	0	6.985	-0.635	NA	NA	NA	NA	NA	NA	NA	NA	NA	NA	NA	NA	NA	NA	NA	NA	NA	NA	46.891	-96.814	272	4.9	21.8	-14.3	36.1	544	358	27.4	60.7	1379	2144	5032	297	162	134	269
ND.875.1.6.42	ND	875	875	NA	Alaska	1	6	42	0	13.11	NA	NA	NA	NA	NA	NA	NA	NA	NA	NA	NA	NA	NA	NA	NA	NA	NA	NA	NA	NA	NA	46.891	-96.814	272	4.9	21.8	-14.3	36.1	544	358	27.4	60.7	1379	2144	5032	297	162	134	269
ND.875.2.10.15	ND	875	875	NA	Alaska	2	10	15	0	15.24	NA	3.175	-12.065	NA	NA	NA	NA	NA	NA	NA	NA	NA	NA	NA	NA	NA	NA	NA	stem broken	NA	NA	46.891	-96.814	272	4.9	21.8	-14.3	36.1	544	358	27.4	60.7	1379	2144	5032	297	162	134	269
ND.875.3.25.19	ND	875	875	NA	Alaska	3	25	19	0	13.41	NA	NA	NA	NA	NA	NA	NA	NA	NA	NA	NA	NA	NA	NA	NA	NA	NA	NA	NA	NA	NA	46.891	-96.814	272	4.9	21.8	-14.3	36.1	544	358	27.4	60.7	1379	2144	5032	297	162	134	269
ND.876.1.1.1	ND	876	876	NA	Alaska	1	1	1	0	23.16	NA	NA	NA	NA	NA	NA	NA	NA	NA	NA	NA	NA	NA	NA	NA	NA	NA	NA	NA	NA	NA	46.891	-96.814	272	4.9	21.8	-14.3	36.1	544	358	27.4	60.7	1379	2144	5032	297	162	134	269
ND.876.2.13.6	ND	876	876	NA	Alaska	2	13	6	0	15.24	0	13.97	-1.27	NA	NA	NA	NA	NA	NA	NA	NA	NA	NA	NA	NA	NA	NA	NA	NA	NA	NA	46.891	-96.814	272	4.9	21.8	-14.3	36.1	544	358	27.4	60.7	1379	2144	5032	297	162	134	269
ND.876.3.36.18	ND	876	876	NA	Alaska	3	36	18	0	21.34	NA	NA	NA	NA	NA	NA	NA	NA	NA	NA	NA	NA	NA	NA	NA	NA	NA	NA	NA	NA	NA	46.891	-96.814	272	4.9	21.8	-14.3	36.1	544	358	27.4	60.7	1379	2144	5032	297	162	134	269
ND.877.1.3.30	ND	877	877	NA	Alaska	1	3	30	0	NA	NA	NA	NA	NA	NA	NA	NA	NA	NA	NA	NA	NA	NA	NA	NA	NA	NA	NA	NA	NA	NA	46.891	-96.814	272	4.9	21.8	-14.3	36.1	544	358	27.4	60.7	1379	2144	5032	297	162	134	269
ND.877.2.21.15	ND	877	877	NA	Alaska	2	21	15	0	NA	NA	NA	NA	NA	NA	NA	NA	NA	NA	NA	NA	NA	NA	NA	NA	NA	NA	NA	NA	NA	NA	46.891	-96.814	272	4.9	21.8	-14.3	36.1	544	358	27.4	60.7	1379	2144	5032	297	162	134	269
ND.877.3.29.17	ND	877	877	NA	Alaska	3	29	17	0	NA	NA	NA	NA	NA	NA	NA	NA	NA	NA	NA	NA	NA	NA	NA	NA	NA	NA	NA	NA	NA	NA	46.891	-96.814	272	4.9	21.8	-14.3	36.1	544	358	27.4	60.7	1379	2144	5032	297	162	134	269
ND.878.1.7.64	ND	878	878	NA	Alaska	1	7	64	0	7.32	NA	NA	NA	NA	NA	NA	NA	NA	NA	NA	NA	NA	NA	NA	NA	NA	NA	NA	NA	NA	NA	46.891	-96.814	272	4.9	21.8	-14.3	36.1	544	358	27.4	60.7	1379	2144	5032	297	162	134	269
ND.878.2.15.29	ND	878	878	NA	Alaska	2	15	29	0	NA	NA	NA	NA	NA	NA	NA	NA	NA	NA	NA	NA	NA	NA	NA	NA	NA	NA	NA	NA	NA	NA	46.891	-96.814	272	4.9	21.8	-14.3	36.1	544	358	27.4	60.7	1379	2144	5032	297	162	134	269
ND.878.3.33.35	ND	878	878	NA	Alaska	3	33	35	0	5.49	NA	NA	NA	NA	NA	NA	NA	NA	NA	NA	NA	NA	NA	NA	NA	NA	NA	NA	NA	NA	NA	46.891	-96.814	272	4.9	21.8	-14.3	36.1	544	358	27.4	60.7	1379	2144	5032	297	162	134	269
ND.879.1.5.36	ND	879	879	NA	Alaska	1	5	36	1	6.1	5.08	10.16	4.06	NA	NA	NA	NA	NA	NA	NA	NA	NA	NA	NA	NA	NA	NA	NA	NA	NA	NA	46.891	-96.814	272	4.9	21.8	-14.3	36.1	544	358	27.4	60.7	1379	2144	5032	297	162	134	269
ND.879.2.9.17	ND	879	879	NA	Alaska	2	9	17	0	49.38	NA	NA	NA	NA	NA	NA	NA	NA	NA	NA	NA	NA	NA	NA	NA	NA	NA	NA	NA	NA	NA	46.891	-96.814	272	4.9	21.8	-14.3	36.1	544	358	27.4	60.7	1379	2144	5032	297	162	134	269
ND.879.3.24.35	ND	879	879	NA	Alaska	3	24	35	0	9.14	0	9.525	0.385	NA	NA	NA	NA	NA	NA	NA	NA	NA	NA	NA	NA	NA	NA	NA	NA	NA	NA	46.891	-96.814	272	4.9	21.8	-14.3	36.1	544	358	27.4	60.7	1379	2144	5032	297	162	134	269
ND.880.1.2.59	ND	880	880	NA	Alaska	1	2	59	0	NA	NA	NA	NA	NA	NA	NA	NA	NA	NA	NA	NA	NA	NA	NA	NA	NA	NA	NA	NA	NA	NA	46.891	-96.814	272	4.9	21.8	-14.3	36.1	544	358	27.4	60.7	1379	2144	5032	297	162	134	269
ND.880.2.11.19	ND	880	880	NA	Alaska	2	11	19	0	NA	NA	NA	NA	NA	NA	NA	NA	NA	NA	NA	NA	NA	NA	NA	NA	NA	NA	NA	NA	NA	NA	46.891	-96.814	272	4.9	21.8	-14.3	36.1	544	358	27.4	60.7	1379	2144	5032	297	162	134	269
ND.880.3.25.8	ND	880	880	NA	Alaska	3	25	8	0	NA	NA	NA	NA	NA	NA	NA	NA	NA	NA	NA	NA	NA	NA	NA	NA	NA	NA	NA	NA	NA	NA	46.891	-96.814	272	4.9	21.8	-14.3	36.1	544	358	27.4	60.7	1379	2144	5032	297	162	134	269
ND.901.1.4.13	ND	901	CLK-10	NA	IndianHead	1	4	13	0	14.02	NA	NA	NA	NA	NA	NA	NA	NA	NA	NA	NA	NA	NA	NA	NA	NA	NA	NA	NA	NA	NA	46.891	-96.814	272	4.9	21.8	-14.3	36.1	544	358	27.4	60.7	1379	2144	5032	297	162	134	269
ND.901.2.15.11	ND	901	CLK-10	NA	IndianHead	2	15	11	0	NA	NA	NA	NA	NA	NA	NA	NA	NA	NA	NA	NA	NA	NA	NA	NA	NA	NA	NA	NA	NA	NA	46.891	-96.814	272	4.9	21.8	-14.3	36.1	544	358	27.4	60.7	1379	2144	5032	297	162	134	269
ND.901.3.36.31	ND	901	CLK-10	NA	IndianHead	3	36	31	0	15.24	0	13.97	-1.27	NA	NA	NA	NA	NA	NA	NA	NA	NA	NA	NA	NA	NA	NA	NA	NA	NA	NA	46.891	-96.814	272	4.9	21.8	-14.3	36.1	544	358	27.4	60.7	1379	2144	5032	297	162	134	269
ND.902.1.1.67	ND	902	CLK-13	NA	IndianHead	1	1	67	0	NA	NA	NA	NA	NA	NA	NA	NA	NA	NA	NA	NA	NA	NA	NA	NA	NA	NA	NA	NA	NA	NA	46.891	-96.814	272	4.9	21.8	-14.3	36.1	544	358	27.4	60.7	1379	2144	5032	297	162	134	269
ND.902.2.9.28	ND	902	CLK-13	NA	IndianHead	2	9	28	0	3.048	NA	NA	NA	NA	NA	NA	NA	NA	NA	NA	NA	NA	NA	NA	NA	NA	NA	NA	NA	NA	NA	46.891	-96.814	272	4.9	21.8	-14.3	36.1	544	358	27.4	60.7	1379	2144	5032	297	162	134	269
ND.902.3.33.4	ND	902	CLK-13	NA	IndianHead	3	33	4	0	NA	NA	NA	NA	NA	NA	NA	NA	NA	NA	NA	NA	NA	NA	NA	NA	NA	NA	NA	NA	NA	NA	46.891	-96.814	272	4.9	21.8	-14.3	36.1	544	358	27.4	60.7	1379	2144	5032	297	162	134	269
ND.903.1.4.34	ND	903	CLK-4	NA	IndianHead	1	4	34	0	4.88	NA	NA	NA	NA	NA	NA	NA	NA	NA	NA	NA	NA	NA	NA	NA	NA	NA	NA	NA	NA	NA	46.891	-96.814	272	4.9	21.8	-14.3	36.1	544	358	27.4	60.7	1379	2144	5032	297	162	134	269
ND.903.2.21.3	ND	903	CLK-4	NA	IndianHead	2	21	3	1	24.99	31.75	55.88	30.89	NA	NA	NA	NA	NA	NA	NA	NA	NA	NA	NA	NA	NA	NA	NA	NA	NA	NA	46.891	-96.814	272	4.9	21.8	-14.3	36.1	544	358	27.4	60.7	1379	2144	5032	297	162	134	269
ND.903.3.28.6	ND	903	CLK-4	NA	IndianHead	3	28	6	0	6.1	NA	NA	NA	NA	NA	NA	NA	NA	NA	NA	NA	NA	NA	NA	NA	NA	NA	NA	NA	NA	NA	46.891	-96.814	272	4.9	21.8	-14.3	36.1	544	358	27.4	60.7	1379	2144	5032	297	162	134	269
ND.905.1.1.9	ND	905	CLK-6	NA	IndianHead	1	1	9	0	5.49	NA	NA	NA	NA	NA	NA	NA	NA	NA	NA	NA	NA	NA	NA	NA	NA	NA	NA	NA	NA	NA	46.891	-96.814	272	4.9	21.8	-14.3	36.1	544	358	27.4	60.7	1379	2144	5032	297	162	134	269
ND.905.2.14.8	ND	905	CLK-6	NA	IndianHead	2	14	8	1	6.1	8.89	14.605	8.505	NA	NA	NA	NA	NA	NA	NA	NA	NA	NA	NA	NA	NA	NA	NA	NA	NA	NA	46.891	-96.814	272	4.9	21.8	-14.3	36.1	544	358	27.4	60.7	1379	2144	5032	297	162	134	269
ND.905.3.36.28	ND	905	CLK-6	NA	IndianHead	3	36	28	0	6.1	NA	NA	NA	NA	NA	NA	NA	NA	NA	NA	NA	NA	NA	NA	NA	NA	NA	NA	NA	NA	NA	46.891	-96.814	272	4.9	21.8	-14.3	36.1	544	358	27.4	60.7	1379	2144	5032	297	162	134	269
ND.906.1.7.7	ND	906	CLK-8	NA	IndianHead	1	7	7	0	NA	NA	NA	NA	NA	NA	NA	NA	NA	NA	NA	NA	NA	NA	NA	NA	NA	NA	NA	NA	NA	NA	46.891	-96.814	272	4.9	21.8	-14.3	36.1	544	358	27.4	60.7	1379	2144	5032	297	162	134	269
ND.906.2.23.23	ND	906	CLK-8	NA	IndianHead	2	23	23	0	9.14	NA	NA	NA	NA	NA	NA	NA	NA	NA	NA	NA	NA	NA	NA	NA	NA	NA	NA	NA	NA	NA	46.891	-96.814	272	4.9	21.8	-14.3	36.1	544	358	27.4	60.7	1379	2144	5032	297	162	134	269
ND.906.3.26.26	ND	906	CLK-8	NA	IndianHead	3	26	26	1	9.14	2.54	10.16	1.02	NA	NA	NA	NA	NA	NA	NA	NA	NA	NA	NA	NA	NA	NA	NA	NA	NA	NA	46.891	-96.814	272	4.9	21.8	-14.3	36.1	544	358	27.4	60.7	1379	2144	5032	297	162	134	269
ND.907.1.6.68	ND	907	EDM-10	NA	IndianHead	1	6	68	0	NA	NA	NA	NA	NA	NA	NA	NA	NA	NA	NA	NA	NA	NA	NA	NA	NA	NA	NA	NA	NA	NA	46.891	-96.814	272	4.9	21.8	-14.3	36.1	544	358	27.4	60.7	1379	2144	5032	297	162	134	269
ND.907.2.14.33	ND	907	EDM-10	NA	IndianHead	2	14	33	0	NA	NA	NA	NA	NA	NA	NA	NA	NA	NA	NA	NA	NA	NA	NA	NA	NA	NA	NA	NA	NA	NA	46.891	-96.814	272	4.9	21.8	-14.3	36.1	544	358	27.4	60.7	1379	2144	5032	297	162	134	269
ND.907.3.33.38	ND	907	EDM-10	NA	IndianHead	3	33	38	0	NA	NA	NA	NA	NA	NA	NA	NA	NA	NA	NA	NA	NA	NA	NA	NA	NA	NA	NA	NA	NA	NA	46.891	-96.814	272	4.9	21.8	-14.3	36.1	544	358	27.4	60.7	1379	2144	5032	297	162	134	269
ND.908.1.6.45	ND	908	EDM-11	NA	IndianHead	1	6	45	0	11.58	NA	NA	NA	NA	NA	NA	NA	NA	NA	NA	NA	NA	NA	NA	NA	NA	NA	NA	NA	NA	NA	46.891	-96.814	272	4.9	21.8	-14.3	36.1	544	358	27.4	60.7	1379	2144	5032	297	162	134	269
ND.908.2.10.7	ND	908	EDM-11	NA	IndianHead	2	10	7	0	10.06	NA	NA	NA	NA	NA	NA	NA	NA	NA	NA	NA	NA	NA	NA	NA	NA	NA	NA	NA	NA	NA	46.891	-96.814	272	4.9	21.8	-14.3	36.1	544	358	27.4	60.7	1379	2144	5032	297	162	134	269
ND.908.3.24.16	ND	908	EDM-11	NA	IndianHead	3	24	16	1	24.38	22.86	45.72	21.34	NA	NA	NA	NA	NA	NA	NA	NA	NA	NA	NA	NA	NA	NA	NA	NA	NA	NA	46.891	-96.814	272	4.9	21.8	-14.3	36.1	544	358	27.4	60.7	1379	2144	5032	297	162	134	269
ND.909.1.5.10	ND	909	EDM-12	NA	IndianHead	1	5	10	0	NA	NA	NA	NA	NA	NA	NA	NA	NA	NA	NA	NA	NA	NA	NA	NA	NA	NA	NA	NA	NA	NA	46.891	-96.814	272	4.9	21.8	-14.3	36.1	544	358	27.4	60.7	1379	2144	5032	297	162	134	269
ND.909.2.18.9	ND	909	EDM-12	NA	IndianHead	2	18	9	0	12.19	NA	NA	NA	NA	NA	NA	NA	NA	NA	NA	NA	NA	NA	NA	NA	NA	NA	NA	NA	NA	NA	46.891	-96.814	272	4.9	21.8	-14.3	36.1	544	358	27.4	60.7	1379	2144	5032	297	162	134	269
ND.909.3.34.3	ND	909	EDM-12	NA	IndianHead	3	34	3	0	NA	NA	NA	NA	NA	NA	NA	NA	NA	NA	NA	NA	NA	NA	NA	NA	NA	NA	NA	NA	NA	NA	46.891	-96.814	272	4.9	21.8	-14.3	36.1	544	358	27.4	60.7	1379	2144	5032	297	162	134	269
ND.910.1.6.38	ND	910	EDM-13	NA	IndianHead	1	6	38	0	9.14	NA	NA	NA	NA	NA	NA	NA	NA	NA	NA	NA	NA	NA	NA	NA	NA	NA	NA	NA	NA	NA	46.891	-96.814	272	4.9	21.8	-14.3	36.1	544	358	27.4	60.7	1379	2144	5032	297	162	134	269
ND.910.2.10.16	ND	910	EDM-13	NA	IndianHead	2	10	16	0	15.85	NA	7.62	-8.23	NA	NA	NA	NA	NA	NA	NA	NA	NA	NA	NA	NA	NA	NA	NA	stem broken	20.32	5.08	46.891	-96.814	272	4.9	21.8	-14.3	36.1	544	358	27.4	60.7	1379	2144	5032	297	162	134	269
ND.910.3.24.31	ND	910	EDM-13	NA	IndianHead	3	24	31	0	15.24	0	16.51	1.27	NA	NA	NA	NA	NA	NA	NA	NA	NA	NA	NA	NA	NA	NA	NA	NA	NA	NA	46.891	-96.814	272	4.9	21.8	-14.3	36.1	544	358	27.4	60.7	1379	2144	5032	297	162	134	269
ND.911.1.1.3	ND	911	EDM-14	NA	IndianHead	1	1	3	0	NA	NA	NA	NA	NA	NA	NA	NA	NA	NA	NA	NA	NA	NA	NA	NA	NA	NA	NA	NA	NA	NA	46.891	-96.814	272	4.9	21.8	-14.3	36.1	544	358	27.4	60.7	1379	2144	5032	297	162	134	269
ND.911.2.22.13	ND	911	EDM-14	NA	IndianHead	2	22	13	0	10.36	NA	NA	NA	NA	NA	NA	NA	NA	NA	NA	NA	NA	NA	NA	NA	NA	NA	NA	NA	NA	NA	46.891	-96.814	272	4.9	21.8	-14.3	36.1	544	358	27.4	60.7	1379	2144	5032	297	162	134	269
ND.911.3.29.15	ND	911	EDM-14	NA	IndianHead	3	29	15	0	9.14	NA	NA	NA	NA	NA	NA	NA	NA	NA	NA	NA	NA	NA	NA	NA	NA	NA	NA	NA	NA	NA	46.891	-96.814	272	4.9	21.8	-14.3	36.1	544	358	27.4	60.7	1379	2144	5032	297	162	134	269
ND.912.1.8.2	ND	912	EDM-15	NA	IndianHead	1	8	2	0	NA	NA	NA	NA	NA	NA	NA	NA	NA	NA	NA	NA	NA	NA	NA	NA	NA	NA	NA	NA	NA	NA	46.891	-96.814	272	4.9	21.8	-14.3	36.1	544	358	27.4	60.7	1379	2144	5032	297	162	134	269
ND.912.2.23.26	ND	912	EDM-15	NA	IndianHead	2	23	26	0	NA	NA	NA	NA	NA	NA	NA	NA	NA	NA	NA	NA	NA	NA	NA	NA	NA	NA	NA	NA	NA	NA	46.891	-96.814	272	4.9	21.8	-14.3	36.1	544	358	27.4	60.7	1379	2144	5032	297	162	134	269
ND.912.3.28.20	ND	912	EDM-15	NA	IndianHead	3	28	20	0	27.43	0	24.13	-3.3	NA	NA	NA	NA	NA	NA	NA	NA	NA	NA	NA	NA	NA	NA	NA	NA	NA	NA	46.891	-96.814	272	4.9	21.8	-14.3	36.1	544	358	27.4	60.7	1379	2144	5032	297	162	134	269
ND.913.1.8.29	ND	913	EDM-3	NA	IndianHead	1	8	29	0	12.19	NA	NA	NA	NA	NA	NA	NA	NA	NA	NA	NA	NA	NA	NA	NA	NA	NA	NA	NA	NA	NA	46.891	-96.814	272	4.9	21.8	-14.3	36.1	544	358	27.4	60.7	1379	2144	5032	297	162	134	269
ND.913.2.21.23	ND	913	EDM-3	NA	IndianHead	2	21	23	0	9.14	NA	NA	NA	NA	NA	NA	NA	NA	NA	NA	NA	NA	NA	NA	NA	NA	NA	NA	NA	NA	NA	46.891	-96.814	272	4.9	21.8	-14.3	36.1	544	358	27.4	60.7	1379	2144	5032	297	162	134	269
ND.913.3.31.3	ND	913	EDM-3	NA	IndianHead	3	31	3	0	10.36	NA	NA	NA	NA	NA	NA	NA	NA	NA	NA	NA	NA	NA	NA	NA	NA	NA	NA	NA	NA	NA	46.891	-96.814	272	4.9	21.8	-14.3	36.1	544	358	27.4	60.7	1379	2144	5032	297	162	134	269
ND.914.1.4.41	ND	914	EDM-8	NA	IndianHead	1	4	41	0	7.01	0	6.35	-0.66	NA	NA	NA	NA	NA	NA	NA	NA	NA	NA	NA	NA	NA	NA	NA	NA	NA	NA	46.891	-96.814	272	4.9	21.8	-14.3	36.1	544	358	27.4	60.7	1379	2144	5032	297	162	134	269
ND.914.2.21.4	ND	914	EDM-8	NA	IndianHead	2	21	4	1	10.36	7.62	16.51	6.15	NA	NA	NA	NA	NA	NA	NA	NA	NA	NA	NA	NA	NA	NA	NA	NA	NA	NA	46.891	-96.814	272	4.9	21.8	-14.3	36.1	544	358	27.4	60.7	1379	2144	5032	297	162	134	269
ND.914.3.29.8	ND	914	EDM-8	NA	IndianHead	3	29	8	0	10.36	NA	NA	NA	NA	NA	NA	NA	NA	NA	NA	NA	NA	NA	NA	NA	NA	NA	NA	NA	NA	NA	46.891	-96.814	272	4.9	21.8	-14.3	36.1	544	358	27.4	60.7	1379	2144	5032	297	162	134	269
ND.915.1.5.28	ND	915	FTM-1	NA	IndianHead	1	5	28	0	NA	NA	NA	NA	NA	NA	NA	NA	NA	NA	NA	NA	NA	NA	NA	NA	NA	NA	NA	NA	NA	NA	46.891	-96.814	272	4.9	21.8	-14.3	36.1	544	358	27.4	60.7	1379	2144	5032	297	162	134	269
ND.915.2.10.21	ND	915	FTM-1	NA	IndianHead	2	10	21	0	4.27	NA	NA	NA	NA	NA	NA	NA	NA	NA	NA	NA	NA	NA	NA	NA	NA	NA	NA	NA	NA	NA	46.891	-96.814	272	4.9	21.8	-14.3	36.1	544	358	27.4	60.7	1379	2144	5032	297	162	134	269
ND.915.3.24.8	ND	915	FTM-1	NA	IndianHead	3	24	8	0	18.29	10.16	27.305	9.015	NA	NA	NA	NA	NA	NA	NA	NA	NA	NA	NA	NA	NA	NA	NA	NA	NA	NA	46.891	-96.814	272	4.9	21.8	-14.3	36.1	544	358	27.4	60.7	1379	2144	5032	297	162	134	269
ND.916.1.7.51	ND	916	FTM-10	NA	IndianHead	1	7	51	0	NA	NA	NA	NA	NA	NA	NA	NA	NA	NA	NA	NA	NA	NA	NA	NA	NA	NA	NA	NA	NA	NA	46.891	-96.814	272	4.9	21.8	-14.3	36.1	544	358	27.4	60.7	1379	2144	5032	297	162	134	269
ND.916.2.17.32	ND	916	FTM-10	NA	IndianHead	2	17	32	1	19.81	15.24	33.02	13.21	NA	NA	NA	NA	NA	NA	NA	NA	NA	NA	NA	NA	NA	NA	NA	NA	NA	NA	46.891	-96.814	272	4.9	21.8	-14.3	36.1	544	358	27.4	60.7	1379	2144	5032	297	162	134	269
ND.916.3.33.16	ND	916	FTM-10	NA	IndianHead	3	33	16	0	7.32	NA	NA	NA	NA	NA	NA	NA	NA	NA	NA	NA	NA	NA	NA	NA	NA	NA	NA	NA	NA	NA	46.891	-96.814	272	4.9	21.8	-14.3	36.1	544	358	27.4	60.7	1379	2144	5032	297	162	134	269
ND.917.1.1.45	ND	917	FTM-12	NA	IndianHead	1	1	45	0	7.92	NA	NA	NA	NA	NA	NA	NA	NA	NA	NA	NA	NA	NA	NA	NA	NA	NA	NA	NA	NA	NA	46.891	-96.814	272	4.9	21.8	-14.3	36.1	544	358	27.4	60.7	1379	2144	5032	297	162	134	269
ND.917.2.15.36	ND	917	FTM-12	NA	IndianHead	2	15	36	0	8.53	NA	NA	NA	NA	NA	NA	NA	NA	NA	NA	NA	NA	NA	NA	NA	NA	NA	NA	NA	NA	NA	46.891	-96.814	272	4.9	21.8	-14.3	36.1	544	358	27.4	60.7	1379	2144	5032	297	162	134	269
ND.917.3.30.30	ND	917	FTM-12	NA	IndianHead	3	30	30	0	NA	NA	NA	NA	NA	NA	NA	NA	NA	NA	NA	NA	NA	NA	NA	NA	NA	NA	NA	NA	NA	NA	46.891	-96.814	272	4.9	21.8	-14.3	36.1	544	358	27.4	60.7	1379	2144	5032	297	162	134	269
ND.918.1.8.37	ND	918	FTM-13	NA	IndianHead	1	8	37	0	NA	NA	NA	NA	NA	NA	NA	NA	NA	NA	NA	NA	NA	NA	NA	NA	NA	NA	NA	NA	NA	NA	46.891	-96.814	272	4.9	21.8	-14.3	36.1	544	358	27.4	60.7	1379	2144	5032	297	162	134	269
ND.918.2.12.36	ND	918	FTM-13	NA	IndianHead	2	12	36	0	NA	NA	NA	NA	NA	NA	NA	NA	NA	NA	NA	NA	NA	NA	NA	NA	NA	NA	NA	NA	NA	NA	46.891	-96.814	272	4.9	21.8	-14.3	36.1	544	358	27.4	60.7	1379	2144	5032	297	162	134	269
ND.918.3.33.25	ND	918	FTM-13	NA	IndianHead	3	33	25	0	NA	NA	NA	NA	NA	NA	NA	NA	NA	NA	NA	NA	NA	NA	NA	NA	NA	NA	NA	NA	NA	NA	46.891	-96.814	272	4.9	21.8	-14.3	36.1	544	358	27.4	60.7	1379	2144	5032	297	162	134	269
ND.919.1.6.65	ND	919	FTM-14	NA	IndianHead	1	6	65	0	NA	NA	NA	NA	NA	NA	NA	NA	NA	NA	NA	NA	NA	NA	NA	NA	NA	NA	NA	NA	NA	NA	46.891	-96.814	272	4.9	21.8	-14.3	36.1	544	358	27.4	60.7	1379	2144	5032	297	162	134	269
ND.919.2.21.25	ND	919	FTM-14	NA	IndianHead	2	21	25	0	NA	NA	NA	NA	NA	NA	NA	NA	NA	NA	NA	NA	NA	NA	NA	NA	NA	NA	NA	NA	NA	NA	46.891	-96.814	272	4.9	21.8	-14.3	36.1	544	358	27.4	60.7	1379	2144	5032	297	162	134	269
ND.919.3.34.29	ND	919	FTM-14	NA	IndianHead	3	34	29	0	NA	NA	NA	NA	NA	NA	NA	NA	NA	NA	NA	NA	NA	NA	NA	NA	NA	NA	NA	NA	NA	NA	46.891	-96.814	272	4.9	21.8	-14.3	36.1	544	358	27.4	60.7	1379	2144	5032	297	162	134	269
ND.920.1.5.5	ND	920	FTM-15	NA	IndianHead	1	5	5	0	NA	NA	NA	NA	NA	NA	NA	NA	NA	NA	NA	NA	NA	NA	NA	NA	NA	NA	NA	NA	NA	NA	46.891	-96.814	272	4.9	21.8	-14.3	36.1	544	358	27.4	60.7	1379	2144	5032	297	162	134	269
ND.920.2.18.4	ND	920	FTM-15	NA	IndianHead	2	18	4	1	15.24	29.21	43.18	27.94	NA	NA	NA	NA	NA	NA	NA	NA	NA	NA	NA	NA	NA	NA	NA	NA	NA	NA	46.891	-96.814	272	4.9	21.8	-14.3	36.1	544	358	27.4	60.7	1379	2144	5032	297	162	134	269
ND.920.3.34.7	ND	920	FTM-15	NA	IndianHead	3	34	7	0	5.49	NA	NA	NA	NA	NA	NA	NA	NA	NA	NA	NA	NA	NA	NA	NA	NA	NA	NA	NA	NA	NA	46.891	-96.814	272	4.9	21.8	-14.3	36.1	544	358	27.4	60.7	1379	2144	5032	297	162	134	269
ND.921.1.7.66	ND	921	FTM-2	NA	IndianHead	1	7	66	0	12.19	0	11.43	-0.76	NA	NA	NA	NA	NA	NA	NA	NA	NA	NA	NA	NA	NA	NA	NA	NA	19.05	15.24	46.891	-96.814	272	4.9	21.8	-14.3	36.1	544	358	27.4	60.7	1379	2144	5032	297	162	134	269
ND.921.2.21.26	ND	921	FTM-2	NA	IndianHead	2	21	26	0	NA	NA	NA	NA	NA	NA	NA	NA	NA	NA	NA	NA	NA	NA	NA	NA	NA	NA	NA	NA	NA	NA	46.891	-96.814	272	4.9	21.8	-14.3	36.1	544	358	27.4	60.7	1379	2144	5032	297	162	134	269
ND.921.3.33.8	ND	921	FTM-2	NA	IndianHead	3	33	8	0	48.77	NA	NA	NA	NA	NA	NA	NA	NA	NA	NA	NA	NA	NA	NA	NA	NA	NA	NA	NA	NA	NA	46.891	-96.814	272	4.9	21.8	-14.3	36.1	544	358	27.4	60.7	1379	2144	5032	297	162	134	269
ND.922.1.6.56	ND	922	FTM-4	NA	IndianHead	1	6	56	0	NA	NA	NA	NA	NA	NA	NA	NA	NA	NA	NA	NA	NA	NA	NA	NA	NA	NA	NA	NA	NA	NA	46.891	-96.814	272	4.9	21.8	-14.3	36.1	544	358	27.4	60.7	1379	2144	5032	297	162	134	269
ND.922.2.15.2	ND	922	FTM-4	NA	IndianHead	2	15	2	0	4.57	NA	NA	NA	NA	NA	NA	NA	NA	NA	NA	NA	NA	NA	NA	NA	NA	NA	NA	NA	NA	NA	46.891	-96.814	272	4.9	21.8	-14.3	36.1	544	358	27.4	60.7	1379	2144	5032	297	162	134	269
ND.922.3.32.29	ND	922	FTM-4	NA	IndianHead	3	32	29	0	9.14	NA	NA	NA	NA	NA	NA	NA	NA	NA	NA	NA	NA	NA	NA	NA	NA	NA	NA	NA	NA	NA	46.891	-96.814	272	4.9	21.8	-14.3	36.1	544	358	27.4	60.7	1379	2144	5032	297	162	134	269
ND.923.1.4.65	ND	923	GPR-1	NA	IndianHead	1	4	65	0	7.62	NA	NA	NA	NA	NA	NA	NA	NA	NA	NA	NA	NA	NA	NA	NA	NA	NA	NA	NA	NA	NA	46.891	-96.814	272	4.9	21.8	-14.3	36.1	544	358	27.4	60.7	1379	2144	5032	297	162	134	269
ND.923.2.14.32	ND	923	GPR-1	NA	IndianHead	2	14	32	0	9.14	NA	NA	NA	NA	NA	NA	NA	NA	NA	NA	NA	NA	NA	NA	NA	NA	NA	NA	NA	NA	NA	46.891	-96.814	272	4.9	21.8	-14.3	36.1	544	358	27.4	60.7	1379	2144	5032	297	162	134	269
ND.923.3.35.37	ND	923	GPR-1	NA	IndianHead	3	35	37	0	7.92	NA	NA	NA	NA	NA	NA	NA	NA	NA	NA	NA	NA	NA	NA	NA	NA	NA	NA	NA	NA	NA	46.891	-96.814	272	4.9	21.8	-14.3	36.1	544	358	27.4	60.7	1379	2144	5032	297	162	134	269
ND.924.1.4.37	ND	924	GPR-10	NA	IndianHead	1	4	37	1	26.82	7.62	31.75	4.93	NA	NA	NA	NA	NA	NA	NA	NA	NA	NA	NA	NA	NA	NA	NA	NA	NA	NA	46.891	-96.814	272	4.9	21.8	-14.3	36.1	544	358	27.4	60.7	1379	2144	5032	297	162	134	269
ND.924.2.21.17	ND	924	GPR-10	NA	IndianHead	2	21	17	0	21.95	10.16	29.21	7.26	NA	NA	NA	NA	NA	NA	NA	NA	NA	NA	NA	NA	NA	NA	NA	NA	NA	NA	46.891	-96.814	272	4.9	21.8	-14.3	36.1	544	358	27.4	60.7	1379	2144	5032	297	162	134	269
ND.924.3.29.18	ND	924	GPR-10	NA	IndianHead	3	29	18	0	NA	NA	NA	NA	NA	NA	NA	NA	NA	NA	NA	NA	NA	NA	NA	NA	NA	NA	NA	NA	NA	NA	46.891	-96.814	272	4.9	21.8	-14.3	36.1	544	358	27.4	60.7	1379	2144	5032	297	162	134	269
ND.925.1.3.47	ND	925	GPR-12	NA	IndianHead	1	3	47	0	10.97	NA	3.81	-7.16	NA	NA	NA	NA	NA	NA	NA	NA	NA	NA	NA	NA	NA	NA	NA	stem broken	NA	NA	46.891	-96.814	272	4.9	21.8	-14.3	36.1	544	358	27.4	60.7	1379	2144	5032	297	162	134	269
ND.925.2.20.12	ND	925	GPR-12	NA	IndianHead	2	20	12	0	6.1	NA	NA	NA	NA	NA	NA	NA	NA	NA	NA	NA	NA	NA	NA	NA	NA	NA	NA	NA	NA	NA	46.891	-96.814	272	4.9	21.8	-14.3	36.1	544	358	27.4	60.7	1379	2144	5032	297	162	134	269
ND.925.3.27.26	ND	925	GPR-12	NA	IndianHead	3	27	26	0	3.05	NA	NA	NA	NA	NA	NA	NA	NA	NA	NA	NA	NA	NA	NA	NA	NA	NA	NA	NA	NA	NA	46.891	-96.814	272	4.9	21.8	-14.3	36.1	544	358	27.4	60.7	1379	2144	5032	297	162	134	269
ND.926.1.1.15	ND	926	GPR-14	NA	IndianHead	1	1	15	0	NA	NA	NA	NA	NA	NA	NA	NA	NA	NA	NA	NA	NA	NA	NA	NA	NA	NA	NA	NA	NA	NA	46.891	-96.814	272	4.9	21.8	-14.3	36.1	544	358	27.4	60.7	1379	2144	5032	297	162	134	269
ND.926.2.13.2	ND	926	GPR-14	NA	IndianHead	2	13	2	0	12.19	NA	NA	NA	NA	NA	NA	NA	NA	NA	NA	NA	NA	NA	NA	NA	NA	NA	NA	NA	NA	NA	46.891	-96.814	272	4.9	21.8	-14.3	36.1	544	358	27.4	60.7	1379	2144	5032	297	162	134	269
ND.926.3.28.1	ND	926	GPR-14	NA	IndianHead	3	28	1	0	10.36	NA	NA	NA	NA	NA	NA	NA	NA	NA	NA	NA	NA	NA	NA	NA	NA	NA	NA	NA	NA	NA	46.891	-96.814	272	4.9	21.8	-14.3	36.1	544	358	27.4	60.7	1379	2144	5032	297	162	134	269
ND.927.1.4.9	ND	927	GPR-15	NA	IndianHead	1	4	9	0	NA	NA	NA	NA	NA	NA	NA	NA	NA	NA	NA	NA	NA	NA	NA	NA	NA	NA	NA	NA	NA	NA	46.891	-96.814	272	4.9	21.8	-14.3	36.1	544	358	27.4	60.7	1379	2144	5032	297	162	134	269
ND.927.2.23.8	ND	927	GPR-15	NA	IndianHead	2	23	8	0	NA	NA	NA	NA	NA	NA	NA	NA	NA	NA	NA	NA	NA	NA	NA	NA	NA	NA	NA	NA	NA	NA	46.891	-96.814	272	4.9	21.8	-14.3	36.1	544	358	27.4	60.7	1379	2144	5032	297	162	134	269
ND.927.3.28.41	ND	927	GPR-15	NA	IndianHead	3	28	41	1	9.75	7.62	17.78	8.03	NA	NA	NA	NA	NA	NA	NA	NA	NA	NA	NA	NA	NA	NA	NA	NA	NA	NA	46.891	-96.814	272	4.9	21.8	-14.3	36.1	544	358	27.4	60.7	1379	2144	5032	297	162	134	269
ND.928.1.8.52	ND	928	GPR-4	NA	IndianHead	1	8	52	0	NA	NA	NA	NA	NA	NA	NA	NA	NA	NA	NA	NA	NA	NA	NA	NA	NA	NA	NA	NA	NA	NA	46.891	-96.814	272	4.9	21.8	-14.3	36.1	544	358	27.4	60.7	1379	2144	5032	297	162	134	269
ND.928.2.15.16	ND	928	GPR-4	NA	IndianHead	2	15	16	0	NA	NA	NA	NA	NA	NA	NA	NA	NA	NA	NA	NA	NA	NA	NA	NA	NA	NA	NA	NA	NA	NA	46.891	-96.814	272	4.9	21.8	-14.3	36.1	544	358	27.4	60.7	1379	2144	5032	297	162	134	269
ND.928.3.32.40	ND	928	GPR-4	NA	IndianHead	3	32	40	0	6.71	NA	NA	NA	NA	NA	NA	NA	NA	NA	NA	NA	NA	NA	NA	NA	NA	NA	NA	NA	NA	NA	46.891	-96.814	272	4.9	21.8	-14.3	36.1	544	358	27.4	60.7	1379	2144	5032	297	162	134	269
ND.930.1.6.14	ND	930	930	NA	Chilcotin	1	6	14	0	NA	NA	NA	NA	NA	NA	NA	NA	NA	NA	NA	NA	NA	NA	NA	NA	NA	NA	NA	NA	NA	NA	46.891	-96.814	272	4.9	21.8	-14.3	36.1	544	358	27.4	60.7	1379	2144	5032	297	162	134	269
ND.930.2.17.16	ND	930	930	NA	Chilcotin	2	17	16	0	NA	NA	NA	NA	NA	NA	NA	NA	NA	NA	NA	NA	NA	NA	NA	NA	NA	NA	NA	NA	NA	NA	46.891	-96.814	272	4.9	21.8	-14.3	36.1	544	358	27.4	60.7	1379	2144	5032	297	162	134	269
ND.930.3.35.19	ND	930	930	NA	Chilcotin	3	35	19	1	14.02	20.32	31.75	17.73	NA	NA	NA	NA	NA	NA	NA	NA	NA	NA	NA	NA	NA	NA	NA	NA	NA	NA	46.891	-96.814	272	4.9	21.8	-14.3	36.1	544	358	27.4	60.7	1379	2144	5032	297	162	134	269
ND.934.1.4.24	ND	934	934	NA	Chilcotin	1	4	24	0	12.19	NA	NA	NA	NA	NA	NA	NA	NA	NA	NA	NA	NA	NA	NA	NA	NA	NA	NA	NA	NA	NA	46.891	-96.814	272	4.9	21.8	-14.3	36.1	544	358	27.4	60.7	1379	2144	5032	297	162	134	269
ND.934.2.23.12	ND	934	934	NA	Chilcotin	2	23	12	0	NA	NA	NA	NA	NA	NA	NA	NA	NA	NA	NA	NA	NA	NA	NA	NA	NA	NA	NA	NA	NA	NA	46.891	-96.814	272	4.9	21.8	-14.3	36.1	544	358	27.4	60.7	1379	2144	5032	297	162	134	269
ND.934.3.28.24	ND	934	934	NA	Chilcotin	3	28	24	0	NA	NA	NA	NA	NA	NA	NA	NA	NA	NA	NA	NA	NA	NA	NA	NA	NA	NA	NA	NA	NA	NA	46.891	-96.814	272	4.9	21.8	-14.3	36.1	544	358	27.4	60.7	1379	2144	5032	297	162	134	269
ND.937.1.4.49	ND	937	937	NA	Chilcotin	1	4	49	0	NA	NA	NA	NA	NA	NA	NA	NA	NA	NA	NA	NA	NA	NA	NA	NA	NA	NA	NA	NA	NA	NA	46.891	-96.814	272	4.9	21.8	-14.3	36.1	544	358	27.4	60.7	1379	2144	5032	297	162	134	269
ND.937.2.12.1	ND	937	937	NA	Chilcotin	2	12	1	0	NA	NA	NA	NA	NA	NA	NA	NA	NA	NA	NA	NA	NA	NA	NA	NA	NA	NA	NA	NA	NA	NA	46.891	-96.814	272	4.9	21.8	-14.3	36.1	544	358	27.4	60.7	1379	2144	5032	297	162	134	269
ND.937.3.27.1	ND	937	937	NA	Chilcotin	3	27	1	0	NA	NA	NA	NA	NA	NA	NA	NA	NA	NA	NA	NA	NA	NA	NA	NA	NA	NA	NA	NA	NA	NA	46.891	-96.814	272	4.9	21.8	-14.3	36.1	544	358	27.4	60.7	1379	2144	5032	297	162	134	269
ND.938.1.8.3	ND	938	938	NA	Chilcotin	1	8	3	0	10.67	NA	NA	NA	NA	NA	NA	NA	NA	NA	NA	NA	NA	NA	NA	NA	NA	NA	NA	NA	NA	NA	46.891	-96.814	272	4.9	21.8	-14.3	36.1	544	358	27.4	60.7	1379	2144	5032	297	162	134	269
ND.938.2.20.27	ND	938	938	NA	Chilcotin	2	20	27	0	7.92	NA	NA	NA	NA	NA	NA	NA	NA	NA	NA	NA	NA	NA	NA	NA	NA	NA	NA	NA	NA	NA	46.891	-96.814	272	4.9	21.8	-14.3	36.1	544	358	27.4	60.7	1379	2144	5032	297	162	134	269
ND.938.3.25.25	ND	938	938	NA	Chilcotin	3	25	25	0	6.1	6.35	12.7	6.6	NA	NA	NA	NA	NA	NA	NA	NA	NA	NA	NA	NA	NA	NA	NA	NA	NA	NA	46.891	-96.814	272	4.9	21.8	-14.3	36.1	544	358	27.4	60.7	1379	2144	5032	297	162	134	269
ND.939.1.6.66	ND	939	939	NA	Chilcotin	1	6	66	1	4.88	10.16	17.78	12.9	NA	NA	NA	NA	NA	NA	NA	NA	NA	NA	NA	NA	NA	NA	NA	NA	NA	NA	46.891	-96.814	272	4.9	21.8	-14.3	36.1	544	358	27.4	60.7	1379	2144	5032	297	162	134	269
ND.939.2.22.26	ND	939	939	NA	Chilcotin	2	22	26	1	9.14	7.62	14.605	5.465	NA	NA	NA	NA	NA	NA	NA	NA	NA	NA	NA	NA	NA	NA	NA	NA	NA	NA	46.891	-96.814	272	4.9	21.8	-14.3	36.1	544	358	27.4	60.7	1379	2144	5032	297	162	134	269
ND.939.3.34.37	ND	939	939	NA	Chilcotin	3	34	37	0	NA	NA	NA	NA	NA	NA	NA	NA	NA	NA	NA	NA	NA	NA	NA	NA	NA	NA	NA	NA	NA	NA	46.891	-96.814	272	4.9	21.8	-14.3	36.1	544	358	27.4	60.7	1379	2144	5032	297	162	134	269
ND.940.1.7.2	ND	940	940	NA	Chilcotin	1	7	2	0	14.02	NA	NA	NA	NA	NA	NA	NA	NA	NA	NA	NA	NA	NA	NA	NA	NA	NA	NA	NA	NA	NA	46.891	-96.814	272	4.9	21.8	-14.3	36.1	544	358	27.4	60.7	1379	2144	5032	297	162	134	269
ND.940.2.22.27	ND	940	940	NA	Chilcotin	2	22	27	0	9.75	8.255	16.51	6.76	NA	NA	NA	NA	NA	NA	NA	NA	NA	NA	NA	NA	NA	NA	NA	NA	NA	NA	46.891	-96.814	272	4.9	21.8	-14.3	36.1	544	358	27.4	60.7	1379	2144	5032	297	162	134	269
ND.940.3.25.26	ND	940	940	NA	Chilcotin	3	25	26	0	12.19	NA	NA	NA	NA	NA	NA	NA	NA	NA	NA	NA	NA	NA	NA	NA	NA	NA	NA	NA	NA	NA	46.891	-96.814	272	4.9	21.8	-14.3	36.1	544	358	27.4	60.7	1379	2144	5032	297	162	134	269
ND.941.1.1.24	ND	941	941	NA	Chilcotin	1	1	24	0	0.61	NA	NA	NA	NA	NA	NA	NA	NA	NA	NA	NA	NA	NA	NA	NA	NA	NA	NA	NA	NA	NA	46.891	-96.814	272	4.9	21.8	-14.3	36.1	544	358	27.4	60.7	1379	2144	5032	297	162	134	269
ND.941.2.13.22	ND	941	941	NA	Chilcotin	2	13	22	1	9.14	NA	5.715	-3.425	NA	NA	NA	NA	NA	NA	NA	NA	NA	NA	NA	NA	NA	NA	NA	NA	NA	NA	46.891	-96.814	272	4.9	21.8	-14.3	36.1	544	358	27.4	60.7	1379	2144	5032	297	162	134	269
ND.941.3.30.21	ND	941	941	NA	Chilcotin	3	30	21	0	4.88	NA	NA	NA	NA	NA	NA	NA	NA	NA	NA	NA	NA	NA	NA	NA	NA	NA	NA	NA	NA	NA	46.891	-96.814	272	4.9	21.8	-14.3	36.1	544	358	27.4	60.7	1379	2144	5032	297	162	134	269
ND.945.1.8.47	ND	945	945	NA	Chilcotin	1	8	47	0	12.19	NA	NA	NA	NA	NA	NA	NA	NA	NA	NA	NA	NA	NA	NA	NA	NA	NA	NA	NA	NA	NA	46.891	-96.814	272	4.9	21.8	-14.3	36.1	544	358	27.4	60.7	1379	2144	5032	297	162	134	269
ND.945.2.20.23	ND	945	945	NA	Chilcotin	2	20	23	0	NA	NA	NA	NA	NA	NA	NA	NA	NA	NA	NA	NA	NA	NA	NA	NA	NA	NA	NA	NA	NA	NA	46.891	-96.814	272	4.9	21.8	-14.3	36.1	544	358	27.4	60.7	1379	2144	5032	297	162	134	269
ND.945.3.33.41	ND	945	945	NA	Chilcotin	3	33	41	1	10.97	0	7.62	-3.35	NA	NA	NA	NA	NA	NA	NA	NA	NA	NA	NA	NA	NA	NA	NA	no bud at top	22.86	5.08	46.891	-96.814	272	4.9	21.8	-14.3	36.1	544	358	27.4	60.7	1379	2144	5032	297	162	134	269
ND.947.1.6.47	ND	947	947	NA	Chilcotin	1	6	47	1	12.19	NA	8.255	-3.935	NA	NA	NA	NA	NA	NA	NA	NA	NA	NA	NA	NA	NA	NA	NA	stem broken	25.4	NA	46.891	-96.814	272	4.9	21.8	-14.3	36.1	544	358	27.4	60.7	1379	2144	5032	297	162	134	269
ND.947.2.9.6	ND	947	947	NA	Chilcotin	2	9	6	1	16.46	13.97	30.48	14.02	NA	NA	NA	NA	NA	NA	NA	NA	NA	NA	NA	NA	NA	NA	NA	NA	NA	NA	46.891	-96.814	272	4.9	21.8	-14.3	36.1	544	358	27.4	60.7	1379	2144	5032	297	162	134	269
ND.947.3.24.12	ND	947	947	NA	Chilcotin	3	24	12	0	10.67	NA	NA	NA	NA	NA	NA	NA	NA	NA	NA	NA	NA	NA	NA	NA	NA	NA	NA	NA	NA	NA	46.891	-96.814	272	4.9	21.8	-14.3	36.1	544	358	27.4	60.7	1379	2144	5032	297	162	134	269
ND.948.1.4.47	ND	948	948	NA	Chilcotin	1	4	47	0	7.32	NA	5.08	-2.24	NA	NA	NA	NA	NA	NA	NA	NA	NA	NA	NA	NA	NA	NA	NA	stem broken	NA	NA	46.891	-96.814	272	4.9	21.8	-14.3	36.1	544	358	27.4	60.7	1379	2144	5032	297	162	134	269
ND.948.2.20.9	ND	948	948	NA	Chilcotin	2	20	9	0	5.49	NA	NA	NA	NA	NA	NA	NA	NA	NA	NA	NA	NA	NA	NA	NA	NA	NA	NA	NA	NA	NA	46.891	-96.814	272	4.9	21.8	-14.3	36.1	544	358	27.4	60.7	1379	2144	5032	297	162	134	269
ND.948.3.30.9	ND	948	948	NA	Chilcotin	3	30	9	0	NA	NA	NA	NA	NA	NA	NA	NA	NA	NA	NA	NA	NA	NA	NA	NA	NA	NA	NA	NA	NA	NA	46.891	-96.814	272	4.9	21.8	-14.3	36.1	544	358	27.4	60.7	1379	2144	5032	297	162	134	269
ND.955.1.2.52	ND	955	GPR-7	NA	IndianHead	1	2	52	1	27.43	1.905	27.94	0.510000000000002	NA	NA	NA	NA	NA	NA	NA	NA	NA	NA	NA	NA	NA	NA	NA	NA	NA	NA	46.891	-96.814	272	4.9	21.8	-14.3	36.1	544	358	27.4	60.7	1379	2144	5032	297	162	134	269
ND.955.2.18.36	ND	955	GPR-7	NA	IndianHead	2	18	36	0	9.14	NA	NA	NA	NA	NA	NA	NA	NA	NA	NA	NA	NA	NA	NA	NA	NA	NA	NA	NA	NA	NA	46.891	-96.814	272	4.9	21.8	-14.3	36.1	544	358	27.4	60.7	1379	2144	5032	297	162	134	269
ND.955.3.29.40	ND	955	GPR-7	NA	IndianHead	3	29	40	0	17.07	NA	12.065	-5.005	NA	NA	NA	NA	NA	NA	NA	NA	NA	NA	NA	NA	NA	NA	NA	stem broken	16.51	NA	46.891	-96.814	272	4.9	21.8	-14.3	36.1	544	358	27.4	60.7	1379	2144	5032	297	162	134	269
ND.956.1.4.12	ND	956	LAR-10	NA	IndianHead	1	4	12	0	NA	NA	NA	NA	NA	NA	NA	NA	NA	NA	NA	NA	NA	NA	NA	NA	NA	NA	NA	NA	NA	NA	46.891	-96.814	272	4.9	21.8	-14.3	36.1	544	358	27.4	60.7	1379	2144	5032	297	162	134	269
ND.956.2.18.19	ND	956	LAR-10	NA	IndianHead	2	18	19	1	9.144	1.905	9.525	0.381	NA	NA	NA	NA	NA	NA	NA	NA	NA	NA	NA	NA	NA	NA	NA	NA	NA	NA	46.891	-96.814	272	4.9	21.8	-14.3	36.1	544	358	27.4	60.7	1379	2144	5032	297	162	134	269
ND.956.3.27.28	ND	956	LAR-10	NA	IndianHead	3	27	28	0	NA	NA	NA	NA	NA	NA	NA	NA	NA	NA	NA	NA	NA	NA	NA	NA	NA	NA	NA	NA	NA	NA	46.891	-96.814	272	4.9	21.8	-14.3	36.1	544	358	27.4	60.7	1379	2144	5032	297	162	134	269
ND.957.1.1.22	ND	957	LAR-12	NA	IndianHead	1	1	22	0	5.79	NA	NA	NA	NA	NA	NA	NA	NA	NA	NA	NA	NA	NA	NA	NA	NA	NA	NA	NA	NA	NA	46.891	-96.814	272	4.9	21.8	-14.3	36.1	544	358	27.4	60.7	1379	2144	5032	297	162	134	269
ND.957.2.14.4	ND	957	LAR-12	NA	IndianHead	2	14	4	0	NA	NA	NA	NA	NA	NA	NA	NA	NA	NA	NA	NA	NA	NA	NA	NA	NA	NA	NA	NA	NA	NA	46.891	-96.814	272	4.9	21.8	-14.3	36.1	544	358	27.4	60.7	1379	2144	5032	297	162	134	269
ND.957.3.36.3	ND	957	LAR-12	NA	IndianHead	3	36	3	0	NA	NA	NA	NA	NA	NA	NA	NA	NA	NA	NA	NA	NA	NA	NA	NA	NA	NA	NA	NA	NA	NA	46.891	-96.814	272	4.9	21.8	-14.3	36.1	544	358	27.4	60.7	1379	2144	5032	297	162	134	269
ND.958.1.6.63	ND	958	LAR-13	NA	IndianHead	1	6	63	0	NA	NA	NA	NA	NA	NA	NA	NA	NA	NA	NA	NA	NA	NA	NA	NA	NA	NA	NA	NA	NA	NA	46.891	-96.814	272	4.9	21.8	-14.3	36.1	544	358	27.4	60.7	1379	2144	5032	297	162	134	269
ND.958.2.16.22	ND	958	LAR-13	NA	IndianHead	2	16	22	1	24.38	5.08	27.305	2.925	NA	NA	NA	NA	NA	NA	NA	NA	NA	NA	NA	NA	NA	NA	NA	NA	NA	NA	46.891	-96.814	272	4.9	21.8	-14.3	36.1	544	358	27.4	60.7	1379	2144	5032	297	162	134	269
ND.958.3.32.23	ND	958	LAR-13	NA	IndianHead	3	32	23	0	7.92	0	7.62	-0.3	NA	NA	NA	NA	NA	NA	NA	NA	NA	NA	NA	NA	NA	NA	NA	NA	NA	NA	46.891	-96.814	272	4.9	21.8	-14.3	36.1	544	358	27.4	60.7	1379	2144	5032	297	162	134	269
ND.959.1.5.22	ND	959	LAR-14	NA	IndianHead	1	5	22	0	NA	NA	NA	NA	NA	NA	NA	NA	NA	NA	NA	NA	NA	NA	NA	NA	NA	NA	NA	NA	NA	NA	46.891	-96.814	272	4.9	21.8	-14.3	36.1	544	358	27.4	60.7	1379	2144	5032	297	162	134	269
ND.959.2.19.16	ND	959	LAR-14	NA	IndianHead	2	19	16	0	NA	NA	NA	NA	NA	NA	NA	NA	NA	NA	NA	NA	NA	NA	NA	NA	NA	NA	NA	NA	NA	NA	46.891	-96.814	272	4.9	21.8	-14.3	36.1	544	358	27.4	60.7	1379	2144	5032	297	162	134	269
ND.959.3.35.27	ND	959	LAR-14	NA	IndianHead	3	35	27	0	7.62	NA	NA	NA	NA	NA	NA	NA	NA	NA	NA	NA	NA	NA	NA	NA	NA	NA	NA	NA	NA	NA	46.891	-96.814	272	4.9	21.8	-14.3	36.1	544	358	27.4	60.7	1379	2144	5032	297	162	134	269
ND.961.1.7.34	ND	961	LAR-6	NA	IndianHead	1	7	34	0	10.97	NA	NA	NA	NA	NA	NA	NA	NA	NA	NA	NA	NA	NA	NA	NA	NA	NA	NA	NA	NA	NA	46.891	-96.814	272	4.9	21.8	-14.3	36.1	544	358	27.4	60.7	1379	2144	5032	297	162	134	269
ND.961.2.14.35	ND	961	LAR-6	NA	IndianHead	2	14	35	0	3.05	NA	NA	NA	NA	NA	NA	NA	NA	NA	NA	NA	NA	NA	NA	NA	NA	NA	NA	NA	NA	NA	46.891	-96.814	272	4.9	21.8	-14.3	36.1	544	358	27.4	60.7	1379	2144	5032	297	162	134	269
ND.961.3.33.17	ND	961	LAR-6	NA	IndianHead	3	33	17	0	12.19	NA	NA	NA	NA	NA	NA	NA	NA	NA	NA	NA	NA	NA	NA	NA	NA	NA	NA	NA	NA	NA	46.891	-96.814	272	4.9	21.8	-14.3	36.1	544	358	27.4	60.7	1379	2144	5032	297	162	134	269
ND.962.1.3.56	ND	962	LAR-7	NA	IndianHead	1	3	56	0	NA	NA	NA	NA	NA	NA	NA	NA	NA	NA	NA	NA	NA	NA	NA	NA	NA	NA	NA	NA	NA	NA	46.891	-96.814	272	4.9	21.8	-14.3	36.1	544	358	27.4	60.7	1379	2144	5032	297	162	134	269
ND.962.2.12.25	ND	962	LAR-7	NA	IndianHead	2	12	25	0	NA	NA	NA	NA	NA	NA	NA	NA	NA	NA	NA	NA	NA	NA	NA	NA	NA	NA	NA	NA	NA	NA	46.891	-96.814	272	4.9	21.8	-14.3	36.1	544	358	27.4	60.7	1379	2144	5032	297	162	134	269
ND.962.3.25.10	ND	962	LAR-7	NA	IndianHead	3	25	10	0	NA	NA	NA	NA	NA	NA	NA	NA	NA	NA	NA	NA	NA	NA	NA	NA	NA	NA	NA	NA	NA	NA	46.891	-96.814	272	4.9	21.8	-14.3	36.1	544	358	27.4	60.7	1379	2144	5032	297	162	134	269
ND.963.1.2.7	ND	963	MEL-11	NA	IndianHead	1	2	7	0	4.88	NA	NA	NA	NA	NA	NA	NA	NA	NA	NA	NA	NA	NA	NA	NA	NA	NA	NA	NA	NA	NA	46.891	-96.814	272	4.9	21.8	-14.3	36.1	544	358	27.4	60.7	1379	2144	5032	297	162	134	269
ND.963.2.14.5	ND	963	MEL-11	NA	IndianHead	2	14	5	0	9.14	NA	NA	NA	NA	NA	NA	NA	NA	NA	NA	NA	NA	NA	NA	NA	NA	NA	NA	NA	NA	NA	46.891	-96.814	272	4.9	21.8	-14.3	36.1	544	358	27.4	60.7	1379	2144	5032	297	162	134	269
ND.963.3.35.10	ND	963	MEL-11	NA	IndianHead	3	35	10	0	13.41	NA	11.43	-1.98	NA	NA	NA	NA	NA	NA	NA	NA	NA	NA	NA	NA	NA	NA	NA	stem broken	NA	NA	46.891	-96.814	272	4.9	21.8	-14.3	36.1	544	358	27.4	60.7	1379	2144	5032	297	162	134	269
ND.964.1.8.27	ND	964	MEL-12	NA	IndianHead	1	8	27	0	5.49	NA	NA	NA	NA	NA	NA	NA	NA	NA	NA	NA	NA	NA	NA	NA	NA	NA	NA	NA	NA	NA	46.891	-96.814	272	4.9	21.8	-14.3	36.1	544	358	27.4	60.7	1379	2144	5032	297	162	134	269
ND.964.2.22.24	ND	964	MEL-12	NA	IndianHead	2	22	24	0	8.53	NA	NA	NA	NA	NA	NA	NA	NA	NA	NA	NA	NA	NA	NA	NA	NA	NA	NA	NA	NA	NA	46.891	-96.814	272	4.9	21.8	-14.3	36.1	544	358	27.4	60.7	1379	2144	5032	297	162	134	269
ND.964.3.32.3	ND	964	MEL-12	NA	IndianHead	3	32	3	0	4.88	NA	NA	NA	NA	NA	NA	NA	NA	NA	NA	NA	NA	NA	NA	NA	NA	NA	NA	NA	NA	NA	46.891	-96.814	272	4.9	21.8	-14.3	36.1	544	358	27.4	60.7	1379	2144	5032	297	162	134	269
ND.965.1.2.23	ND	965	MEL-13	NA	IndianHead	1	2	23	0	NA	NA	NA	NA	NA	NA	NA	NA	NA	NA	NA	NA	NA	NA	NA	NA	NA	NA	NA	NA	NA	NA	46.891	-96.814	272	4.9	21.8	-14.3	36.1	544	358	27.4	60.7	1379	2144	5032	297	162	134	269
ND.965.2.13.23	ND	965	MEL-13	NA	IndianHead	2	13	23	0	NA	NA	NA	NA	NA	NA	NA	NA	NA	NA	NA	NA	NA	NA	NA	NA	NA	NA	NA	NA	NA	NA	46.891	-96.814	272	4.9	21.8	-14.3	36.1	544	358	27.4	60.7	1379	2144	5032	297	162	134	269
ND.965.3.36.30	ND	965	MEL-13	NA	IndianHead	3	36	30	0	6.1	NA	NA	NA	NA	NA	NA	NA	NA	NA	NA	NA	NA	NA	NA	NA	NA	NA	NA	NA	NA	NA	46.891	-96.814	272	4.9	21.8	-14.3	36.1	544	358	27.4	60.7	1379	2144	5032	297	162	134	269
ND.966.1.5.54	ND	966	MEL-15	NA	IndianHead	1	5	54	0	NA	NA	NA	NA	NA	NA	NA	NA	NA	NA	NA	NA	NA	NA	NA	NA	NA	NA	NA	NA	NA	NA	46.891	-96.814	272	4.9	21.8	-14.3	36.1	544	358	27.4	60.7	1379	2144	5032	297	162	134	269
ND.966.2.15.5	ND	966	MEL-15	NA	IndianHead	2	15	5	0	NA	NA	NA	NA	NA	NA	NA	NA	NA	NA	NA	NA	NA	NA	NA	NA	NA	NA	NA	NA	NA	NA	46.891	-96.814	272	4.9	21.8	-14.3	36.1	544	358	27.4	60.7	1379	2144	5032	297	162	134	269
ND.966.3.32.18	ND	966	MEL-15	NA	IndianHead	3	32	18	0	NA	NA	NA	NA	NA	NA	NA	NA	NA	NA	NA	NA	NA	NA	NA	NA	NA	NA	NA	NA	NA	NA	46.891	-96.814	272	4.9	21.8	-14.3	36.1	544	358	27.4	60.7	1379	2144	5032	297	162	134	269
ND.967.1.8.41	ND	967	MEL-2	NA	IndianHead	1	8	41	0	16.46	NA	NA	NA	NA	NA	NA	NA	NA	NA	NA	NA	NA	NA	NA	NA	NA	NA	NA	NA	NA	NA	46.891	-96.814	272	4.9	21.8	-14.3	36.1	544	358	27.4	60.7	1379	2144	5032	297	162	134	269
ND.967.2.14.29	ND	967	MEL-2	NA	IndianHead	2	14	29	0	3.05	NA	NA	NA	NA	NA	NA	NA	NA	NA	NA	NA	NA	NA	NA	NA	NA	NA	NA	NA	NA	NA	46.891	-96.814	272	4.9	21.8	-14.3	36.1	544	358	27.4	60.7	1379	2144	5032	297	162	134	269
ND.967.3.33.2	ND	967	MEL-2	NA	IndianHead	3	33	2	0	12.19	0	10.16	-2.03	NA	NA	NA	NA	NA	NA	NA	NA	NA	NA	NA	NA	NA	NA	NA	no bud at top	NA	NA	46.891	-96.814	272	4.9	21.8	-14.3	36.1	544	358	27.4	60.7	1379	2144	5032	297	162	134	269
ND.968.1.1.38	ND	968	MEL-6	NA	IndianHead	1	1	38	1	15.24	15.24	29.21	13.97	NA	NA	NA	NA	NA	NA	NA	NA	NA	NA	NA	NA	NA	NA	NA	NA	NA	NA	46.891	-96.814	272	4.9	21.8	-14.3	36.1	544	358	27.4	60.7	1379	2144	5032	297	162	134	269
ND.968.2.21.31	ND	968	MEL-6	NA	IndianHead	2	21	31	0	15.24	NA	NA	NA	NA	NA	NA	NA	NA	NA	NA	NA	NA	NA	NA	NA	NA	NA	NA	NA	NA	NA	46.891	-96.814	272	4.9	21.8	-14.3	36.1	544	358	27.4	60.7	1379	2144	5032	297	162	134	269
ND.968.3.30.36	ND	968	MEL-6	NA	IndianHead	3	30	36	0	27.43	NA	NA	NA	NA	NA	NA	NA	NA	NA	NA	NA	NA	NA	NA	NA	NA	NA	NA	NA	NA	NA	46.891	-96.814	272	4.9	21.8	-14.3	36.1	544	358	27.4	60.7	1379	2144	5032	297	162	134	269
ND.969.1.3.52	ND	969	MEL-7	NA	IndianHead	1	3	52	0	9.14	0	8.89	-0.25	NA	NA	NA	NA	NA	NA	NA	NA	NA	NA	NA	NA	NA	NA	NA	no bud at top	7.62	8.255	46.891	-96.814	272	4.9	21.8	-14.3	36.1	544	358	27.4	60.7	1379	2144	5032	297	162	134	269
ND.969.2.12.10	ND	969	MEL-7	NA	IndianHead	2	12	10	0	4.27	0	5.08	0.81	NA	NA	NA	NA	NA	NA	NA	NA	NA	NA	NA	NA	NA	NA	NA	NA	NA	NA	46.891	-96.814	272	4.9	21.8	-14.3	36.1	544	358	27.4	60.7	1379	2144	5032	297	162	134	269
ND.969.3.26.11	ND	969	MEL-7	NA	IndianHead	3	26	11	0	9.14	NA	NA	NA	NA	NA	NA	NA	NA	NA	NA	NA	NA	NA	NA	NA	NA	NA	NA	NA	NA	NA	46.891	-96.814	272	4.9	21.8	-14.3	36.1	544	358	27.4	60.7	1379	2144	5032	297	162	134	269
ND.970.1.7.67	ND	970	MEL-9	NA	IndianHead	1	7	67	1	6.71	11.43	20.32	13.61	NA	NA	NA	NA	NA	NA	NA	NA	NA	NA	NA	NA	NA	NA	NA	NA	NA	NA	46.891	-96.814	272	4.9	21.8	-14.3	36.1	544	358	27.4	60.7	1379	2144	5032	297	162	134	269
ND.970.2.22.25	ND	970	MEL-9	NA	IndianHead	2	22	25	0	10.97	NA	NA	NA	NA	NA	NA	NA	NA	NA	NA	NA	NA	NA	NA	NA	NA	NA	NA	NA	NA	NA	46.891	-96.814	272	4.9	21.8	-14.3	36.1	544	358	27.4	60.7	1379	2144	5032	297	162	134	269
ND.970.3.34.32	ND	970	MEL-9	NA	IndianHead	3	34	32	1	7.32	16.51	22.86	15.54	NA	NA	NA	NA	NA	NA	NA	NA	NA	NA	NA	NA	NA	NA	NA	NA	NA	NA	46.891	-96.814	272	4.9	21.8	-14.3	36.1	544	358	27.4	60.7	1379	2144	5032	297	162	134	269
ND.971.1.3.17	ND	971	MHCE01	NA	Crowsnest	1	3	17	1	30.48	12.065	40.64	10.16	NA	NA	NA	NA	NA	NA	NA	NA	NA	NA	NA	NA	NA	NA	NA	NA	NA	NA	46.891	-96.814	272	4.9	21.8	-14.3	36.1	544	358	27.4	60.7	1379	2144	5032	297	162	134	269
ND.971.2.19.18	ND	971	MHCE01	NA	Crowsnest	2	19	18	1	15.24	12.7	26.67	11.43	NA	NA	NA	NA	NA	NA	NA	NA	NA	NA	NA	NA	NA	NA	NA	NA	NA	NA	46.891	-96.814	272	4.9	21.8	-14.3	36.1	544	358	27.4	60.7	1379	2144	5032	297	162	134	269
ND.971.3.27.25	ND	971	MHCE01	NA	Crowsnest	3	27	25	1	32.31	5.08	38.1	5.79	NA	NA	NA	NA	NA	NA	NA	NA	NA	NA	NA	NA	NA	NA	NA	NA	NA	NA	46.891	-96.814	272	4.9	21.8	-14.3	36.1	544	358	27.4	60.7	1379	2144	5032	297	162	134	269
ND.972.1.1.27	ND	972	MHCE03	NA	Crowsnest	1	1	27	0	7.32	NA	NA	NA	NA	NA	NA	NA	NA	NA	NA	NA	NA	NA	NA	NA	NA	NA	NA	NA	NA	NA	46.891	-96.814	272	4.9	21.8	-14.3	36.1	544	358	27.4	60.7	1379	2144	5032	297	162	134	269
ND.972.2.14.7	ND	972	MHCE03	NA	Crowsnest	2	14	7	0	15.24	NA	NA	NA	NA	NA	NA	NA	NA	NA	NA	NA	NA	NA	NA	NA	NA	NA	NA	NA	NA	NA	46.891	-96.814	272	4.9	21.8	-14.3	36.1	544	358	27.4	60.7	1379	2144	5032	297	162	134	269
ND.972.3.36.20	ND	972	MHCE03	NA	Crowsnest	3	36	20	0	7.32	8.89	17.78	10.46	NA	NA	NA	NA	NA	NA	NA	NA	NA	NA	NA	NA	NA	NA	NA	NA	NA	NA	46.891	-96.814	272	4.9	21.8	-14.3	36.1	544	358	27.4	60.7	1379	2144	5032	297	162	134	269
ND.973.1.1.7	ND	973	MHCE07	NA	Crowsnest	1	1	7	0	NA	NA	NA	NA	NA	NA	NA	NA	NA	NA	NA	NA	NA	NA	NA	NA	NA	NA	NA	NA	NA	NA	46.891	-96.814	272	4.9	21.8	-14.3	36.1	544	358	27.4	60.7	1379	2144	5032	297	162	134	269
ND.973.2.21.30	ND	973	MHCE07	NA	Crowsnest	2	21	30	0	0	NA	NA	NA	NA	NA	NA	NA	NA	NA	NA	NA	NA	NA	NA	NA	NA	NA	NA	NA	NA	NA	46.891	-96.814	272	4.9	21.8	-14.3	36.1	544	358	27.4	60.7	1379	2144	5032	297	162	134	269
ND.973.3.31.38	ND	973	MHCE07	NA	Crowsnest	3	31	38	0	6.1	NA	NA	NA	NA	NA	NA	NA	NA	NA	NA	NA	NA	NA	NA	NA	NA	NA	NA	NA	NA	NA	46.891	-96.814	272	4.9	21.8	-14.3	36.1	544	358	27.4	60.7	1379	2144	5032	297	162	134	269
ND.974.1.4.2	ND	974	WOL-1	NA	IndianHead	1	4	2	0	NA	NA	NA	NA	NA	NA	NA	NA	NA	NA	NA	NA	NA	NA	NA	NA	NA	NA	NA	NA	NA	NA	46.891	-96.814	272	4.9	21.8	-14.3	36.1	544	358	27.4	60.7	1379	2144	5032	297	162	134	269
ND.974.2.19.21	ND	974	WOL-1	NA	IndianHead	2	19	21	1	15.54	2.54	15.875	0.335000000000001	NA	NA	NA	NA	NA	NA	NA	NA	NA	NA	NA	NA	NA	NA	NA	NA	NA	NA	46.891	-96.814	272	4.9	21.8	-14.3	36.1	544	358	27.4	60.7	1379	2144	5032	297	162	134	269
ND.974.3.26.38	ND	974	WOL-1	NA	IndianHead	3	26	38	0	9.14	NA	NA	NA	NA	NA	NA	NA	NA	NA	NA	NA	NA	NA	NA	NA	NA	NA	NA	NA	NA	NA	46.891	-96.814	272	4.9	21.8	-14.3	36.1	544	358	27.4	60.7	1379	2144	5032	297	162	134	269
ND.975.1.3.51	ND	975	WOL-10	NA	IndianHead	1	3	51	1	7.32	4.445	10.16	2.84	NA	NA	NA	NA	NA	NA	NA	NA	NA	NA	NA	NA	NA	NA	NA	NA	NA	NA	46.891	-96.814	272	4.9	21.8	-14.3	36.1	544	358	27.4	60.7	1379	2144	5032	297	162	134	269
ND.975.2.11.1	ND	975	WOL-10	NA	IndianHead	2	11	1	0	10.06	NA	NA	NA	NA	NA	NA	NA	NA	NA	NA	NA	NA	NA	NA	NA	NA	NA	NA	NA	NA	NA	46.891	-96.814	272	4.9	21.8	-14.3	36.1	544	358	27.4	60.7	1379	2144	5032	297	162	134	269
ND.975.3.26.2	ND	975	WOL-10	NA	IndianHead	3	26	2	1	10.97	6.35	15.875	4.905	NA	NA	NA	NA	NA	NA	NA	NA	NA	NA	NA	NA	NA	NA	NA	NA	NA	NA	46.891	-96.814	272	4.9	21.8	-14.3	36.1	544	358	27.4	60.7	1379	2144	5032	297	162	134	269
ND.976.1.8.51	ND	976	WOL-15	NA	IndianHead	1	8	51	0	1.83	NA	NA	NA	NA	NA	NA	NA	NA	NA	NA	NA	NA	NA	NA	NA	NA	NA	NA	NA	NA	NA	46.891	-96.814	272	4.9	21.8	-14.3	36.1	544	358	27.4	60.7	1379	2144	5032	297	162	134	269
ND.976.2.16.1	ND	976	WOL-15	NA	IndianHead	2	16	1	0	4.57	NA	NA	NA	NA	NA	NA	NA	NA	NA	NA	NA	NA	NA	NA	NA	NA	NA	NA	NA	NA	NA	46.891	-96.814	272	4.9	21.8	-14.3	36.1	544	358	27.4	60.7	1379	2144	5032	297	162	134	269
ND.976.3.32.16	ND	976	WOL-15	NA	IndianHead	3	32	16	0	13.41	NA	10.16	-3.25	NA	NA	NA	NA	NA	NA	NA	NA	NA	NA	NA	NA	NA	NA	NA	stem broken	NA	NA	46.891	-96.814	272	4.9	21.8	-14.3	36.1	544	358	27.4	60.7	1379	2144	5032	297	162	134	269
ND.977.1.7.15	ND	977	WOL-2	NA	IndianHead	1	7	15	0	5.49	NA	NA	NA	NA	NA	NA	NA	NA	NA	NA	NA	NA	NA	NA	NA	NA	NA	NA	NA	NA	NA	46.891	-96.814	272	4.9	21.8	-14.3	36.1	544	358	27.4	60.7	1379	2144	5032	297	162	134	269
ND.977.2.20.19	ND	977	WOL-2	NA	IndianHead	2	20	19	0	NA	NA	NA	NA	NA	NA	NA	NA	NA	NA	NA	NA	NA	NA	NA	NA	NA	NA	NA	NA	NA	NA	46.891	-96.814	272	4.9	21.8	-14.3	36.1	544	358	27.4	60.7	1379	2144	5032	297	162	134	269
ND.977.3.25.29	ND	977	WOL-2	NA	IndianHead	3	25	29	0	6.1	NA	NA	NA	NA	NA	NA	NA	NA	NA	NA	NA	NA	NA	NA	NA	NA	NA	NA	NA	NA	NA	46.891	-96.814	272	4.9	21.8	-14.3	36.1	544	358	27.4	60.7	1379	2144	5032	297	162	134	269
ND.978.1.8.4	ND	978	WOL-4	NA	IndianHead	1	8	4	0	NA	NA	NA	NA	NA	NA	NA	NA	NA	NA	NA	NA	NA	NA	NA	NA	NA	NA	NA	NA	NA	NA	46.891	-96.814	272	4.9	21.8	-14.3	36.1	544	358	27.4	60.7	1379	2144	5032	297	162	134	269
ND.978.2.23.27	ND	978	WOL-4	NA	IndianHead	2	23	27	0	10.97	NA	NA	NA	NA	NA	NA	NA	NA	NA	NA	NA	NA	NA	NA	NA	NA	NA	NA	NA	NA	NA	46.891	-96.814	272	4.9	21.8	-14.3	36.1	544	358	27.4	60.7	1379	2144	5032	297	162	134	269
ND.978.3.25.24	ND	978	WOL-4	NA	IndianHead	3	25	24	0	9.14	NA	NA	NA	NA	NA	NA	NA	NA	NA	NA	NA	NA	NA	NA	NA	NA	NA	NA	NA	NA	NA	46.891	-96.814	272	4.9	21.8	-14.3	36.1	544	358	27.4	60.7	1379	2144	5032	297	162	134	269
ND.979.1.4.50	ND	979	WOL-5	NA	IndianHead	1	4	50	0	7.92	NA	NA	NA	NA	NA	NA	NA	NA	NA	NA	NA	NA	NA	NA	NA	NA	NA	NA	NA	NA	NA	46.891	-96.814	272	4.9	21.8	-14.3	36.1	544	358	27.4	60.7	1379	2144	5032	297	162	134	269
ND.979.2.12.4	ND	979	WOL-5	NA	IndianHead	2	12	4	0	NA	NA	NA	NA	NA	NA	NA	NA	NA	NA	NA	NA	NA	NA	NA	NA	NA	NA	NA	NA	NA	NA	46.891	-96.814	272	4.9	21.8	-14.3	36.1	544	358	27.4	60.7	1379	2144	5032	297	162	134	269
ND.979.3.27.16	ND	979	WOL-5	NA	IndianHead	3	27	16	0	NA	NA	NA	NA	NA	NA	NA	NA	NA	NA	NA	NA	NA	NA	NA	NA	NA	NA	NA	NA	NA	NA	46.891	-96.814	272	4.9	21.8	-14.3	36.1	544	358	27.4	60.7	1379	2144	5032	297	162	134	269
ND.980.1.1.19	ND	980	WOL-7	NA	IndianHead	1	1	19	1	6.1	8.89	13.335	7.235	NA	NA	NA	NA	NA	NA	NA	NA	NA	NA	NA	NA	NA	NA	NA	NA	NA	NA	46.891	-96.814	272	4.9	21.8	-14.3	36.1	544	358	27.4	60.7	1379	2144	5032	297	162	134	269
ND.980.2.13.14	ND	980	WOL-7	NA	IndianHead	2	13	14	1	7.9248	2.54	8.255	0.3302	NA	NA	NA	NA	NA	NA	NA	NA	NA	NA	NA	NA	NA	NA	NA	NA	NA	NA	46.891	-96.814	272	4.9	21.8	-14.3	36.1	544	358	27.4	60.7	1379	2144	5032	297	162	134	269
ND.980.3.36.21	ND	980	WOL-7	NA	IndianHead	3	36	21	0	6.1	NA	NA	NA	NA	NA	NA	NA	NA	NA	NA	NA	NA	NA	NA	NA	NA	NA	NA	NA	NA	NA	46.891	-96.814	272	4.9	21.8	-14.3	36.1	544	358	27.4	60.7	1379	2144	5032	297	162	134	269
ND.981.1.1.56	ND	981	WOL-9	NA	IndianHead	1	1	56	0	2.44	0	2.54	0.1	NA	NA	NA	NA	NA	NA	NA	NA	NA	NA	NA	NA	NA	NA	NA	NA	NA	NA	46.891	-96.814	272	4.9	21.8	-14.3	36.1	544	358	27.4	60.7	1379	2144	5032	297	162	134	269
ND.981.2.11.17	ND	981	WOL-9	NA	IndianHead	2	11	17	0	7.01	NA	NA	NA	NA	NA	NA	NA	NA	NA	NA	NA	NA	NA	NA	NA	NA	NA	NA	NA	NA	NA	46.891	-96.814	272	4.9	21.8	-14.3	36.1	544	358	27.4	60.7	1379	2144	5032	297	162	134	269
ND.981.3.26.18	ND	981	WOL-9	NA	IndianHead	3	26	18	0	7.62	0	6.35	-1.27	NA	NA	NA	NA	NA	NA	NA	NA	NA	NA	NA	NA	NA	NA	NA	no bud at top	NA	NA	46.891	-96.814	272	4.9	21.8	-14.3	36.1	544	358	27.4	60.7	1379	2144	5032	297	162	134	269
ND.982.1.6.25	ND	982	601	NA	Chilcotin	1	6	25	0	7.92	0	8.255	0.335000000000001	NA	NA	NA	NA	NA	NA	NA	NA	NA	NA	NA	NA	NA	NA	NA	NA	NA	NA	46.891	-96.814	272	4.9	21.8	-14.3	36.1	544	358	27.4	60.7	1379	2144	5032	297	162	134	269
ND.982.2.17.4	ND	982	601	NA	Chilcotin	2	17	4	0	6.1	NA	NA	NA	NA	NA	NA	NA	NA	NA	NA	NA	NA	NA	NA	NA	NA	NA	NA	NA	NA	NA	46.891	-96.814	272	4.9	21.8	-14.3	36.1	544	358	27.4	60.7	1379	2144	5032	297	162	134	269
ND.982.3.34.21	ND	982	601	NA	Chilcotin	3	34	21	0	10.36	NA	NA	NA	NA	NA	NA	NA	NA	NA	NA	NA	NA	NA	NA	NA	NA	NA	NA	NA	NA	NA	46.891	-96.814	272	4.9	21.8	-14.3	36.1	544	358	27.4	60.7	1379	2144	5032	297	162	134	269
ND.983.1.5.32	ND	983	603	NA	Chilcotin	1	5	32	1	14.63	6.35	19.05	4.42	NA	NA	NA	NA	NA	NA	NA	NA	NA	NA	NA	NA	NA	NA	NA	NA	NA	NA	46.891	-96.814	272	4.9	21.8	-14.3	36.1	544	358	27.4	60.7	1379	2144	5032	297	162	134	269
ND.983.2.10.23	ND	983	603	NA	Chilcotin	2	10	23	0	10.36	NA	NA	NA	NA	NA	NA	NA	NA	NA	NA	NA	NA	NA	NA	NA	NA	NA	NA	NA	NA	NA	46.891	-96.814	272	4.9	21.8	-14.3	36.1	544	358	27.4	60.7	1379	2144	5032	297	162	134	269
ND.983.3.24.9	ND	983	603	NA	Chilcotin	3	24	9	0	20.73	NA	NA	NA	NA	NA	NA	NA	NA	NA	NA	NA	NA	NA	NA	NA	NA	NA	NA	NA	NA	NA	46.891	-96.814	272	4.9	21.8	-14.3	36.1	544	358	27.4	60.7	1379	2144	5032	297	162	134	269
ND.984.1.7.55	ND	984	604	NA	Chilcotin	1	7	55	0	32.31	NA	NA	NA	NA	NA	NA	NA	NA	NA	NA	NA	NA	NA	NA	NA	NA	NA	NA	NA	NA	NA	46.891	-96.814	272	4.9	21.8	-14.3	36.1	544	358	27.4	60.7	1379	2144	5032	297	162	134	269
ND.984.2.17.30	ND	984	604	NA	Chilcotin	2	17	30	0	3.05	NA	NA	NA	NA	NA	NA	NA	NA	NA	NA	NA	NA	NA	NA	NA	NA	NA	NA	NA	NA	NA	46.891	-96.814	272	4.9	21.8	-14.3	36.1	544	358	27.4	60.7	1379	2144	5032	297	162	134	269
ND.984.3.31.14	ND	984	604	NA	Chilcotin	3	31	14	0	35.97	NA	NA	NA	NA	NA	NA	NA	NA	NA	NA	NA	NA	NA	NA	NA	NA	NA	NA	NA	NA	NA	46.891	-96.814	272	4.9	21.8	-14.3	36.1	544	358	27.4	60.7	1379	2144	5032	297	162	134	269
ND.985.1.2.47	ND	985	605	NA	Chilcotin	1	2	47	0	17.68	NA	NA	NA	NA	NA	NA	NA	NA	NA	NA	NA	NA	NA	NA	NA	NA	NA	NA	NA	NA	NA	46.891	-96.814	272	4.9	21.8	-14.3	36.1	544	358	27.4	60.7	1379	2144	5032	297	162	134	269
ND.985.2.12.32	ND	985	605	NA	Chilcotin	2	12	32	0	24.38	0	23.495	-0.884999999999998	NA	NA	NA	NA	NA	NA	NA	NA	NA	NA	NA	NA	NA	NA	NA	NA	NA	NA	46.891	-96.814	272	4.9	21.8	-14.3	36.1	544	358	27.4	60.7	1379	2144	5032	297	162	134	269
ND.985.3.30.43	ND	985	605	NA	Chilcotin	3	30	43	0	14.63	NA	NA	NA	NA	NA	NA	NA	NA	NA	NA	NA	NA	NA	NA	NA	NA	NA	NA	NA	NA	NA	46.891	-96.814	272	4.9	21.8	-14.3	36.1	544	358	27.4	60.7	1379	2144	5032	297	162	134	269
ND.986.1.1.23	ND	986	606	NA	Chilcotin	1	1	23	0	39.62	NA	34.29	-5.33	NA	NA	NA	NA	NA	NA	NA	NA	NA	NA	NA	NA	NA	NA	NA	stem broken	NA	NA	46.891	-96.814	272	4.9	21.8	-14.3	36.1	544	358	27.4	60.7	1379	2144	5032	297	162	134	269
ND.986.2.14.15	ND	986	606	NA	Chilcotin	2	14	15	0	22.56	4.445	24.13	1.57	NA	NA	NA	NA	NA	NA	NA	NA	NA	NA	NA	NA	NA	NA	NA	NA	NA	NA	46.891	-96.814	272	4.9	21.8	-14.3	36.1	544	358	27.4	60.7	1379	2144	5032	297	162	134	269
ND.986.3.36.13	ND	986	606	NA	Chilcotin	3	36	13	0	34.75	0	34.29	-0.460000000000001	NA	NA	NA	NA	NA	NA	NA	NA	NA	NA	NA	NA	NA	NA	NA	NA	NA	NA	46.891	-96.814	272	4.9	21.8	-14.3	36.1	544	358	27.4	60.7	1379	2144	5032	297	162	134	269
ND.987.1.4.19	ND	987	607	NA	Chilcotin	1	4	19	1	16.46	17.78	34.29	17.83	NA	NA	NA	NA	NA	NA	NA	NA	NA	NA	NA	NA	NA	NA	NA	NA	NA	NA	46.891	-96.814	272	4.9	21.8	-14.3	36.1	544	358	27.4	60.7	1379	2144	5032	297	162	134	269
ND.987.2.19.22	ND	987	607	NA	Chilcotin	2	19	22	0	NA	NA	NA	NA	NA	NA	NA	NA	NA	NA	NA	NA	NA	NA	NA	NA	NA	NA	NA	NA	NA	NA	46.891	-96.814	272	4.9	21.8	-14.3	36.1	544	358	27.4	60.7	1379	2144	5032	297	162	134	269
ND.987.3.26.37	ND	987	607	NA	Chilcotin	3	26	37	0	NA	NA	NA	NA	NA	NA	NA	NA	NA	NA	NA	NA	NA	NA	NA	NA	NA	NA	NA	NA	NA	NA	46.891	-96.814	272	4.9	21.8	-14.3	36.1	544	358	27.4	60.7	1379	2144	5032	297	162	134	269
ND.988.1.1.50	ND	988	608	NA	Chilcotin	1	1	50	1	33.53	1.27	33.02	-0.509999999999998	NA	NA	NA	NA	NA	NA	NA	NA	NA	NA	NA	NA	NA	NA	NA	NA	NA	NA	46.891	-96.814	272	4.9	21.8	-14.3	36.1	544	358	27.4	60.7	1379	2144	5032	297	162	134	269
ND.988.2.20.34	ND	988	608	NA	Chilcotin	2	20	34	0	18.29	NA	NA	NA	NA	NA	NA	NA	NA	NA	NA	NA	NA	NA	NA	NA	NA	NA	NA	NA	NA	NA	46.891	-96.814	272	4.9	21.8	-14.3	36.1	544	358	27.4	60.7	1379	2144	5032	297	162	134	269
ND.988.3.29.35	ND	988	608	NA	Chilcotin	3	29	35	1	57.91	10.16	65.405	7.495	NA	NA	NA	NA	NA	NA	NA	NA	NA	NA	NA	NA	NA	NA	NA	NA	NA	NA	46.891	-96.814	272	4.9	21.8	-14.3	36.1	544	358	27.4	60.7	1379	2144	5032	297	162	134	269
VA.201.1.9.Q	VA	201	201	201	Chilcotin	1	9	Q	1	31	16	59.5	28.5	1	58	97	59.5	37.5		39		1	97	96.5	146		49	49.5	NA	NA	NA	36.615	-80.148	336	13.4	23.9	1.9	22	1215	568	19.3	42.1	107	3447	2298	649	228	113	292
VA.201.2.15.AU	VA	201	201	201	Chilcotin	2	15	AU	1	59	45	101	42	1	91	155.5	101	54.5		64.5		1	155.5	144.5	198		42.5	53.5	NA	NA	NA	36.615	-80.148	336	13.4	23.9	1.9	22	1215	568	19.3	42.1	107	3447	2298	649	228	113	292
VA.201.3.25.BD	VA	201	201	201	Chilcotin	3	25	BD	1	99	134	230	131	1	222	261	230	31		39		1	261	216.5	275	Leaning	14	58.5	NA	NA	NA	36.615	-80.148	336	13.4	23.9	1.9	22	1215	568	19.3	42.1	107	3447	2298	649	228	113	292
VA.202.1.21.C	VA	202	202	202	Chilcotin	1	21	C	0	11.5	NA	NA	NA	0	NA	NA	NA	NA		NA		0	NA	NA	NA		NA	NA	NA	NA	NA	36.615	-80.148	336	13.4	23.9	1.9	22	1215	568	19.3	42.1	107	3447	2298	649	228	113	292
VA.202.2.21.AZ	VA	202	202	202	Chilcotin	2	21	AZ	1	18	59	74	56	1	72	113	74	39		41		1	113	0	34	OSD, NS	-79	34	NA	NA	NA	36.615	-80.148	336	13.4	23.9	1.9	22	1215	568	19.3	42.1	107	3447	2298	649	228	113	292
VA.202.3.7.BK	VA	202	202	202	Chilcotin	3	7	BK	1	8	41.5	62.5	54.5	1	62	99.5	62.5	37		37.5		1	99.5	97	125		25.5	28	NA	NA	NA	36.615	-80.148	336	13.4	23.9	1.9	22	1215	568	19.3	42.1	107	3447	2298	649	228	113	292
VA.203.1.16.D	VA	203	203	203	Chilcotin	1	16	D	1	28.5	32.5	58	29.5	1	57	116	58	58		59		1	116	NA	NA		NA	NA	NA	NA	NA	36.615	-80.148	336	13.4	23.9	1.9	22	1215	568	19.3	42.1	107	3447	2298	649	228	113	292
VA.203.2.17.AY	VA	203	203	203	Chilcotin	2	17	AY	1	20	30.5	50.5	30.5	1	48	85.5	50.5	35		37.5		1	85.5	78.5	88		2.5	9.5	NA	NA	NA	36.615	-80.148	336	13.4	23.9	1.9	22	1215	568	19.3	42.1	107	3447	2298	649	228	113	292
VA.203.3.11.BM	VA	203	203	203	Chilcotin	3	11	BM	1	51	45.5	91.5	40.5	1	3	42.5	91.5	-49		39.5		1	42.5	38	129		86.5	91	NA	NA	NA	36.615	-80.148	336	13.4	23.9	1.9	22	1215	568	19.3	42.1	107	3447	2298	649	228	113	292
VA.204.1.6.G	VA	204	204	204	Chilcotin	1	6	G	1	23	9.5	28	5	1	27	85	28	57		58		1	85	85	123		38	38	NA	NA	NA	36.615	-80.148	336	13.4	23.9	1.9	22	1215	568	19.3	42.1	107	3447	2298	649	228	113	292
VA.204.2.1.AU	VA	204	204	204	Chilcotin	2	1	AU	0	27	NA	NA	NA	0	NA	NA	NA	NA		NA		0	NA	NA	NA		NA	NA	NA	NA	NA	36.615	-80.148	336	13.4	23.9	1.9	22	1215	568	19.3	42.1	107	3447	2298	649	228	113	292
VA.204.3.9.BN	VA	204	204	204	Chilcotin	3	9	BN	0	NA	NA	NA	NA	0	NA	NA	NA	NA		NA		0	NA	NA	NA		NA	NA	NA	NA	NA	36.615	-80.148	336	13.4	23.9	1.9	22	1215	568	19.3	42.1	107	3447	2298	649	228	113	292
VA.205.1.19.Z	VA	205	205	205	Chilcotin	1	19	Z	1	57	43.5	96.5	39.5	1	96	125	96.5	28.5		29		1	125	120	168.5	NS, OS 81/151.5	43.5	48.5	NA	NA	NA	36.615	-80.148	336	13.4	23.9	1.9	22	1215	568	19.3	42.1	107	3447	2298	649	228	113	292
VA.205.2.5.AV	VA	205	205	205	Chilcotin	2	5	AV	0	NA	NA	NA	NA	0	NA	NA	NA	NA		NA		0	NA	NA	NA		NA	NA	NA	NA	NA	36.615	-80.148	336	13.4	23.9	1.9	22	1215	568	19.3	42.1	107	3447	2298	649	228	113	292
VA.205.3.1.BI	VA	205	205	205	Chilcotin	3	1	BI	1	4	38.5	42.5	38.5	1	30	99.5	42.5	57		69.5		1	99.5	96	141.5		42	45.5	NA	NA	NA	36.615	-80.148	336	13.4	23.9	1.9	22	1215	568	19.3	42.1	107	3447	2298	649	228	113	292
VA.206.1.12.Y	VA	206	206	206	Chilcotin	1	12	Y	1	10	22.5	29.5	19.5	1	22	58.5	29.5	29		36.5		1	58.5	58	81		22.5	23	NA	NA	NA	36.615	-80.148	336	13.4	23.9	1.9	22	1215	568	19.3	42.1	107	3447	2298	649	228	113	292
VA.206.2.13.AJ	VA	206	206	206	Chilcotin	2	13	AJ	1	8	12.5	17.5	9.5	1	17	40	17.5	22.5		23		1	40	39	65.5		25.5	26.5	NA	NA	NA	36.615	-80.148	336	13.4	23.9	1.9	22	1215	568	19.3	42.1	107	3447	2298	649	228	113	292
VA.206.3.11.BL	VA	206	206	206	Chilcotin	3	11	BL	1	12	9	18.5	6.5	1	16.5	29.5	18.5	11		13		1	29.5	30	61		31.5	31	NA	NA	NA	36.615	-80.148	336	13.4	23.9	1.9	22	1215	568	19.3	42.1	107	3447	2298	649	228	113	292
VA.206.M1.31.AV	VA	206	206	206	Chilcotin	M1	31	AV	1	16.2	57	65	48.8	1	63	99	65	34		36		1	99	95	151.5		52.5	56.5	NA	NA	NA	36.615	-80.148	336	13.4	23.9	1.9	22	1215	568	19.3	42.1	107	3447	2298	649	228	113	292
VA.206.M2.30.BE	VA	206	206	206	Chilcotin	M2	30	BE	1	12.7	77	85	72.3	1	84	116	85	31		32		1	116	114	158		42	44	NA	NA	NA	36.615	-80.148	336	13.4	23.9	1.9	22	1215	568	19.3	42.1	107	3447	2298	649	228	113	292
VA.207.1.12.C	VA	207	207	207	Chilcotin	1	12	C	1	34	26.5	58	24	1	51	108.5	58	50.5		57.5		1	108.5	106	155		46.5	49	NA	NA	NA	36.615	-80.148	336	13.4	23.9	1.9	22	1215	568	19.3	42.1	107	3447	2298	649	228	113	292
VA.207.2.5.AP	VA	207	207	207	Chilcotin	2	5	AP	1	38	39	116	78	1	114.5	169.5	116	53.5	CHECK	55		1	169.5	165	212		42.5	47	NA	NA	NA	36.615	-80.148	336	13.4	23.9	1.9	22	1215	568	19.3	42.1	107	3447	2298	649	228	113	292
VA.207.3.27.BH	VA	207	207	207	Chilcotin	3	27	BH	1	37	55.5	87	50	1	63.5	154.5	87	67.5		91		1	154.5	154	183		28.5	29	NA	NA	NA	36.615	-80.148	336	13.4	23.9	1.9	22	1215	568	19.3	42.1	107	3447	2298	649	228	113	292
VA.208.1.11.G	VA	208	208	208	Chilcotin	1	11	G	1	9.5	25	42	32.5	1	41	95.5	42	53.5		54.5		1	95.5	0	22	OSD, NS	-73.5	22	NA	NA	NA	36.615	-80.148	336	13.4	23.9	1.9	22	1215	568	19.3	42.1	107	3447	2298	649	228	113	292
VA.208.2.17.AV	VA	208	208	208	Chilcotin	2	17	AV	1	33	21	65	32	1	51	145	65	80		94		1	145	114	212.5		67.5	98.5	NA	NA	NA	36.615	-80.148	336	13.4	23.9	1.9	22	1215	568	19.3	42.1	107	3447	2298	649	228	113	292
VA.208.3.22.BN	VA	208	208	208	Chilcotin	3	22	BN	1	31	30	59	28	1	47.5	81.5	59	22.5		34		1	81.5	80	119		37.5	39	NA	NA	NA	36.615	-80.148	336	13.4	23.9	1.9	22	1215	568	19.3	42.1	107	3447	2298	649	228	113	292
VA.209.1.12.Q	VA	209	209	209	Chilcotin	1	12	Q	1	42.5	30.5	72	29.5	1	45	111	72	39		66		1	111	109	165.5		54.5	56.5	NA	NA	NA	36.615	-80.148	336	13.4	23.9	1.9	22	1215	568	19.3	42.1	107	3447	2298	649	228	113	292
VA.209.2.22.AX	VA	209	209	209	Chilcotin	2	22	AX	1	15	48	62.5	47.5	1	60.5	86.5	62.5	24		26		1	86.5	83	127		40.5	44	NA	NA	NA	36.615	-80.148	336	13.4	23.9	1.9	22	1215	568	19.3	42.1	107	3447	2298	649	228	113	292
VA.209.3.18.BK	VA	209	209	209	Chilcotin	3	18	BK	1	37	61.5	98	61	1	91	119	98	21		28		1	119	113	148.5		29.5	35.5	NA	NA	NA	36.615	-80.148	336	13.4	23.9	1.9	22	1215	568	19.3	42.1	107	3447	2298	649	228	113	292
VA.210.1.20.Y	VA	210	210	210	Chilcotin	1	20	Y	1	31	32	61	30	1	60	92	61	31		32		0	92	NA	NA		NA	NA	NA	NA	NA	36.615	-80.148	336	13.4	23.9	1.9	22	1215	568	19.3	42.1	107	3447	2298	649	228	113	292
VA.210.2.12.AQ	VA	210	210	210	Chilcotin	2	12	AQ	1	7.5	41	107	99.5	1	107.5	153.5	107	46.5	CHECK	46		1	153.5	152	199		45.5	47	NA	NA	NA	36.615	-80.148	336	13.4	23.9	1.9	22	1215	568	19.3	42.1	107	3447	2298	649	228	113	292
VA.210.3.28.BA	VA	210	210	210	Chilcotin	3	28	BA	0	NA	NA	NA	NA	0	NA	NA	NA	NA		NA		0	NA	NA	NA		NA	NA	NA	NA	NA	36.615	-80.148	336	13.4	23.9	1.9	22	1215	568	19.3	42.1	107	3447	2298	649	228	113	292
VA.210.M1.30.AW	VA	210	210	210	Chilcotin	M1	30	AW	1	10.6	45	56.5	45.9	1	54.5	147	56.5	90.5		92.5		1	147	129	205	NS. OS 149/194.5	58	76	NA	NA	NA	36.615	-80.148	336	13.4	23.9	1.9	22	1215	568	19.3	42.1	107	3447	2298	649	228	113	292
VA.210.M2.31.BF	VA	210	210	210	Chilcotin	M2	31	BF	1	9.5	28	39	29.5	1	38	129	39	90		91		1	129	126	190		61	64	NA	NA	NA	36.615	-80.148	336	13.4	23.9	1.9	22	1215	568	19.3	42.1	107	3447	2298	649	228	113	292
VA.211.1.18.T	VA	211	211	211	Chilcotin	1	18	T	1	21	24	35	14	1	31	87	35	52		56		1	87	84	113		26	29	NA	NA	NA	36.615	-80.148	336	13.4	23.9	1.9	22	1215	568	19.3	42.1	107	3447	2298	649	228	113	292
VA.211.2.14.AT	VA	211	211	211	Chilcotin	2	14	AT	1	28	42.5	65	37	1	31	79.5	65	14.5		48.5		1	79.5	76	126		46.5	50	NA	NA	NA	36.615	-80.148	336	13.4	23.9	1.9	22	1215	568	19.3	42.1	107	3447	2298	649	228	113	292
VA.211.3.4.BI	VA	211	211	211	Chilcotin	3	4	BI	1	26	17	44	18	1	44	119.5	44	75.5		75.5		1	119.5	113	155	NS. OS 116/135.5	35.5	42	NA	NA	NA	36.615	-80.148	336	13.4	23.9	1.9	22	1215	568	19.3	42.1	107	3447	2298	649	228	113	292
VA.212.1.11.L	VA	212	212	212	Chilcotin	1	11	L	1	13	22.5	34.5	21.5	1	33	73	34.5	38.5		40		1	73	72	113		40	41	NA	NA	NA	36.615	-80.148	336	13.4	23.9	1.9	22	1215	568	19.3	42.1	107	3447	2298	649	228	113	292
VA.212.2.7.AJ	VA	212	212	212	Chilcotin	2	7	AJ	1	20	35	53	33	1	46	118.5	53	65.5		72.5		1	118.5	109	150		31.5	41	NA	NA	NA	36.615	-80.148	336	13.4	23.9	1.9	22	1215	568	19.3	42.1	107	3447	2298	649	228	113	292
VA.212.3.9.BB	VA	212	212	212	Chilcotin	3	9	BB	1	9.5	45	52	42.5	1	47	84.5	52	32.5		37.5		1	84.5	73.5	98.5		14	25	NA	NA	NA	36.615	-80.148	336	13.4	23.9	1.9	22	1215	568	19.3	42.1	107	3447	2298	649	228	113	292
VA.213.1.16.R	VA	213	213	213	Chilcotin	1	16	R	1	20.5	11.5	31	10.5	1	5	14.5	31	-16.5		9.5		1	14.5	14	35		20.5	21	NA	NA	NA	36.615	-80.148	336	13.4	23.9	1.9	22	1215	568	19.3	42.1	107	3447	2298	649	228	113	292
VA.213.2.16.AO	VA	213	213	213	Chilcotin	2	16	AO	1	21.5	29	49	27.5	1	44	86	49	37		42		1	86	83	112.5	NS, OS 66/115	26.5	29.5	NA	NA	NA	36.615	-80.148	336	13.4	23.9	1.9	22	1215	568	19.3	42.1	107	3447	2298	649	228	113	292
VA.213.3.3.BC	VA	213	213	213	Chilcotin	3	3	BC	1	25	11	31	6	1	31	86	31	55		55		1	86	82	120.5		34.5	38.5	NA	NA	NA	36.615	-80.148	336	13.4	23.9	1.9	22	1215	568	19.3	42.1	107	3447	2298	649	228	113	292
VA.214.1.11.O	VA	214	214	214	Chilcotin	1	11	O	1	9	17	25	16	1	26	46	25	21		20		1	46	44.5	79		33	34.5	NA	NA	NA	36.615	-80.148	336	13.4	23.9	1.9	22	1215	568	19.3	42.1	107	3447	2298	649	228	113	292
VA.214.2.1.AW	VA	214	214	214	Chilcotin	2	1	AW	1	22	24	50.5	28.5	1	39.5	95	50.5	44.5		55.5		1	95	93	119		24	26	NA	NA	NA	36.615	-80.148	336	13.4	23.9	1.9	22	1215	568	19.3	42.1	107	3447	2298	649	228	113	292
VA.214.3.4.BT	VA	214	214	214	Chilcotin	3	4	BT	1	15	18	32.5	17.5	1	32	97	32.5	64.5		65		1	97	93	129.5		32.5	36.5	NA	NA	NA	36.615	-80.148	336	13.4	23.9	1.9	22	1215	568	19.3	42.1	107	3447	2298	649	228	113	292
VA.215.1.6.P	VA	215	215	215	Chilcotin	1	6	P	1	25.5	27.5	51.5	26	1	50	109	51.5	57.5		59		1	109	100	130	NS. OS 103/127	21	30	NA	NA	NA	36.615	-80.148	336	13.4	23.9	1.9	22	1215	568	19.3	42.1	107	3447	2298	649	228	113	292
VA.215.2.12.AP	VA	215	215	215	Chilcotin	2	12	AP	1	NA	35	35	NA	1	35	74.5	35	39.5		39.5		1	74.5	73	99.5		25	26.5	NA	NA	NA	36.615	-80.148	336	13.4	23.9	1.9	22	1215	568	19.3	42.1	107	3447	2298	649	228	113	292
VA.215.3.9.BD	VA	215	215	215	Chilcotin	3	9	BD	0	NA	NA	NA	NA	0	NA	NA	NA	NA		NA		0	NA	NA	NA		NA	NA	NA	NA	NA	36.615	-80.148	336	13.4	23.9	1.9	22	1215	568	19.3	42.1	107	3447	2298	649	228	113	292
VA.216.1.19.B	VA	216	216	216	Chilcotin	1	19	B	1	23	72.5	89.5	66.5	1	89.5	137.5	89.5	48		48		1	137.5	134	280		142.5	146	NA	NA	NA	36.615	-80.148	336	13.4	23.9	1.9	22	1215	568	19.3	42.1	107	3447	2298	649	228	113	292
VA.216.2.14.AH	VA	216	216	216	Chilcotin	2	14	AH	1	21	15	32	11	1	21.5	77	32	45		55.5		1	77	75	119		42	44	NA	NA	NA	36.615	-80.148	336	13.4	23.9	1.9	22	1215	568	19.3	42.1	107	3447	2298	649	228	113	292
VA.216.3.5.BA	VA	216	216	216	Chilcotin	3	5	BA	1	88	71	157	69	1	155	202	157	45		47		1	202	201	311		109	110	NA	NA	NA	36.615	-80.148	336	13.4	23.9	1.9	22	1215	568	19.3	42.1	107	3447	2298	649	228	113	292
VA.217.1.6.X	VA	217	217	217	Chilcotin	1	6	X	1	48	52	106	58	1	106	152.5	106	46.5		46.5		1	152.5	150.5	260		107.5	109.5	NA	NA	NA	36.615	-80.148	336	13.4	23.9	1.9	22	1215	568	19.3	42.1	107	3447	2298	649	228	113	292
VA.217.2.17.AO	VA	217	217	217	Chilcotin	2	17	AO	1	14	37	55	41	1	53	109	55	54		56		1	109	107	150		41	43	NA	NA	NA	36.615	-80.148	336	13.4	23.9	1.9	22	1215	568	19.3	42.1	107	3447	2298	649	228	113	292
VA.217.3.25.BC	VA	217	217	217	Chilcotin	3	25	BC	1	11	104.5	114	103	1	113.5	151	114	37		37.5		1	151	149.5	232		81	82.5	NA	NA	NA	36.615	-80.148	336	13.4	23.9	1.9	22	1215	568	19.3	42.1	107	3447	2298	649	228	113	292
VA.218.1.13.Q	VA	218	218	218	Chilcotin	1	13	Q	1	13	33	43	30	1	43	119	43	76		76		1	119	106	135	NS. OS 114/132	16	29	NA	NA	NA	36.615	-80.148	336	13.4	23.9	1.9	22	1215	568	19.3	42.1	107	3447	2298	649	228	113	292
VA.218.2.3.AE	VA	218	218	218	Chilcotin	2	3	AE	1	56	24	76	20	1	75	112.5	76	36.5		37.5		1	112.5	108	132		19.5	24	NA	NA	NA	36.615	-80.148	336	13.4	23.9	1.9	22	1215	568	19.3	42.1	107	3447	2298	649	228	113	292
VA.218.3.19.BA	VA	218	218	218	Chilcotin	3	19	BA	1	35	42.5	86	51	1	85	130.5	86	44.5		45.5		1	130.5	117.5	144.5	NS. OS 122/141.5	14	27	NA	NA	NA	36.615	-80.148	336	13.4	23.9	1.9	22	1215	568	19.3	42.1	107	3447	2298	649	228	113	292
VA.218.M1.31.AZ	VA	218	218	218	Chilcotin	M1	31	AZ	1	16.2	57	72	55.8	1	62.5	116	72	44		53.5		0	116	NA	NA		NA	NA	NA	NA	NA	36.615	-80.148	336	13.4	23.9	1.9	22	1215	568	19.3	42.1	107	3447	2298	649	228	113	292
VA.218.M2.33.BB	VA	218	218	218	Chilcotin	M2	33	BB	1	10.2	26.5	55.5	45.3	1	53	140.5	55.5	85	CHECK	87.5		0	140.5	50	138.5		-2	88.5	NA	NA	NA	36.615	-80.148	336	13.4	23.9	1.9	22	1215	568	19.3	42.1	107	3447	2298	649	228	113	292
VA.219.1.6.H	VA	219	219	219	Chilcotin	1	6	H	1	38.5	15	52	13.5	1	50.5	89.5	52	37.5		39		1	89.5	87	122.5		33	35.5	NA	NA	NA	36.615	-80.148	336	13.4	23.9	1.9	22	1215	568	19.3	42.1	107	3447	2298	649	228	113	292
VA.219.2.2.AT	VA	219	219	219	Chilcotin	2	2	AT	1	34	11.5	42.5	8.5	1	39.5	74	42.5	31.5		34.5		1	74	66	91	NS, OS 71/89	17	25	NA	NA	NA	36.615	-80.148	336	13.4	23.9	1.9	22	1215	568	19.3	42.1	107	3447	2298	649	228	113	292
VA.219.3.1.BK	VA	219	219	219	Chilcotin	3	1	BK	1	38	33	69	31	1	69	102	69	33		33		1	102	99	124		22	25	NA	NA	NA	36.615	-80.148	336	13.4	23.9	1.9	22	1215	568	19.3	42.1	107	3447	2298	649	228	113	292
VA.220.1.3.AA	VA	220	220	220	Chilcotin	1	3	AA	1	57	24.5	82.5	25.5	1	79.5	110	82.5	27.5		30.5		1	110	110	132		22	22	NA	NA	NA	36.615	-80.148	336	13.4	23.9	1.9	22	1215	568	19.3	42.1	107	3447	2298	649	228	113	292
VA.220.2.26.AV	VA	220	220	220	Chilcotin	2	26	AV	0	NA	NA	NA	NA	0	NA	NA	NA	NA		NA		0	NA	NA	NA		NA	NA	NA	NA	NA	36.615	-80.148	336	13.4	23.9	1.9	22	1215	568	19.3	42.1	107	3447	2298	649	228	113	292
VA.220.3.15.BR	VA	220	220	220	Chilcotin	3	15	BR	1	18	68.5	86	68	0	NA	NA	86	NA		NA		0	NA	NA	NA		NA	NA	NA	NA	NA	36.615	-80.148	336	13.4	23.9	1.9	22	1215	568	19.3	42.1	107	3447	2298	649	228	113	292
VA.221.1.10.K	VA	221	221	221	Chilcotin	1	10	K	1	23	23	46	26	1	46.5	91.5	46	45.5		45		1	91.5	91	127		35.5	36	NA	NA	NA	36.615	-80.148	336	13.4	23.9	1.9	22	1215	568	19.3	42.1	107	3447	2298	649	228	113	292
VA.221.2.18.AG	VA	221	221	221	Chilcotin	2	18	AG	1	16	14	28	12	0	NA	NA	28	NA		NA		0	NA	NA	NA		NA	NA	NA	NA	NA	36.615	-80.148	336	13.4	23.9	1.9	22	1215	568	19.3	42.1	107	3447	2298	649	228	113	292
VA.221.3.25.BM	VA	221	221	221	Chilcotin	3	25	BM	1	26	55.5	68.5	42.5	1	67.5	111.5	68.5	43		44		1	111.5	107	148.5		37	41.5	NA	NA	NA	36.615	-80.148	336	13.4	23.9	1.9	22	1215	568	19.3	42.1	107	3447	2298	649	228	113	292
VA.222.1.8.D	VA	222	222	222	Chilcotin	1	8	D	1	22	15	35	13	1	34	75.5	35	40.5		41.5		1	75.5	31.5	98	OSD, NS	22.5	66.5	NA	NA	NA	36.615	-80.148	336	13.4	23.9	1.9	22	1215	568	19.3	42.1	107	3447	2298	649	228	113	292
VA.222.2.9.AH	VA	222	222	222	Chilcotin	2	9	AH	1	13	23	34	21	1	29	76	34	42		47		1	76	59.5	125.5	NS, OS 73/113	49.5	66	NA	NA	NA	36.615	-80.148	336	13.4	23.9	1.9	22	1215	568	19.3	42.1	107	3447	2298	649	228	113	292
VA.222.3.14.BQ	VA	222	222	222	Chilcotin	3	14	BQ	1	9	19	27.5	18.5	1	26	70.5	27.5	43		44.5		1	70.5	68	116		45.5	48	NA	NA	NA	36.615	-80.148	336	13.4	23.9	1.9	22	1215	568	19.3	42.1	107	3447	2298	649	228	113	292
VA.223.1.20.C	VA	223	223	223	Chilcotin	1	20	C	1	24	28.5	52	28	1	64	125	52	73		61		1	125	122.5	203.5		78.5	81	NA	NA	NA	36.615	-80.148	336	13.4	23.9	1.9	22	1215	568	19.3	42.1	107	3447	2298	649	228	113	292
VA.223.2.25.AT	VA	223	223	223	Chilcotin	2	25	AT	1	26	22	47	21	1	46	90.5	47	43.5		44.5		1	90.5	90	117		26.5	27	NA	NA	NA	36.615	-80.148	336	13.4	23.9	1.9	22	1215	568	19.3	42.1	107	3447	2298	649	228	113	292
VA.223.3.3.BU	VA	223	223	223	Chilcotin	3	3	BU	1	13	40.5	50	37	1	50	92	50	42		42		1	92	89	202		110	113	NA	NA	NA	36.615	-80.148	336	13.4	23.9	1.9	22	1215	568	19.3	42.1	107	3447	2298	649	228	113	292
VA.224.1.2.V	VA	224	224	224	Chilcotin	1	2	V	0	30	NA	NA	NA	0	NA	NA	NA	NA		NA		0	NA	NA	NA		NA	NA	NA	NA	NA	36.615	-80.148	336	13.4	23.9	1.9	22	1215	568	19.3	42.1	107	3447	2298	649	228	113	292
VA.224.2.20.AX	VA	224	224	224	Chilcotin	2	20	AX	1	44	62	100	56	1	100	128	100	28		28		1	128	118	157	NS. OS 124/155	29	39	NA	NA	NA	36.615	-80.148	336	13.4	23.9	1.9	22	1215	568	19.3	42.1	107	3447	2298	649	228	113	292
VA.224.3.18.BE	VA	224	224	224	Chilcotin	3	18	BE	0	NA	NA	NA	NA	0	NA	NA	NA	NA		NA		0	NA	NA	NA		NA	NA	NA	NA	NA	36.615	-80.148	336	13.4	23.9	1.9	22	1215	568	19.3	42.1	107	3447	2298	649	228	113	292
VA.225.1.19.T	VA	225	225	225	Chilcotin	1	19	T	1	18	37.5	55	37	1	53	88	55	33		35		1	88	77	122		34	45	NA	NA	NA	36.615	-80.148	336	13.4	23.9	1.9	22	1215	568	19.3	42.1	107	3447	2298	649	228	113	292
VA.225.2.10.AG	VA	225	225	225	Chilcotin	2	10	AG	1	15	18	18	3	1	17	71.5	18	53.5	CHECK - Original stem dead	54.5		1	71.5	72	130		58.5	58	NA	NA	NA	36.615	-80.148	336	13.4	23.9	1.9	22	1215	568	19.3	42.1	107	3447	2298	649	228	113	292
VA.225.3.1.BQ	VA	225	225	225	Chilcotin	3	1	BQ	1	9.5	16	24	14.5	0	NA	NA	24	NA		NA		0	NA	NA	NA		NA	NA	NA	NA	NA	36.615	-80.148	336	13.4	23.9	1.9	22	1215	568	19.3	42.1	107	3447	2298	649	228	113	292
VA.227.1.10.W	VA	227	227	227	Chilcotin	1	10	W	1	30.5	32	45	14.5	1	31	87	45	42	CHECK - Multiple leaders	56		1	87	85.5	135		48	49.5	NA	NA	NA	36.615	-80.148	336	13.4	23.9	1.9	22	1215	568	19.3	42.1	107	3447	2298	649	228	113	292
VA.227.2.6.AH	VA	227	227	227	Chilcotin	2	6	AH	1	19	14.5	25	6	1	21	83	25	58		62		1	83	81	131		48	50	NA	NA	NA	36.615	-80.148	336	13.4	23.9	1.9	22	1215	568	19.3	42.1	107	3447	2298	649	228	113	292
VA.227.3.17.BI	VA	227	227	227	Chilcotin	3	17	BI	1	34	52.5	83.5	49.5	1	85.5	122.5	83.5	39		37		1	122.5	103	157.5	OSD, NS	35	54.5	NA	NA	NA	36.615	-80.148	336	13.4	23.9	1.9	22	1215	568	19.3	42.1	107	3447	2298	649	228	113	292
VA.228.1.9.U	VA	228	228	228	Chilcotin	1	9	U	1	33	33	57	24	1	49	77	57	20		28		1	77	82	109		32	27	NA	NA	NA	36.615	-80.148	336	13.4	23.9	1.9	22	1215	568	19.3	42.1	107	3447	2298	649	228	113	292
VA.228.2.15.AS	VA	228	228	228	Chilcotin	2	15	AS	1	12	59	69.5	57.5	1	69.5	97.5	69.5	28		28		1	97.5	94	153.5		56	59.5	NA	NA	NA	36.615	-80.148	336	13.4	23.9	1.9	22	1215	568	19.3	42.1	107	3447	2298	649	228	113	292
VA.228.3.3.BN	VA	228	228	228	Chilcotin	3	3	BN	1	14	45.5	58	44	1	57	95	58	37		38		1	95	89	130		35	41	NA	NA	NA	36.615	-80.148	336	13.4	23.9	1.9	22	1215	568	19.3	42.1	107	3447	2298	649	228	113	292
VA.229.1.9.O	VA	229	229	229	Chilcotin	1	9	O	1	24	9	29.5	5.5	1	28	64	29.5	34.5		36		1	64	39.5	99	NS. OS 62/80	35	59.5	NA	NA	NA	36.615	-80.148	336	13.4	23.9	1.9	22	1215	568	19.3	42.1	107	3447	2298	649	228	113	292
VA.229.2.9.AV	VA	229	229	229	Chilcotin	2	9	AV	1	34	25.5	49.5	15.5	1	36	89	49.5	39.5		53		1	89	85	124.5		35.5	39.5	NA	NA	NA	36.615	-80.148	336	13.4	23.9	1.9	22	1215	568	19.3	42.1	107	3447	2298	649	228	113	292
VA.229.3.27.BA	VA	229	229	229	Chilcotin	3	27	BA	1	13	49.5	77.5	64.5	1	75.5	105	77.5	27.5	CHECK	29.5		1	105	102	152		47	50	NA	NA	NA	36.615	-80.148	336	13.4	23.9	1.9	22	1215	568	19.3	42.1	107	3447	2298	649	228	113	292
VA.230.1.7.I	VA	230	230	230	Chilcotin	1	7	I	0	NA	NA	NA	NA	0	NA	NA	NA	NA		NA		0	NA	NA	NA		NA	NA	NA	NA	NA	36.615	-80.148	336	13.4	23.9	1.9	22	1215	568	19.3	42.1	107	3447	2298	649	228	113	292
VA.230.2.18.AH	VA	230	230	230	Chilcotin	2	18	AH	1	25	17	44.5	19.5	1	42.5	79	44.5	34.5		36.5		1	79	78	110		31	32	NA	NA	NA	36.615	-80.148	336	13.4	23.9	1.9	22	1215	568	19.3	42.1	107	3447	2298	649	228	113	292
VA.230.3.2.BH	VA	230	230	230	Chilcotin	3	2	BH	1	29	23.5	45.5	16.5	1	44	129	45.5	83.5		85		1	129	126	184		55	58	NA	NA	NA	36.615	-80.148	336	13.4	23.9	1.9	22	1215	568	19.3	42.1	107	3447	2298	649	228	113	292
VA.231.1.16.O	VA	231	231	231	Chilcotin	1	16	O	1	21	32.5	58	37	1	58	106.5	58	48.5		48.5		1	106.5	101	111.5	Dying?	5	10.5	NA	NA	NA	36.615	-80.148	336	13.4	23.9	1.9	22	1215	568	19.3	42.1	107	3447	2298	649	228	113	292
VA.231.2.16.AV	VA	231	231	231	Chilcotin	2	16	AV	1	27	33	58	31	1	61	120.5	58	62.5		59.5		1	120.5	116	148		27.5	32	NA	NA	NA	36.615	-80.148	336	13.4	23.9	1.9	22	1215	568	19.3	42.1	107	3447	2298	649	228	113	292
VA.231.3.14.BM	VA	231	231	231	Chilcotin	3	14	BM	1	32	41	72	40	1	65	136	72	64		71		1	136	111	164		28	53	NA	NA	NA	36.615	-80.148	336	13.4	23.9	1.9	22	1215	568	19.3	42.1	107	3447	2298	649	228	113	292
VA.232.1.6.Y	VA	232	232	232	Chilcotin	1	6	Y	1	53	33	77	24	1	82	112	77	35		30		1	112	104.5	144.5		32.5	40	NA	NA	NA	36.615	-80.148	336	13.4	23.9	1.9	22	1215	568	19.3	42.1	107	3447	2298	649	228	113	292
VA.232.2.6.AN	VA	232	232	232	Chilcotin	2	6	AN	1	42	45.5	84	42	1	84	123	84	39		39		1	123	114	152	NS, OS 120/127	29	38	NA	NA	NA	36.615	-80.148	336	13.4	23.9	1.9	22	1215	568	19.3	42.1	107	3447	2298	649	228	113	292
VA.232.3.8.BS	VA	232	232	232	Chilcotin	3	8	BS	0	8	NA	NA	NA	0	NA	NA	NA	NA		NA		0	NA	NA	NA		NA	NA	NA	NA	NA	36.615	-80.148	336	13.4	23.9	1.9	22	1215	568	19.3	42.1	107	3447	2298	649	228	113	292
VA.233.1.13.L	VA	233	233	233	Chilcotin	1	13	L	1	36	40	47	11	1	26	78.5	47	31.5	CHECK	52.5		1	78.5	76	115		36.5	39	NA	NA	NA	36.615	-80.148	336	13.4	23.9	1.9	22	1215	568	19.3	42.1	107	3447	2298	649	228	113	292
VA.233.2.20.AH	VA	233	233	233	Chilcotin	2	20	AH	1	24	30	52.5	28.5	1	47.5	67.5	52.5	15		20		1	67.5	63	85	NS, OS 66/80	17.5	22	NA	NA	NA	36.615	-80.148	336	13.4	23.9	1.9	22	1215	568	19.3	42.1	107	3447	2298	649	228	113	292
VA.233.3.10.BA	VA	233	233	233	Chilcotin	3	10	BA	0	7	NA	NA	NA	0	NA	NA	NA	NA		NA		0	NA	NA	NA		NA	NA	NA	NA	NA	36.615	-80.148	336	13.4	23.9	1.9	22	1215	568	19.3	42.1	107	3447	2298	649	228	113	292
VA.233.M1.32.AS	VA	233	233	233	Chilcotin	M1	32	AS	1	20.6	19	37	16.4	1	33.5	89.5	37	52.5		56		1	89.5	72	128.5		39	56.5	NA	NA	NA	36.615	-80.148	336	13.4	23.9	1.9	22	1215	568	19.3	42.1	107	3447	2298	649	228	113	292
VA.233.M2.34.BB	VA	233	233	233	Chilcotin	M2	34	BB	1	18.4	27.5	40	21.6	1	39.5	91.5	40	51.5		52		1	91.5	87.5	131		39.5	43.5	NA	NA	NA	36.615	-80.148	336	13.4	23.9	1.9	22	1215	568	19.3	42.1	107	3447	2298	649	228	113	292
VA.234.1.21.R	VA	234	234	234	Chilcotin	1	21	R	1	24.5	15	37	12.5	1	36	76	37	39		40		1	76	105	161		85	56	NA	NA	NA	36.615	-80.148	336	13.4	23.9	1.9	22	1215	568	19.3	42.1	107	3447	2298	649	228	113	292
VA.234.2.21.AS	VA	234	234	234	Chilcotin	2	21	AS	1	24	45.5	67	43	1	60	114.5	67	47.5		54.5		1	114.5	94.5	151	NS, OS 100/106.5	36.5	56.5	NA	NA	NA	36.615	-80.148	336	13.4	23.9	1.9	22	1215	568	19.3	42.1	107	3447	2298	649	228	113	292
VA.234.3.24.BH	VA	234	234	234	Chilcotin	3	24	BH	1	18	56	71	53	1	69	109.5	71	38.5		40.5		1	109.5	98	177	NS. OS 109/138.5	67.5	79	NA	NA	NA	36.615	-80.148	336	13.4	23.9	1.9	22	1215	568	19.3	42.1	107	3447	2298	649	228	113	292
VA.235.1.19.X	VA	235	235	235	Chilcotin	1	19	X	1	12	19	31	19	1	28	64	31	33		36		1	64	28	75.5	NS. OS 53/61.5	11.5	47.5	NA	NA	NA	36.615	-80.148	336	13.4	23.9	1.9	22	1215	568	19.3	42.1	107	3447	2298	649	228	113	292
VA.235.2.25.AZ	VA	235	235	235	Chilcotin	2	25	AZ	1	8	61.5	69	61	1	67	100	69	31		33		1	100	98	132		32	34	NA	NA	NA	36.615	-80.148	336	13.4	23.9	1.9	22	1215	568	19.3	42.1	107	3447	2298	649	228	113	292
VA.235.3.9.BQ	VA	235	235	235	Chilcotin	3	9	BQ	1	27	39	62.5	35.5	1	61	104	62.5	41.5		43		1	104	103	149		45	46	NA	NA	NA	36.615	-80.148	336	13.4	23.9	1.9	22	1215	568	19.3	42.1	107	3447	2298	649	228	113	292
VA.236.1.4.O	VA	236	236	236	Chilcotin	1	4	O	1	33.5	54.5	85.5	52	1	84.5	129	85.5	43.5		44.5		1	129	126	175		46	49	NA	NA	NA	36.615	-80.148	336	13.4	23.9	1.9	22	1215	568	19.3	42.1	107	3447	2298	649	228	113	292
VA.236.2.23.AU	VA	236	236	236	Chilcotin	2	23	AU	1	25	26	51	26	1	41	77.5	51	26.5		36.5		1	77.5	74	126		48.5	52	NA	NA	NA	36.615	-80.148	336	13.4	23.9	1.9	22	1215	568	19.3	42.1	107	3447	2298	649	228	113	292
VA.236.3.6.BK	VA	236	236	236	Chilcotin	3	6	BK	1	38	66	98	60	1	97.5	143	98	45		45.5		1	143	140.5	193.5		50.5	53	NA	NA	NA	36.615	-80.148	336	13.4	23.9	1.9	22	1215	568	19.3	42.1	107	3447	2298	649	228	113	292
VA.237.1.16.F	VA	237	237	237	Chilcotin	1	16	F	1	9.5	22	29	19.5	1	28	64.5	29	35.5		36.5		1	64.5	56	96	NS. OS 63/89	31.5	40	NA	NA	NA	36.615	-80.148	336	13.4	23.9	1.9	22	1215	568	19.3	42.1	107	3447	2298	649	228	113	292
VA.237.2.22.AN	VA	237	237	237	Chilcotin	2	22	AN	1	17	26.5	41.5	24.5	1	41	68	41.5	26.5		27		1	68	64	82		14	18	NA	NA	NA	36.615	-80.148	336	13.4	23.9	1.9	22	1215	568	19.3	42.1	107	3447	2298	649	228	113	292
VA.237.3.29.AX	VA	237	237	237	Chilcotin	3	29	AX	1	14	9	29	15	0	NA	NA	29	NA		NA		0	NA	NA	NA		NA	NA	NA	NA	NA	36.615	-80.148	336	13.4	23.9	1.9	22	1215	568	19.3	42.1	107	3447	2298	649	228	113	292
VA.238.1.15.I	VA	238	238	238	Chilcotin	1	15	I	1	26.5	44.5	72	45.5	1	70.5	145.5	72	73.5		75		1	145.5	141.5	219.5		74	78	NA	NA	NA	36.615	-80.148	336	13.4	23.9	1.9	22	1215	568	19.3	42.1	107	3447	2298	649	228	113	292
VA.238.2.5.AU	VA	238	238	238	Chilcotin	2	5	AU	1	21	28	49	28	1	50	133.5	49	84.5		83.5		1	133.5	131	214		80.5	83	NA	NA	NA	36.615	-80.148	336	13.4	23.9	1.9	22	1215	568	19.3	42.1	107	3447	2298	649	228	113	292
VA.238.3.13.BO	VA	238	238	238	Chilcotin	3	13	BO	1	15	55	70	55	1	69	142.5	70	72.5		73.5		1	142.5	141.5	228.5		86	87	NA	NA	NA	36.615	-80.148	336	13.4	23.9	1.9	22	1215	568	19.3	42.1	107	3447	2298	649	228	113	292
VA.240.1.11.F	VA	240	240	240	Chilcotin	1	11	F	1	71	59	126	55	1	125.5	196.5	126	70.5		71		1	196.5	189.5	224	NS. OS 193/213	27.5	34.5	NA	NA	NA	36.615	-80.148	336	13.4	23.9	1.9	22	1215	568	19.3	42.1	107	3447	2298	649	228	113	292
VA.240.2.2.AH	VA	240	240	240	Chilcotin	2	2	AH	1	20	51.5	70	50	1	68	119.5	70	49.5		51.5		1	119.5	118	140.5		21	22.5	NA	NA	NA	36.615	-80.148	336	13.4	23.9	1.9	22	1215	568	19.3	42.1	107	3447	2298	649	228	113	292
VA.240.3.26.BD	VA	240	240	240	Chilcotin	3	26	BD	1	NA	21	24	NA	1	25	101.5	24	77.5		76.5		1	101.5	100	140.5		39	40.5	NA	NA	NA	36.615	-80.148	336	13.4	23.9	1.9	22	1215	568	19.3	42.1	107	3447	2298	649	228	113	292
VA.241.1.15.L	VA	241	241	241	Chilcotin	1	15	L	1	14	26.5	41	27	1	40.5	103.5	41	62.5		63		1	103.5	100	151.5		48	51.5	NA	NA	NA	36.615	-80.148	336	13.4	23.9	1.9	22	1215	568	19.3	42.1	107	3447	2298	649	228	113	292
VA.241.2.20.AN	VA	241	241	241	Chilcotin	2	20	AN	1	18.5	42	58.5	40	1	51	77.5	58.5	19		26.5		1	77.5	75	115		37.5	40	NA	NA	NA	36.615	-80.148	336	13.4	23.9	1.9	22	1215	568	19.3	42.1	107	3447	2298	649	228	113	292
VA.241.3.4.BM	VA	241	241	241	Chilcotin	3	4	BM	1	27	13.5	39	12	1	32	80	39	41		48		1	80	75	134.5		54.5	59.5	NA	NA	NA	36.615	-80.148	336	13.4	23.9	1.9	22	1215	568	19.3	42.1	107	3447	2298	649	228	113	292
VA.243.1.5.AB	VA	243	243	243	Chilcotin	1	5	AB	1	35	48	57	22	1	50.5	123	57	66	CHECK - Multiple leaders	72.5		1	123	111	174		51	63	NA	NA	NA	36.615	-80.148	336	13.4	23.9	1.9	22	1215	568	19.3	42.1	107	3447	2298	649	228	113	292
VA.243.2.19.AW	VA	243	243	243	Chilcotin	2	19	AW	1	9	12	45	36	0	NA	NA	45	NA	CHECK	NA		0	NA	NA	NA		NA	NA	NA	NA	NA	36.615	-80.148	336	13.4	23.9	1.9	22	1215	568	19.3	42.1	107	3447	2298	649	228	113	292
VA.243.3.23.BL	VA	243	243	243	Chilcotin	3	23	BL	1	28	43	70.5	42.5	1	69	124.5	70.5	54		55.5		1	124.5	122	199		74.5	77	NA	NA	NA	36.615	-80.148	336	13.4	23.9	1.9	22	1215	568	19.3	42.1	107	3447	2298	649	228	113	292
VA.244.1.18.S	VA	244	244	244	Chilcotin	1	18	S	0	16.5	NA	NA	NA	0	NA	NA	NA	NA		NA		0	NA	NA	NA		NA	NA	NA	NA	NA	36.615	-80.148	336	13.4	23.9	1.9	22	1215	568	19.3	42.1	107	3447	2298	649	228	113	292
VA.244.2.6.AL	VA	244	244	244	Chilcotin	2	6	AL	1	55	101	116	61	1	111	155	116	39	CHECK	44		1	155	141.5	192.5		37.5	51	NA	NA	NA	36.615	-80.148	336	13.4	23.9	1.9	22	1215	568	19.3	42.1	107	3447	2298	649	228	113	292
VA.244.3.11.BD	VA	244	244	244	Chilcotin	3	11	BD	1	21	42	60	39	1	47	134	60	74		87		1	134	133	186.5		52.5	53.5	NA	NA	NA	36.615	-80.148	336	13.4	23.9	1.9	22	1215	568	19.3	42.1	107	3447	2298	649	228	113	292
VA.245.1.18.L	VA	245	245	245	Chilcotin	1	18	L	0	27.5	NA	NA	NA	0	NA	NA	NA	NA		NA		0	NA	NA	NA		NA	NA	NA	NA	NA	36.615	-80.148	336	13.4	23.9	1.9	22	1215	568	19.3	42.1	107	3447	2298	649	228	113	292
VA.245.2.21.AN	VA	245	245	245	Chilcotin	2	21	AN	1	19.5	19	35	15.5	1	33	52.5	35	17.5		19.5		1	52.5	50	58		5.5	8	NA	NA	NA	36.615	-80.148	336	13.4	23.9	1.9	22	1215	568	19.3	42.1	107	3447	2298	649	228	113	292
VA.245.3.11.BF	VA	245	245	245	Chilcotin	3	11	BF	1	47	36	74	27	1	61.5	131	74	57		69.5		1	131	129	194.5		63.5	65.5	NA	NA	NA	36.615	-80.148	336	13.4	23.9	1.9	22	1215	568	19.3	42.1	107	3447	2298	649	228	113	292
VA.246.1.6.J	VA	246	246	246	Chilcotin	1	6	J	1	21.5	18	37	15.5	1	36	69	37	32		33		1	69	68	98.5		29.5	30.5	NA	NA	NA	36.615	-80.148	336	13.4	23.9	1.9	22	1215	568	19.3	42.1	107	3447	2298	649	228	113	292
VA.246.2.2.AU	VA	246	246	246	Chilcotin	2	2	AU	0	16	NA	NA	NA	0	NA	NA	NA	NA		NA		0	NA	NA	NA		NA	NA	NA	NA	NA	36.615	-80.148	336	13.4	23.9	1.9	22	1215	568	19.3	42.1	107	3447	2298	649	228	113	292
VA.246.3.21.BO	VA	246	246	246	Chilcotin	3	21	BO	1	20	16	36	16	1	33.5	44.5	36	8.5		11		1	44.5	NA	NA		NA	NA	NA	NA	NA	36.615	-80.148	336	13.4	23.9	1.9	22	1215	568	19.3	42.1	107	3447	2298	649	228	113	292
VA.247.1.20.V	VA	247	247	247	Chilcotin	1	20	V	1	32	23.5	54.5	22.5	1	51	57	54.5	2.49999999999999		6		1	57	34	51	OSD, NS	-6	17	NA	NA	NA	36.615	-80.148	336	13.4	23.9	1.9	22	1215	568	19.3	42.1	107	3447	2298	649	228	113	292
VA.247.2.10.AQ	VA	247	247	247	Chilcotin	2	10	AQ	1	11.5	11.5	21.5	10	1	22	49.5	21.5	28		27.5		1	49.5	47	79		29.5	32	NA	NA	NA	36.615	-80.148	336	13.4	23.9	1.9	22	1215	568	19.3	42.1	107	3447	2298	649	228	113	292
VA.247.3.20.BA	VA	247	247	247	Chilcotin	3	20	BA	1	14	31	40.5	26.5	1	39	74	40.5	33.5		35		1	74	73	133		59	60	NA	NA	NA	36.615	-80.148	336	13.4	23.9	1.9	22	1215	568	19.3	42.1	107	3447	2298	649	228	113	292
VA.248.1.9.AC	VA	248	248	248	Chilcotin	1	9	AC	1	20.5	51	58	37.5	1	59	120	58	62		61		1	120	117	171		51	54	NA	NA	NA	36.615	-80.148	336	13.4	23.9	1.9	22	1215	568	19.3	42.1	107	3447	2298	649	228	113	292
VA.248.2.4.AI	VA	248	248	248	Chilcotin	2	4	AI	1	8	63	69	61	1	69.5	110	69	41		40.5		1	110	107	145.5		35.5	38.5	NA	NA	NA	36.615	-80.148	336	13.4	23.9	1.9	22	1215	568	19.3	42.1	107	3447	2298	649	228	113	292
VA.248.3.13.BD	VA	248	248	248	Chilcotin	3	13	BD	1	16	46.5	59.5	43.5	1	61	103.5	59.5	44		42.5		1	103.5	42	98	OSD, NS	-5.5	56	NA	NA	NA	36.615	-80.148	336	13.4	23.9	1.9	22	1215	568	19.3	42.1	107	3447	2298	649	228	113	292
VA.249.1.6.U	VA	249	249	249	Chilcotin	1	6	U	1	8	39	45.5	37.5	1	47	92	45.5	46.5		45		1	92	91	125.5		33.5	34.5	NA	NA	NA	36.615	-80.148	336	13.4	23.9	1.9	22	1215	568	19.3	42.1	107	3447	2298	649	228	113	292
VA.249.2.22.AG	VA	249	249	249	Chilcotin	2	22	AG	1	14	22	41.5	27.5	1	37.5	47	41.5	5.5		9.5		1	47	41	94	NS, OS 47/86	47	53	NA	NA	NA	36.615	-80.148	336	13.4	23.9	1.9	22	1215	568	19.3	42.1	107	3447	2298	649	228	113	292
VA.249.3.28.BH	VA	249	249	249	Chilcotin	3	28	BH	1	12	40	51.5	39.5	1	53	75	51.5	23.5		22		1	75	69	127		52	58	NA	NA	NA	36.615	-80.148	336	13.4	23.9	1.9	22	1215	568	19.3	42.1	107	3447	2298	649	228	113	292
VA.250.1.10.F	VA	250	250	250	Chilcotin	1	10	F	1	11.5	18.5	24.5	13	1	31	69	24.5	44.5		38		1	69	25	85.5	NS. OS 63.5/85.5	16.5	60.5	NA	NA	NA	36.615	-80.148	336	13.4	23.9	1.9	22	1215	568	19.3	42.1	107	3447	2298	649	228	113	292
VA.250.2.10.AE	VA	250	250	250	Chilcotin	2	10	AE	1	17	9.5	35	18	1	85.5	91	35	56		5.5		1	91	85	125.5		34.5	40.5	NA	NA	NA	36.615	-80.148	336	13.4	23.9	1.9	22	1215	568	19.3	42.1	107	3447	2298	649	228	113	292
VA.250.3.20.BE	VA	250	250	250	Chilcotin	3	20	BE	1	19	28.5	39.5	20.5	1	27	48.5	39.5	9		21.5		1	48.5	NA	NA		NA	NA	NA	NA	NA	36.615	-80.148	336	13.4	23.9	1.9	22	1215	568	19.3	42.1	107	3447	2298	649	228	113	292
VA.251.1.18.AC	VA	251	251	251	Chilcotin	1	18	AC	1	NA	16	17.5	NA	0	NA	NA	17.5	NA		NA		0	NA	NA	NA		NA	NA	NA	NA	NA	36.615	-80.148	336	13.4	23.9	1.9	22	1215	568	19.3	42.1	107	3447	2298	649	228	113	292
VA.251.2.13.AM	VA	251	251	251	Chilcotin	2	13	AM	1	17	30.5	39.5	22.5	1	38	88	39.5	48.5		50		1	88	81	107.5	NS, OS 85/102	19.5	26.5	NA	NA	NA	36.615	-80.148	336	13.4	23.9	1.9	22	1215	568	19.3	42.1	107	3447	2298	649	228	113	292
VA.251.3.1.BF	VA	251	251	251	Chilcotin	3	1	BF	1	6	16.5	20.5	14.5	1	18	29	20.5	8.5		11		0	29	NA	NA		NA	NA	NA	NA	NA	36.615	-80.148	336	13.4	23.9	1.9	22	1215	568	19.3	42.1	107	3447	2298	649	228	113	292
VA.253.1.18.A	VA	253	253	253	Chilcotin	1	18	A	0	NA	NA	NA	NA	0	NA	NA	NA	NA		NA		0	NA	NA	NA		NA	NA	NA	NA	NA	36.615	-80.148	336	13.4	23.9	1.9	22	1215	568	19.3	42.1	107	3447	2298	649	228	113	292
VA.253.2.19.AT	VA	253	253	253	Chilcotin	2	19	AT	0	NA	NA	NA	NA	0	NA	NA	NA	NA		NA		0	NA	NA	NA		NA	NA	NA	NA	NA	36.615	-80.148	336	13.4	23.9	1.9	22	1215	568	19.3	42.1	107	3447	2298	649	228	113	292
VA.253.3.17.BD	VA	253	253	253	Chilcotin	3	17	BD	1	25	40.5	63	38	1	62.5	93.5	63	30.5		31		1	93.5	91	121		27.5	30	NA	NA	NA	36.615	-80.148	336	13.4	23.9	1.9	22	1215	568	19.3	42.1	107	3447	2298	649	228	113	292
VA.254.1.21.E	VA	254	254	254	Chilcotin	1	21	E	0	NA	NA	NA	NA	0	NA	NA	NA	NA		NA		0	NA	NA	NA		NA	NA	NA	NA	NA	36.615	-80.148	336	13.4	23.9	1.9	22	1215	568	19.3	42.1	107	3447	2298	649	228	113	292
VA.254.2.8.AH	VA	254	254	254	Chilcotin	2	8	AH	1	10	12.5	22.5	12.5	1	11	37	22.5	14.5		26		1	37	27	65		28	38	NA	NA	NA	36.615	-80.148	336	13.4	23.9	1.9	22	1215	568	19.3	42.1	107	3447	2298	649	228	113	292
VA.254.3.13.BG	VA	254	254	254	Chilcotin	3	13	BG	1	5	27.5	31.5	26.5	1	30	72.5	31.5	41		42.5		1	72.5	3	40	OSD, NS	-32.5	37	NA	NA	NA	36.615	-80.148	336	13.4	23.9	1.9	22	1215	568	19.3	42.1	107	3447	2298	649	228	113	292
VA.255.1.16.V	VA	255	255	255	Chilcotin	1	16	V	1	20	12	32	12	1	30	47	32	15		17		1	47	47	67.5	NS. OS 50/59.5	20.5	20.5	NA	NA	NA	36.615	-80.148	336	13.4	23.9	1.9	22	1215	568	19.3	42.1	107	3447	2298	649	228	113	292
VA.255.2.16.AW	VA	255	255	255	Chilcotin	2	16	AW	1	19	19.5	35.5	16.5	1	35	80.5	35.5	45		45.5		1	80.5	78	102		21.5	24	NA	NA	NA	36.615	-80.148	336	13.4	23.9	1.9	22	1215	568	19.3	42.1	107	3447	2298	649	228	113	292
VA.255.3.28.BK	VA	255	255	255	Chilcotin	3	28	BK	1	24	24	28.5	4.5	1	21	66.5	28.5	38	CHECK	45.5		1	66.5	55	88	NS. OS 64/81	21.5	33	NA	NA	NA	36.615	-80.148	336	13.4	23.9	1.9	22	1215	568	19.3	42.1	107	3447	2298	649	228	113	292
VA.255.M1.30.AU	VA	255	255	255	Chilcotin	M1	30	AU	1	11.4	23.5	27.5	16.1	1	47	85	27.5	57.5		38		1	85	79	125	NS. OS 84/87	40	46	NA	NA	NA	36.615	-80.148	336	13.4	23.9	1.9	22	1215	568	19.3	42.1	107	3447	2298	649	228	113	292
VA.255.M2.33.BF	VA	255	255	255	Chilcotin	M2	33	BF	1	11.1	19	35	23.9	1	34	83	35	48		49		1	83	80.5	102		19	21.5	NA	NA	NA	36.615	-80.148	336	13.4	23.9	1.9	22	1215	568	19.3	42.1	107	3447	2298	649	228	113	292
VA.256.1.9.Z	VA	256	256	256	Chilcotin	1	9	Z	1	9	10	16	7	1	14.5	57	16	41		42.5		1	57	55	68.5		11.5	13.5	NA	NA	NA	36.615	-80.148	336	13.4	23.9	1.9	22	1215	568	19.3	42.1	107	3447	2298	649	228	113	292
VA.256.2.18.AI	VA	256	256	256	Chilcotin	2	18	AI	1	21	19	36	15	1	36.5	58	36	22		21.5		1	58	57	84		26	27	NA	NA	NA	36.615	-80.148	336	13.4	23.9	1.9	22	1215	568	19.3	42.1	107	3447	2298	649	228	113	292
VA.256.3.21.BA	VA	256	256	256	Chilcotin	3	21	BA	1	25	24	45.5	20.5	1	39	77	45.5	31.5		38		1	77	71	90.5		13.5	19.5	NA	NA	NA	36.615	-80.148	336	13.4	23.9	1.9	22	1215	568	19.3	42.1	107	3447	2298	649	228	113	292
VA.257.1.16.AB	VA	257	257	257	Chilcotin	1	16	AB	1	21	25	42	21	1	35	87	42	45		52		1	87	86	106		19	20	NA	NA	NA	36.615	-80.148	336	13.4	23.9	1.9	22	1215	568	19.3	42.1	107	3447	2298	649	228	113	292
VA.257.2.3.AG	VA	257	257	257	Chilcotin	2	3	AG	1	16.5	9.5	23	6.5	1	23	44	23	21		21		1	44	43	65.5		21.5	22.5	NA	NA	NA	36.615	-80.148	336	13.4	23.9	1.9	22	1215	568	19.3	42.1	107	3447	2298	649	228	113	292
VA.257.3.29.BC	VA	257	257	257	Chilcotin	3	29	BC	1	13	30.5	32	19	1	21.5	81.5	32	49.5		60		1	81.5	77	133		51.5	56	NA	NA	NA	36.615	-80.148	336	13.4	23.9	1.9	22	1215	568	19.3	42.1	107	3447	2298	649	228	113	292
VA.258.1.20.AA	VA	258	258	258	Chilcotin	1	20	AA	1	6	18	22	16	1	16	29.5	22	7.5		13.5		1	29.5	27.5	46		16.5	18.5	NA	NA	NA	36.615	-80.148	336	13.4	23.9	1.9	22	1215	568	19.3	42.1	107	3447	2298	649	228	113	292
VA.258.2.7.AT	VA	258	258	258	Chilcotin	2	7	AT	0	NA	NA	NA	NA	0	NA	NA	NA	NA		NA		0	NA	NA	NA		NA	NA	NA	NA	NA	36.615	-80.148	336	13.4	23.9	1.9	22	1215	568	19.3	42.1	107	3447	2298	649	228	113	292
VA.258.3.5.BD	VA	258	258	258	Chilcotin	3	5	BD	0	4	NA	NA	NA	0	NA	NA	NA	NA		NA		0	NA	NA	NA		NA	NA	NA	NA	NA	36.615	-80.148	336	13.4	23.9	1.9	22	1215	568	19.3	42.1	107	3447	2298	649	228	113	292
VA.258.M1.33.AW	VA	258	258	258	Chilcotin	M1	33	AW	1	7	13	24.5	17.5	0	NA	NA	24.5	NA		NA		0	NA	NA	NA		NA	NA	NA	NA	NA	36.615	-80.148	336	13.4	23.9	1.9	22	1215	568	19.3	42.1	107	3447	2298	649	228	113	292
VA.258.M2.32.BD	VA	258	258	258	Chilcotin	M2	32	BD	1	11.4	2	14	2.6	1	7.5	19.5	14	5.5		12		1	19.5	NA	NA		NA	NA	NA	NA	NA	36.615	-80.148	336	13.4	23.9	1.9	22	1215	568	19.3	42.1	107	3447	2298	649	228	113	292
VA.259.1.10.V	VA	259	259	259	Chilcotin	1	10	V	1	13.5	21.5	33.5	20	0	NA	NA	33.5	NA		NA		0	NA	NA	NA		NA	NA	NA	NA	NA	36.615	-80.148	336	13.4	23.9	1.9	22	1215	568	19.3	42.1	107	3447	2298	649	228	113	292
VA.259.2.14.AF	VA	259	259	259	Chilcotin	2	14	AF	0	7.5	NA	NA	NA	0	NA	NA	NA	NA		NA		0	NA	NA	NA		NA	NA	NA	NA	NA	36.615	-80.148	336	13.4	23.9	1.9	22	1215	568	19.3	42.1	107	3447	2298	649	228	113	292
VA.259.3.14.BE	VA	259	259	259	Chilcotin	3	14	BE	0	NA	NA	NA	NA	0	NA	NA	NA	NA		NA		0	NA	NA	NA		NA	NA	NA	NA	NA	36.615	-80.148	336	13.4	23.9	1.9	22	1215	568	19.3	42.1	107	3447	2298	649	228	113	292
VA.260.1.6.R	VA	260	260	260	Chilcotin	1	6	R	0	NA	NA	NA	NA	0	NA	NA	NA	NA		NA		0	NA	NA	NA		NA	NA	NA	NA	NA	36.615	-80.148	336	13.4	23.9	1.9	22	1215	568	19.3	42.1	107	3447	2298	649	228	113	292
VA.260.2.17.AZ	VA	260	260	260	Chilcotin	2	17	AZ	0	NA	NA	NA	NA	0	NA	NA	NA	NA		NA		0	NA	NA	NA		NA	NA	NA	NA	NA	36.615	-80.148	336	13.4	23.9	1.9	22	1215	568	19.3	42.1	107	3447	2298	649	228	113	292
VA.260.3.5.BB	VA	260	260	260	Chilcotin	3	5	BB	1	6	22	28.5	22.5	1	26	60.5	28.5	32		34.5		1	60.5	52.5	80.5		20	28	NA	NA	NA	36.615	-80.148	336	13.4	23.9	1.9	22	1215	568	19.3	42.1	107	3447	2298	649	228	113	292
VA.261.1.5.T	VA	261	261	261	Chilcotin	1	5	T	0	NA	NA	NA	NA	0	NA	NA	NA	NA		NA		0	NA	NA	NA		NA	NA	NA	NA	NA	36.615	-80.148	336	13.4	23.9	1.9	22	1215	568	19.3	42.1	107	3447	2298	649	228	113	292
VA.261.2.26.AX	VA	261	261	261	Chilcotin	2	26	AX	0	8	NA	NA	NA	0	NA	NA	NA	NA		NA		0	NA	NA	NA		NA	NA	NA	NA	NA	36.615	-80.148	336	13.4	23.9	1.9	22	1215	568	19.3	42.1	107	3447	2298	649	228	113	292
VA.261.3.9.BJ	VA	261	261	261	Chilcotin	3	9	BJ	0	7	NA	NA	NA	0	NA	NA	NA	NA		NA		0	NA	NA	NA		NA	NA	NA	NA	NA	36.615	-80.148	336	13.4	23.9	1.9	22	1215	568	19.3	42.1	107	3447	2298	649	228	113	292
VA.262.1.14.X	VA	262	262	262	Chilcotin	1	14	X	1	13	21.5	32.5	19.5	1	12	47.5	32.5	15		35.5		1	47.5	40	64.5		17	24.5	NA	NA	NA	36.615	-80.148	336	13.4	23.9	1.9	22	1215	568	19.3	42.1	107	3447	2298	649	228	113	292
VA.262.2.13.AT	VA	262	262	262	Chilcotin	2	13	AT	1	20	299.5	315	295	1	25.5	56.5	315	25		31		1	56.5	0	34	OSD, NS	-22.5	34	NA	NA	NA	36.615	-80.148	336	13.4	23.9	1.9	22	1215	568	19.3	42.1	107	3447	2298	649	228	113	292
VA.262.3.16.BH	VA	262	262	262	Chilcotin	3	16	BH	1	9	15.5	24.5	15.5	1	23.5	47	24.5	22.5		23.5		1	47	24.5	49.5		2.5	25	NA	NA	NA	36.615	-80.148	336	13.4	23.9	1.9	22	1215	568	19.3	42.1	107	3447	2298	649	228	113	292
VA.263.1.13.Y	VA	263	263	263	Chilcotin	1	13	Y	1	7	12	18	11	1	11	26	18	8		15		0	26	NA	NA		NA	NA	NA	NA	NA	36.615	-80.148	336	13.4	23.9	1.9	22	1215	568	19.3	42.1	107	3447	2298	649	228	113	292
VA.263.2.22.AV	VA	263	263	263	Chilcotin	2	22	AV	0	12	NA	NA	NA	0	NA	NA	NA	NA		NA		0	NA	NA	NA		NA	NA	NA	NA	NA	36.615	-80.148	336	13.4	23.9	1.9	22	1215	568	19.3	42.1	107	3447	2298	649	228	113	292
VA.263.3.2.BO	VA	263	263	263	Chilcotin	3	2	BO	1	NA	3	6	NA	0	NA	NA	6	NA		NA		0	NA	NA	NA		NA	NA	NA	NA	NA	36.615	-80.148	336	13.4	23.9	1.9	22	1215	568	19.3	42.1	107	3447	2298	649	228	113	292
VA.264.1.6.I	VA	264	264	264	Chilcotin	1	6	I	0	NA	NA	NA	NA	0	NA	NA	NA	NA		NA		0	NA	NA	NA		NA	NA	NA	NA	NA	36.615	-80.148	336	13.4	23.9	1.9	22	1215	568	19.3	42.1	107	3447	2298	649	228	113	292
VA.264.2.8.AM	VA	264	264	264	Chilcotin	2	8	AM	0	NA	NA	NA	NA	0	NA	NA	NA	NA		NA		0	NA	NA	NA		NA	NA	NA	NA	NA	36.615	-80.148	336	13.4	23.9	1.9	22	1215	568	19.3	42.1	107	3447	2298	649	228	113	292
VA.264.3.17.BA	VA	264	264	264	Chilcotin	3	17	BA	0	3	NA	NA	NA	0	NA	NA	NA	NA		NA		0	NA	NA	NA		NA	NA	NA	NA	NA	36.615	-80.148	336	13.4	23.9	1.9	22	1215	568	19.3	42.1	107	3447	2298	649	228	113	292
VA.265.1.15.D	VA	265	265	265	Chilcotin	1	15	D	1	6	26.5	29	23	1	23	48	29	19		25		1	48	64	148.5		100.5	84.5	NA	NA	NA	36.615	-80.148	336	13.4	23.9	1.9	22	1215	568	19.3	42.1	107	3447	2298	649	228	113	292
VA.265.2.23.AN	VA	265	265	265	Chilcotin	2	23	AN	0	NA	NA	NA	NA	0	NA	NA	NA	NA		NA		0	NA	NA	NA		NA	NA	NA	NA	NA	36.615	-80.148	336	13.4	23.9	1.9	22	1215	568	19.3	42.1	107	3447	2298	649	228	113	292
VA.265.3.20.BM	VA	265	265	265	Chilcotin	3	20	BM	0	NA	NA	NA	NA	0	NA	NA	NA	NA		NA		0	NA	NA	NA		NA	NA	NA	NA	NA	36.615	-80.148	336	13.4	23.9	1.9	22	1215	568	19.3	42.1	107	3447	2298	649	228	113	292
VA.266.1.4.U	VA	266	266	266	Chilcotin	1	4	U	1	10	10.5	23.5	13.5	1	2	33	23.5	9.5		31		1	33	28.5	56		23	27.5	NA	NA	NA	36.615	-80.148	336	13.4	23.9	1.9	22	1215	568	19.3	42.1	107	3447	2298	649	228	113	292
VA.266.2.13.AU	VA	266	266	266	Chilcotin	2	13	AU	0	12	NA	NA	NA	0	NA	NA	NA	NA		NA		0	NA	NA	NA		NA	NA	NA	NA	NA	36.615	-80.148	336	13.4	23.9	1.9	22	1215	568	19.3	42.1	107	3447	2298	649	228	113	292
VA.266.3.26.BJ	VA	266	266	266	Chilcotin	3	26	BJ	1	9	9	36	27	1	32.5	48	36	12	CHECK	15.5		1	48	40	50.5		2.5	10.5	NA	NA	NA	36.615	-80.148	336	13.4	23.9	1.9	22	1215	568	19.3	42.1	107	3447	2298	649	228	113	292
VA.267.1.19.G	VA	267	267	267	Chilcotin	1	19	G	1	11	29	43	32	1	41	65	43	22		24		1	65	62	78.5		13.5	16.5	NA	NA	NA	36.615	-80.148	336	13.4	23.9	1.9	22	1215	568	19.3	42.1	107	3447	2298	649	228	113	292
VA.267.2.19.AV	VA	267	267	267	Chilcotin	2	19	AV	1	11.5	2.5	2.5	-9	0	NA	NA	2.5	NA		NA		0	NA	NA	NA		NA	NA	NA	NA	NA	36.615	-80.148	336	13.4	23.9	1.9	22	1215	568	19.3	42.1	107	3447	2298	649	228	113	292
VA.267.3.7.BS	VA	267	267	267	Chilcotin	3	7	BS	1	7	29.5	36	29	1	33	62.5	36	26.5		29.5		1	62.5	61	95		32.5	34	NA	NA	NA	36.615	-80.148	336	13.4	23.9	1.9	22	1215	568	19.3	42.1	107	3447	2298	649	228	113	292
VA.268.1.17.S	VA	268	268	268	Chilcotin	1	17	S	0	12	NA	NA	NA	0	NA	NA	NA	NA		NA		0	NA	NA	NA		NA	NA	NA	NA	NA	36.615	-80.148	336	13.4	23.9	1.9	22	1215	568	19.3	42.1	107	3447	2298	649	228	113	292
VA.268.2.13.AN	VA	268	268	268	Chilcotin	2	13	AN	0	9.5	NA	NA	NA	0	NA	NA	NA	NA		NA		0	NA	NA	NA		NA	NA	NA	NA	NA	36.615	-80.148	336	13.4	23.9	1.9	22	1215	568	19.3	42.1	107	3447	2298	649	228	113	292
VA.268.3.14.BB	VA	268	268	268	Chilcotin	3	14	BB	1	8	19.5	22.5	14.5	1	21.5	42	22.5	19.5		20.5		1	42	40	77.5		35.5	37.5	NA	NA	NA	36.615	-80.148	336	13.4	23.9	1.9	22	1215	568	19.3	42.1	107	3447	2298	649	228	113	292
VA.269.1.18.Z	VA	269	269	269	Chilcotin	1	18	Z	1	7	25	30	23	1	29	31.5	30	1.5		2.5		1	31.5	29.5	49.5		18	20	NA	NA	NA	36.615	-80.148	336	13.4	23.9	1.9	22	1215	568	19.3	42.1	107	3447	2298	649	228	113	292
VA.269.2.3.AQ	VA	269	269	269	Chilcotin	2	3	AQ	0	NA	NA	NA	NA	0	NA	NA	NA	NA		NA		0	NA	NA	NA		NA	NA	NA	NA	NA	36.615	-80.148	336	13.4	23.9	1.9	22	1215	568	19.3	42.1	107	3447	2298	649	228	113	292
VA.269.3.1.BG	VA	269	269	269	Chilcotin	3	1	BG	1	14	18	27	13	1	24.5	33	27	6		8.5		1	33	NA	NA		NA	NA	NA	NA	NA	36.615	-80.148	336	13.4	23.9	1.9	22	1215	568	19.3	42.1	107	3447	2298	649	228	113	292
VA.270.1.16.C	VA	270	270	270	Chilcotin	1	16	C	0	4	NA	NA	NA	0	NA	NA	NA	NA		NA		0	NA	NA	NA		NA	NA	NA	NA	NA	36.615	-80.148	336	13.4	23.9	1.9	22	1215	568	19.3	42.1	107	3447	2298	649	228	113	292
VA.270.2.4.AP	VA	270	270	270	Chilcotin	2	4	AP	0	NA	NA	NA	NA	0	NA	NA	NA	NA		NA		0	NA	NA	NA		NA	NA	NA	NA	NA	36.615	-80.148	336	13.4	23.9	1.9	22	1215	568	19.3	42.1	107	3447	2298	649	228	113	292
VA.270.3.6.BJ	VA	270	270	270	Chilcotin	3	6	BJ	0	5	NA	NA	NA	0	NA	NA	NA	NA		NA		0	NA	NA	NA		NA	NA	NA	NA	NA	36.615	-80.148	336	13.4	23.9	1.9	22	1215	568	19.3	42.1	107	3447	2298	649	228	113	292
VA.271.1.11.T	VA	271	271	271	Chilcotin	1	11	T	1	6.5	17	22	15.5	1	26.5	47	22	25		20.5		1	47	44	70		23	26	NA	NA	NA	36.615	-80.148	336	13.4	23.9	1.9	22	1215	568	19.3	42.1	107	3447	2298	649	228	113	292
VA.271.2.18.AW	VA	271	271	271	Chilcotin	2	18	AW	0	NA	NA	NA	NA	0	NA	NA	NA	NA		NA		0	NA	NA	NA		NA	NA	NA	NA	NA	36.615	-80.148	336	13.4	23.9	1.9	22	1215	568	19.3	42.1	107	3447	2298	649	228	113	292
VA.271.3.13.BP	VA	271	271	271	Chilcotin	3	13	BP	1	10	3	16.5	6.5	1	15	29	16.5	12.5		14		1	29	28	54		25	26	NA	NA	NA	36.615	-80.148	336	13.4	23.9	1.9	22	1215	568	19.3	42.1	107	3447	2298	649	228	113	292
VA.301.1.10.L	VA	301	301	301	Crowsnest	1	10	L	0	NA	NA	NA	NA	0	NA	NA	NA	NA		NA		0	NA	NA	NA		NA	NA	NA	NA	NA	36.615	-80.148	336	13.4	23.9	1.9	22	1215	568	19.3	42.1	107	3447	2298	649	228	113	292
VA.301.2.15.AY	VA	301	301	301	Crowsnest	2	15	AY	1	60	70	91	31	1	121	183	91	92	CHECK	62		1	183	178	355		172	177	NA	NA	NA	36.615	-80.148	336	13.4	23.9	1.9	22	1215	568	19.3	42.1	107	3447	2298	649	228	113	292
VA.301.3.4.BF	VA	301	301	301	Crowsnest	3	4	BF	1	63	30.5	91.5	28.5	1	90	177	91.5	85.5		87		1	177	174	295		118	121	NA	NA	NA	36.615	-80.148	336	13.4	23.9	1.9	22	1215	568	19.3	42.1	107	3447	2298	649	228	113	292
VA.302.1.15.E	VA	302	302	302	Crowsnest	1	15	E	1	50	33.5	60.5	10.5	1	166	246.5	60.5	186	CHECK - Multiple leaders	80.5		1	246.5	162	325		78.5	163	NA	NA	NA	36.615	-80.148	336	13.4	23.9	1.9	22	1215	568	19.3	42.1	107	3447	2298	649	228	113	292
VA.302.2.11.AW	VA	302	302	302	Crowsnest	2	11	AW	1	NA	32.5	33.5	NA	1	35	106.5	33.5	73		71.5		1	106.5	111	186.5	NS. OS 115/175.5	80	75.5	NA	NA	NA	36.615	-80.148	336	13.4	23.9	1.9	22	1215	568	19.3	42.1	107	3447	2298	649	228	113	292
VA.302.3.26.BF	VA	302	302	302	Crowsnest	3	26	BF	0	82	NA	NA	NA	0	NA	NA	NA	NA		NA		0	NA	NA	NA		NA	NA	NA	NA	NA	36.615	-80.148	336	13.4	23.9	1.9	22	1215	568	19.3	42.1	107	3447	2298	649	228	113	292
VA.303.1.12.R	VA	303	303	303	Crowsnest	1	12	R	1	69	48.5	116.5	47.5	1	116	165	116.5	48.5		49		1	165	163	275.5		110.5	112.5	NA	NA	NA	36.615	-80.148	336	13.4	23.9	1.9	22	1215	568	19.3	42.1	107	3447	2298	649	228	113	292
VA.303.2.24.AP	VA	303	303	303	Crowsnest	2	24	AP	0	NA	NA	NA	NA	0	NA	NA	NA	NA		NA		0	NA	NA	NA		NA	NA	NA	NA	NA	36.615	-80.148	336	13.4	23.9	1.9	22	1215	568	19.3	42.1	107	3447	2298	649	228	113	292
VA.303.3.4.BH	VA	303	303	303	Crowsnest	3	4	BH	1	112	48	153.5	41.5	1	155	292.5	153.5	139		137.5		1	292.5	282	428		135.5	146	NA	NA	NA	36.615	-80.148	336	13.4	23.9	1.9	22	1215	568	19.3	42.1	107	3447	2298	649	228	113	292
VA.304.1.12.P	VA	304	304	304	Crowsnest	1	12	P	1	73	26	97	24	1	97.5	151	97	54		53.5		1	151	150	258		107	108	NA	NA	NA	36.615	-80.148	336	13.4	23.9	1.9	22	1215	568	19.3	42.1	107	3447	2298	649	228	113	292
VA.304.2.21.AK	VA	304	304	304	Crowsnest	2	21	AK	1	64	29.5	92	28	1	91	126.5	92	34.5		35.5		1	126.5	125	148		21.5	23	NA	NA	NA	36.615	-80.148	336	13.4	23.9	1.9	22	1215	568	19.3	42.1	107	3447	2298	649	228	113	292
VA.304.3.11.BG	VA	304	304	304	Crowsnest	3	11	BG	1	39	11	43	4	1	42	109	43	66		67		1	109	98	155		46	57	NA	NA	NA	36.615	-80.148	336	13.4	23.9	1.9	22	1215	568	19.3	42.1	107	3447	2298	649	228	113	292
VA.307.1.16.G	VA	307	307	307	Crowsnest	1	16	G	1	31	37	68	37	1	68	119.5	68	51.5		51.5		1	119.5	25	187	NS. OS 118/179	67.5	162	NA	NA	NA	36.615	-80.148	336	13.4	23.9	1.9	22	1215	568	19.3	42.1	107	3447	2298	649	228	113	292
VA.307.2.14.AL	VA	307	307	307	Crowsnest	2	14	AL	1	30.5	15	44	13.5	1	44	83	44	39		39		1	83	81	103		20	22	NA	NA	NA	36.615	-80.148	336	13.4	23.9	1.9	22	1215	568	19.3	42.1	107	3447	2298	649	228	113	292
VA.307.3.2.BJ	VA	307	307	307	Crowsnest	3	2	BJ	1	53	56	110	57	1	107	160.5	110	50.5		53.5		1	160.5	159	272.5		112	113.5	NA	NA	NA	36.615	-80.148	336	13.4	23.9	1.9	22	1215	568	19.3	42.1	107	3447	2298	649	228	113	292
VA.307.M1.30.AS	VA	307	307	307	Crowsnest	M1	30	AS	1	15.2	80	93	77.8	1	92	149.5	93	56.5		57.5		1	149.5	142	215	NS, OS 144.5/192.5	65.5	73	NA	NA	NA	36.615	-80.148	336	13.4	23.9	1.9	22	1215	568	19.3	42.1	107	3447	2298	649	228	113	292
VA.307.M2.34.BF	VA	307	307	307	Crowsnest	M2	34	BF	1	14	49	62	48	1	61.5	95	62	33		33.5		1	95	92	207		112	115	NA	NA	NA	36.615	-80.148	336	13.4	23.9	1.9	22	1215	568	19.3	42.1	107	3447	2298	649	228	113	292
VA.308.1.5.L	VA	308	308	308	Crowsnest	1	5	L	1	61	7.5	68	7	1	66	83	68	15		17		1	83	64	104	NS. OS 66/94	21	40	NA	NA	NA	36.615	-80.148	336	13.4	23.9	1.9	22	1215	568	19.3	42.1	107	3447	2298	649	228	113	292
VA.308.2.14.AI	VA	308	308	308	Crowsnest	2	14	AI	1	56	30	76.5	20.5	1	76.5	105	76.5	28.5		28.5		1	105	101	133		28	32	NA	NA	NA	36.615	-80.148	336	13.4	23.9	1.9	22	1215	568	19.3	42.1	107	3447	2298	649	228	113	292
VA.308.3.6.BX	VA	308	308	308	Crowsnest	3	6	BX	1	71	26.5	82	11	1	81	161.5	82	79.5	CHECK - New leader, multiple leaders	80.5		1	161.5	148	199		37.5	51	NA	NA	NA	36.615	-80.148	336	13.4	23.9	1.9	22	1215	568	19.3	42.1	107	3447	2298	649	228	113	292
VA.309.1.16.U	VA	309	309	309	Crowsnest	1	16	U	0	22	NA	NA	NA	0	NA	NA	NA	NA		NA		0	NA	NA	NA		NA	NA	NA	NA	NA	36.615	-80.148	336	13.4	23.9	1.9	22	1215	568	19.3	42.1	107	3447	2298	649	228	113	292
VA.309.2.13.AR	VA	309	309	309	Crowsnest	2	13	AR	1	17	5	20	3	1	20	69	20	49		49		1	69	62	95.5		26.5	33.5	NA	NA	NA	36.615	-80.148	336	13.4	23.9	1.9	22	1215	568	19.3	42.1	107	3447	2298	649	228	113	292
VA.309.3.17.BQ	VA	309	309	309	Crowsnest	3	17	BQ	1	22	11.5	36.5	14.5	1	27.5	62	36.5	25.5		34.5		1	62	59	96.5		34.5	37.5	NA	NA	NA	36.615	-80.148	336	13.4	23.9	1.9	22	1215	568	19.3	42.1	107	3447	2298	649	228	113	292
VA.310.1.14.A	VA	310	310	310	Crowsnest	1	14	A	1	48.5	54.5	101	52.5	1	87.5	109	101	8		21.5		1	109	102	209	NS. OS 145.5/177	100	107	NA	NA	NA	36.615	-80.148	336	13.4	23.9	1.9	22	1215	568	19.3	42.1	107	3447	2298	649	228	113	292
VA.310.2.3.AO	VA	310	310	310	Crowsnest	2	3	AO	0	NA	NA	NA	NA	0	NA	NA	NA	NA		NA		0	NA	NA	NA		NA	NA	NA	NA	NA	36.615	-80.148	336	13.4	23.9	1.9	22	1215	568	19.3	42.1	107	3447	2298	649	228	113	292
VA.310.3.6.BV	VA	310	310	310	Crowsnest	3	6	BV	1	39	18.5	54.5	15.5	1	77	107	54.5	52.5		30		1	107	133	190.5		83.5	57.5	NA	NA	NA	36.615	-80.148	336	13.4	23.9	1.9	22	1215	568	19.3	42.1	107	3447	2298	649	228	113	292
VA.311.1.11.AC	VA	311	311	311	Crowsnest	1	11	AC	1	67.5	29	93	25.5	1	85.5	136	93	43		50.5		1	136	130	180		44	50	NA	NA	NA	36.615	-80.148	336	13.4	23.9	1.9	22	1215	568	19.3	42.1	107	3447	2298	649	228	113	292
VA.311.2.10.AM	VA	311	311	311	Crowsnest	2	10	AM	1	79	14.5	91	12	1	27	90.5	91	-0.5		63.5		1	90.5	79	140	NS, OS 85/133	49.5	61	NA	NA	NA	36.615	-80.148	336	13.4	23.9	1.9	22	1215	568	19.3	42.1	107	3447	2298	649	228	113	292
VA.311.2.26.AR	VA	311	311	311	Crowsnest	2	26	AR	1	11	66	71	60	1	93	128.5	71	57.5		35.5		1	128.5	128	182.5		54	54.5	NA	NA	NA	36.615	-80.148	336	13.4	23.9	1.9	22	1215	568	19.3	42.1	107	3447	2298	649	228	113	292
VA.311.3.12.BL	VA	311	311	311	Crowsnest	3	12	BL	1	27	56	81	54	1	70.5	136	81	55		65.5		1	136	141.5	204		68	62.5	NA	NA	NA	36.615	-80.148	336	13.4	23.9	1.9	22	1215	568	19.3	42.1	107	3447	2298	649	228	113	292
VA.311.M2.32.BF	VA	311	311	311	Crowsnest	M2	32	BF	1	15.2	75.5	78.5	63.3	1	74	130	78.5	51.5		56		1	130	97	187		57	90	NA	NA	NA	36.615	-80.148	336	13.4	23.9	1.9	22	1215	568	19.3	42.1	107	3447	2298	649	228	113	292
VA.312.1.14.L	VA	312	312	312	Crowsnest	1	14	L	1	26.5	43	68	41.5	1	67.5	105.5	68	37.5		38		1	105.5	103	135		29.5	32	NA	NA	NA	36.615	-80.148	336	13.4	23.9	1.9	22	1215	568	19.3	42.1	107	3447	2298	649	228	113	292
VA.312.2.6.AP	VA	312	312	312	Crowsnest	2	6	AP	1	41	60.5	105.5	64.5	1	117	147.5	105.5	42		30.5		1	147.5	135	283		135.5	148	NA	NA	NA	36.615	-80.148	336	13.4	23.9	1.9	22	1215	568	19.3	42.1	107	3447	2298	649	228	113	292
VA.312.3.22.BH	VA	312	312	312	Crowsnest	3	22	BH	1	60	119	175	115	0	NA	NA	175	NA		NA		0	NA	NA	NA		NA	NA	NA	NA	NA	36.615	-80.148	336	13.4	23.9	1.9	22	1215	568	19.3	42.1	107	3447	2298	649	228	113	292
VA.313.1.17.N	VA	313	313	313	Crowsnest	1	17	N	1	41	65	102	61	1	105.5	173.5	102	71.5		68		1	173.5	101	224.5	NS. OS 166.5/188	51	123.5	NA	NA	NA	36.615	-80.148	336	13.4	23.9	1.9	22	1215	568	19.3	42.1	107	3447	2298	649	228	113	292
VA.313.2.6.AQ	VA	313	313	313	Crowsnest	2	6	AQ	0	NA	NA	NA	NA	0	NA	NA	NA	NA		NA		0	NA	NA	NA		NA	NA	NA	NA	NA	36.615	-80.148	336	13.4	23.9	1.9	22	1215	568	19.3	42.1	107	3447	2298	649	228	113	292
VA.313.3.3.BH	VA	313	313	313	Crowsnest	3	3	BH	1	59	44.5	103	44	1	103.5	138	103	35		34.5		1	138	137.5	259		121	121.5	NA	NA	NA	36.615	-80.148	336	13.4	23.9	1.9	22	1215	568	19.3	42.1	107	3447	2298	649	228	113	292
VA.314.1.12.F	VA	314	314	314	Crowsnest	1	12	F	1	47	63	105	58	1	106	160	105	55		54		1	160	126	228.5	NS. OS 156/203.5	68.5	102.5	NA	NA	NA	36.615	-80.148	336	13.4	23.9	1.9	22	1215	568	19.3	42.1	107	3447	2298	649	228	113	292
VA.314.2.9.AM	VA	314	314	314	Crowsnest	2	9	AM	1	37	49	84	47	0	NA	NA	84	NA		NA		0	NA	NA	NA		NA	NA	NA	NA	NA	36.615	-80.148	336	13.4	23.9	1.9	22	1215	568	19.3	42.1	107	3447	2298	649	228	113	292
VA.314.3.19.BB	VA	314	314	314	Crowsnest	3	19	BB	1	38	14	51.5	13.5	1	52	115	51.5	63.5		63		1	115	111.5	189		74	77.5	NA	NA	NA	36.615	-80.148	336	13.4	23.9	1.9	22	1215	568	19.3	42.1	107	3447	2298	649	228	113	292
VA.315.1.18.J	VA	315	315	315	Crowsnest	1	18	J	0	44	2	43	-1	0	NA	NA	43	NA		NA		0	NA	NA	NA		NA	NA	NA	NA	NA	36.615	-80.148	336	13.4	23.9	1.9	22	1215	568	19.3	42.1	107	3447	2298	649	228	113	292
VA.315.2.14.AQ	VA	315	315	315	Crowsnest	2	14	AQ	1	27	5	29	2	1	27	88.5	29	59.5		61.5		1	88.5	86	137.5		49	51.5	NA	NA	NA	36.615	-80.148	336	13.4	23.9	1.9	22	1215	568	19.3	42.1	107	3447	2298	649	228	113	292
VA.315.3.9.BA	VA	315	315	315	Crowsnest	3	9	BA	0	NA	NA	NA	NA	0	NA	NA	NA	NA		NA		0	NA	NA	NA		NA	NA	NA	NA	NA	36.615	-80.148	336	13.4	23.9	1.9	22	1215	568	19.3	42.1	107	3447	2298	649	228	113	292
VA.316.1.17.L	VA	316	316	316	Crowsnest	1	17	L	1	34.5	84.5	112.5	78	1	113.5	182	112.5	69.5		68.5		1	182	165	264	NS. OS 177/225	82	99	NA	NA	NA	36.615	-80.148	336	13.4	23.9	1.9	22	1215	568	19.3	42.1	107	3447	2298	649	228	113	292
VA.316.2.16.AJ	VA	316	316	316	Crowsnest	2	16	AJ	1	33	16.5	48	15	1	46	83.5	48	35.5		37.5		1	83.5	82	105		21.5	23	NA	NA	NA	36.615	-80.148	336	13.4	23.9	1.9	22	1215	568	19.3	42.1	107	3447	2298	649	228	113	292
VA.316.3.3.BW	VA	316	316	316	Crowsnest	3	3	BW	1	54	27	80	26	1	71.5	132.5	80	52.5		61		1	132.5	130	195		62.5	65	NA	NA	NA	36.615	-80.148	336	13.4	23.9	1.9	22	1215	568	19.3	42.1	107	3447	2298	649	228	113	292
VA.317.1.18.Y	VA	317	317	317	Crowsnest	1	18	Y	1	36	26.5	60	24	1	60	114	60	54		54		1	114	110	200		86	90	NA	NA	NA	36.615	-80.148	336	13.4	23.9	1.9	22	1215	568	19.3	42.1	107	3447	2298	649	228	113	292
VA.317.2.30.AR	VA	317	317	317	Crowsnest	2	30	AR	1	18.6	67	78	59.4	1	59	91.5	78	13.5		32.5		1	91.5	51	116.5	NS, OS 67/110	25	65.5	NA	NA	NA	36.615	-80.148	336	13.4	23.9	1.9	22	1215	568	19.3	42.1	107	3447	2298	649	228	113	292
VA.317.2.4.AG	VA	317	317	317	Crowsnest	2	4	AG	0	23	NA	NA	NA	0	NA	NA	NA	NA		NA		0	NA	NA	NA		NA	NA	NA	NA	NA	36.615	-80.148	336	13.4	23.9	1.9	22	1215	568	19.3	42.1	107	3447	2298	649	228	113	292
VA.317.3.16.BM	VA	317	317	317	Crowsnest	3	16	BM	1	NA	22.5	28.5	NA	0	NA	NA	28.5	NA		NA		0	NA	NA	NA		NA	NA	NA	NA	NA	36.615	-80.148	336	13.4	23.9	1.9	22	1215	568	19.3	42.1	107	3447	2298	649	228	113	292
VA.317.M2.33.BD	VA	317	317	317	Crowsnest	M2	33	BD	1	8.9	79	83	74.1	0	NA	NA	83	NA		NA		0	NA	NA	NA		NA	NA	NA	NA	NA	36.615	-80.148	336	13.4	23.9	1.9	22	1215	568	19.3	42.1	107	3447	2298	649	228	113	292
VA.318.1.12.AB	VA	318	318	318	Crowsnest	1	12	AB	1	70.5	45.5	104	33.5	1	97	141.5	104	37.5		44.5		1	141.5	161	251.5		110	90.5	NA	NA	NA	36.615	-80.148	336	13.4	23.9	1.9	22	1215	568	19.3	42.1	107	3447	2298	649	228	113	292
VA.318.2.12.AZ	VA	318	318	318	Crowsnest	2	12	AZ	1	55	66.5	116	61	1	112.5	159	116	43		46.5		1	159	147	212	NS. OS 157/202	53	65	NA	NA	NA	36.615	-80.148	336	13.4	23.9	1.9	22	1215	568	19.3	42.1	107	3447	2298	649	228	113	292
VA.318.3.29.AV	VA	318	318	318	Crowsnest	3	29	AV	1	68	117.5	182.5	114.5	1	136	219	182.5	36.5		83		1	219	210.5	377		158	166.5	NA	NA	NA	36.615	-80.148	336	13.4	23.9	1.9	22	1215	568	19.3	42.1	107	3447	2298	649	228	113	292
VA.319.1.20.AD	VA	319	319	319	Crowsnest	1	20	AD	0	5	NA	NA	NA	0	NA	NA	NA	NA		NA		0	NA	NA	NA		NA	NA	NA	NA	NA	36.615	-80.148	336	13.4	23.9	1.9	22	1215	568	19.3	42.1	107	3447	2298	649	228	113	292
VA.319.2.8.AS	VA	319	319	319	Crowsnest	2	8	AS	1	20.5	14.5	25	4.5	0	NA	NA	25	NA		NA		0	NA	NA	NA		NA	NA	NA	NA	NA	36.615	-80.148	336	13.4	23.9	1.9	22	1215	568	19.3	42.1	107	3447	2298	649	228	113	292
VA.319.3.22.BB	VA	319	319	319	Crowsnest	3	22	BB	0	8	NA	NA	NA	0	NA	NA	NA	NA		NA		0	NA	NA	NA		NA	NA	NA	NA	NA	36.615	-80.148	336	13.4	23.9	1.9	22	1215	568	19.3	42.1	107	3447	2298	649	228	113	292
VA.320.1.21.J	VA	320	320	320	Crowsnest	1	21	J	0	27	NA	NA	NA	0	NA	NA	NA	NA		NA		0	NA	NA	NA		NA	NA	NA	NA	NA	36.615	-80.148	336	13.4	23.9	1.9	22	1215	568	19.3	42.1	107	3447	2298	649	228	113	292
VA.320.2.3.AK	VA	320	320	320	Crowsnest	2	3	AK	0	23	NA	NA	NA	0	NA	NA	NA	NA		NA		0	NA	NA	NA		NA	NA	NA	NA	NA	36.615	-80.148	336	13.4	23.9	1.9	22	1215	568	19.3	42.1	107	3447	2298	649	228	113	292
VA.320.3.19.BD	VA	320	320	320	Crowsnest	3	19	BD	1	NA	23	26	NA	0	NA	NA	26	NA		NA		0	NA	NA	NA		NA	NA	NA	NA	NA	36.615	-80.148	336	13.4	23.9	1.9	22	1215	568	19.3	42.1	107	3447	2298	649	228	113	292
VA.322.1.16.E	VA	322	322	322	Crowsnest	1	16	E	1	14.5	22	37.5	23	1	37	72	37.5	34.5		35		1	72	71	213.5		141.5	142.5	NA	NA	NA	36.615	-80.148	336	13.4	23.9	1.9	22	1215	568	19.3	42.1	107	3447	2298	649	228	113	292
VA.322.2.8.AR	VA	322	322	322	Crowsnest	2	8	AR	1	23	29.5	49.5	26.5	1	48	105	49.5	55.5		57		1	105	101	206		101	105	NA	NA	NA	36.615	-80.148	336	13.4	23.9	1.9	22	1215	568	19.3	42.1	107	3447	2298	649	228	113	292
VA.322.3.16.BN	VA	322	322	322	Crowsnest	3	16	BN	1	47	49.5	95	48	1	95.5	129.5	95	34.5		34		1	129.5	126	265.5		136	139.5	NA	NA	NA	36.615	-80.148	336	13.4	23.9	1.9	22	1215	568	19.3	42.1	107	3447	2298	649	228	113	292
VA.323.1.7.U	VA	323	323	323	Crowsnest	1	7	U	0	NA	NA	NA	NA	0	NA	NA	NA	NA		NA		0	NA	NA	NA		NA	NA	NA	NA	NA	36.615	-80.148	336	13.4	23.9	1.9	22	1215	568	19.3	42.1	107	3447	2298	649	228	113	292
VA.323.2.7.AK	VA	323	323	323	Crowsnest	2	7	AK	0	30	NA	NA	NA	0	NA	NA	NA	NA		NA		0	NA	NA	NA		NA	NA	NA	NA	NA	36.615	-80.148	336	13.4	23.9	1.9	22	1215	568	19.3	42.1	107	3447	2298	649	228	113	292
VA.323.3.24.BB	VA	323	323	323	Crowsnest	3	24	BB	0	73	NA	NA	NA	0	NA	NA	NA	NA		NA		0	NA	NA	NA		NA	NA	NA	NA	NA	36.615	-80.148	336	13.4	23.9	1.9	22	1215	568	19.3	42.1	107	3447	2298	649	228	113	292
VA.324.1.15.AD	VA	324	324	324	Crowsnest	1	15	AD	1	37.5	48	76	38.5	1	66	108	76	32		42		1	108	96	158.5	NS, OS 106/136	50.5	62.5	NA	NA	NA	36.615	-80.148	336	13.4	23.9	1.9	22	1215	568	19.3	42.1	107	3447	2298	649	228	113	292
VA.324.2.17.AU	VA	324	324	324	Crowsnest	2	17	AU	1	39	69	103	64	1	128	172	103	69		44		1	172	155.5	232		60	76.5	NA	NA	NA	36.615	-80.148	336	13.4	23.9	1.9	22	1215	568	19.3	42.1	107	3447	2298	649	228	113	292
VA.324.3.13.BR	VA	324	324	324	Crowsnest	3	13	BR	1	15	71	88	73	1	45	147	88	59		102		1	147	138.5	163		16	24.5	NA	NA	NA	36.615	-80.148	336	13.4	23.9	1.9	22	1215	568	19.3	42.1	107	3447	2298	649	228	113	292
VA.325.1.21.L	VA	325	325	325	Crowsnest	1	21	L	0	NA	NA	NA	NA	0	NA	NA	NA	NA		NA		0	NA	NA	NA		NA	NA	NA	NA	NA	36.615	-80.148	336	13.4	23.9	1.9	22	1215	568	19.3	42.1	107	3447	2298	649	228	113	292
VA.325.2.11.AN	VA	325	325	325	Crowsnest	2	11	AN	0	10	NA	NA	NA	0	NA	NA	NA	NA		NA		0	NA	NA	NA		NA	NA	NA	NA	NA	36.615	-80.148	336	13.4	23.9	1.9	22	1215	568	19.3	42.1	107	3447	2298	649	228	113	292
VA.325.3.6.BW	VA	325	325	325	Crowsnest	3	6	BW	1	46	54	94	48	1	94.5	131	94	37		36.5		1	131	126	161.5		30.5	35.5	NA	NA	NA	36.615	-80.148	336	13.4	23.9	1.9	22	1215	568	19.3	42.1	107	3447	2298	649	228	113	292
VA.326.1.17.F	VA	326	326	326	Crowsnest	1	17	F	1	52	59.5	109	57	1	106	190	109	81		84		1	190	23	95.5	NS?	-94.5	72.5	NA	NA	NA	36.615	-80.148	336	13.4	23.9	1.9	22	1215	568	19.3	42.1	107	3447	2298	649	228	113	292
VA.326.2.12.AX	VA	326	326	326	Crowsnest	2	12	AX	1	62	77.5	146.5	84.5	1	145	200	146.5	53.5		55		1	200	194	232.5	NS. OS 196.5/227.5	32.5	38.5	NA	NA	NA	36.615	-80.148	336	13.4	23.9	1.9	22	1215	568	19.3	42.1	107	3447	2298	649	228	113	292
VA.326.3.17.BP	VA	326	326	326	Crowsnest	3	17	BP	1	19	57	71	52	1	74	133.5	71	62.5		59.5		1	133.5	133	191.5		58	58.5	NA	NA	NA	36.615	-80.148	336	13.4	23.9	1.9	22	1215	568	19.3	42.1	107	3447	2298	649	228	113	292
VA.327.1.11.Y	VA	327	327	327	Crowsnest	1	11	Y	1	22	46	59	37	1	18	98	59	39		80		1	98	94	152		54	58	NA	NA	NA	36.615	-80.148	336	13.4	23.9	1.9	22	1215	568	19.3	42.1	107	3447	2298	649	228	113	292
VA.327.2.25.AV	VA	327	327	327	Crowsnest	2	25	AV	1	15	37	62	47	1	61.5	116.5	62	54.5		55		1	116.5	93	173.5	NS. OS 114/159.5	57	80.5	NA	NA	NA	36.615	-80.148	336	13.4	23.9	1.9	22	1215	568	19.3	42.1	107	3447	2298	649	228	113	292
VA.327.3.23.BK	VA	327	327	327	Crowsnest	3	23	BK	1	28	35.5	61.5	33.5	1	58.5	82.5	61.5	21		24		1	82.5	56	125	NS. OS 78/103	42.5	69	NA	NA	NA	36.615	-80.148	336	13.4	23.9	1.9	22	1215	568	19.3	42.1	107	3447	2298	649	228	113	292
VA.328.1.9.P	VA	328	328	328	Crowsnest	1	9	P	0	NA	NA	NA	NA	0	NA	NA	NA	NA		NA		0	NA	NA	NA		NA	NA	NA	NA	NA	36.615	-80.148	336	13.4	23.9	1.9	22	1215	568	19.3	42.1	107	3447	2298	649	228	113	292
VA.328.2.4.AW	VA	328	328	328	Crowsnest	2	4	AW	1	77	95	174	97	1	163	235.5	174	61.5		72.5		1	235.5	233.5	292		56.5	58.5	NA	NA	NA	36.615	-80.148	336	13.4	23.9	1.9	22	1215	568	19.3	42.1	107	3447	2298	649	228	113	292
VA.328.3.12.BA	VA	328	328	328	Crowsnest	3	12	BA	1	56	77.5	129.5	73.5	1	127	178.5	129.5	49		51.5		1	178.5	177	219.5		41	42.5	NA	NA	NA	36.615	-80.148	336	13.4	23.9	1.9	22	1215	568	19.3	42.1	107	3447	2298	649	228	113	292
VA.329.1.8.O	VA	329	329	329	Crowsnest	1	8	O	0	NA	NA	NA	NA	0	NA	NA	NA	NA		NA		0	NA	NA	NA		NA	NA	NA	NA	NA	36.615	-80.148	336	13.4	23.9	1.9	22	1215	568	19.3	42.1	107	3447	2298	649	228	113	292
VA.329.2.5.AS	VA	329	329	329	Crowsnest	2	5	AS	1	102	79	181.5	79.5	1	179.5	223	181.5	41.5		43.5		1	223	210	269		46	59	NA	NA	NA	36.615	-80.148	336	13.4	23.9	1.9	22	1215	568	19.3	42.1	107	3447	2298	649	228	113	292
VA.329.3.11.BB	VA	329	329	329	Crowsnest	3	11	BB	1	51	74.5	115.5	64.5	1	78	169	115.5	53.5		91		1	169	163	256		87	93	NA	NA	NA	36.615	-80.148	336	13.4	23.9	1.9	22	1215	568	19.3	42.1	107	3447	2298	649	228	113	292
VA.330.1.3.X	VA	330	330	330	Crowsnest	1	3	X	1	31	21	49	18	1	46.5	75	49	26		28.5		1	75	70	98		23	28	NA	NA	NA	36.615	-80.148	336	13.4	23.9	1.9	22	1215	568	19.3	42.1	107	3447	2298	649	228	113	292
VA.330.2.3.AH	VA	330	330	330	Crowsnest	2	3	AH	1	38	30	43	5	1	20	43	43	0	CHECK	23		1	43	37	123		80	86	NA	NA	NA	36.615	-80.148	336	13.4	23.9	1.9	22	1215	568	19.3	42.1	107	3447	2298	649	228	113	292
VA.330.3.29.BH	VA	330	330	330	Crowsnest	3	29	BH	1	63	24.5	86	23	1	87	105	86	19		18		1	105	103	167		62	64	NA	NA	NA	36.615	-80.148	336	13.4	23.9	1.9	22	1215	568	19.3	42.1	107	3447	2298	649	228	113	292
VA.331.1.11.E	VA	331	331	331	Crowsnest	1	11	E	1	55.5	86	135	79.5	1	101	138	135	3		37		1	138	150	190		52	40	NA	NA	NA	36.615	-80.148	336	13.4	23.9	1.9	22	1215	568	19.3	42.1	107	3447	2298	649	228	113	292
VA.331.2.9.AZ	VA	331	331	331	Crowsnest	2	9	AZ	0	10	NA	NA	NA	0	NA	NA	NA	NA		NA		0	NA	NA	NA		NA	NA	NA	NA	NA	36.615	-80.148	336	13.4	23.9	1.9	22	1215	568	19.3	42.1	107	3447	2298	649	228	113	292
VA.331.3.9.BC	VA	331	331	331	Crowsnest	3	9	BC	1	34	65	81	47	1	81.5	153	81	72	CHECK	71.5		1	153	145.5	209	NS. OS 151/186.5	56	63.5	NA	NA	NA	36.615	-80.148	336	13.4	23.9	1.9	22	1215	568	19.3	42.1	107	3447	2298	649	228	113	292
VA.332.1.7.AA	VA	332	332	332	Crowsnest	1	7	AA	1	25	32.5	54.5	29.5	1	53.5	112.5	54.5	58		59		1	112.5	109	165		52.5	56	NA	NA	NA	36.615	-80.148	336	13.4	23.9	1.9	22	1215	568	19.3	42.1	107	3447	2298	649	228	113	292
VA.332.2.25.AS	VA	332	332	332	Crowsnest	2	25	AS	1	56	85.5	149	93	1	148	206.5	149	57.5		58.5		1	206.5	204	304		97.5	100	NA	NA	NA	36.615	-80.148	336	13.4	23.9	1.9	22	1215	568	19.3	42.1	107	3447	2298	649	228	113	292
VA.332.3.13.BI	VA	332	332	332	Crowsnest	3	13	BI	1	33	46	79	46	1	89	190	79	111		101		1	190	187	287		97	100	NA	NA	NA	36.615	-80.148	336	13.4	23.9	1.9	22	1215	568	19.3	42.1	107	3447	2298	649	228	113	292
[truncated: 3,011 more rows]
[truncated: 204 more columns]
